# Supplementary material for: Uncovering the architecture of production-driven introgression in Cinisara cattle breed
Source: BMC Genom Data. 2025 Jul 11;26:47. doi: 10.1186/s12863-025-01337-y (PMC12247468; doi:10.1186/s12863-025-01337-y)
Supplement: Supplementary file 6 — Additional file 6. Table S1-List of introgressed SNPs identified in the Cinisara cattle breed. For each SNP, the following information is given: the bovine chromosome, the position of the SNP, the flanking region, the proportion of introgression given by each reference population and the target population. Table S2-List of introgressed SNPs identified in the Cinisara cattle breed. For each SNP, the following information is given: the bovine chromosome, the position of the SNP, the flanking region, the proportion of introgression given by each reference population and the target population. Table S3 - Mean FROH, average individual introgression from HOL and BRW as calculated with lai analysis, and mean total length of IBD sharing with HOL and BRW of CIN_A and CIN_B individuals. Table S4 - List of introgressed SNPs identified in the 99th percentile in the Cinisaracattle breed. For each SNP, the following information is given: the bovine chromosome, the position of the SNP, the flanking region, the proportion of introgression given by each reference population and target population. Table S5 - List of genes located on highly introgressed SNP of Cinisara Ausing Holstein as reference population. The bovine chromosomeon which the SNP and genes are located, the positionsfor SNP start and SNP end, the positionsfor gene start and gene end and the gene names are given. Table S6 - List of genes located on the highly introgressed SNP of Cinisara Ausing Brown Swiss as reference population. The bovine chromosomeon which the SNP and genes are located, the positionsfor SNP start and SNP end, the positionsfor gene start and gene end and the gene names are given. Table S7 - List of the highly introgressed SNP identified in CIN_A using Holstein as reference population located on the quantitative traits loci. The chromosome and start and end position of SNPs, the chromosome, start and end position and the description of QTL are given. Table S8 - List of the highly introgressed SNP iden [file 12863_2025_1337_MOESM6_ESM.xlsx]

## Sheet: File content
Supplementary files
Uncovering the architecture of production-driven introgression in Cinisara cattle breed
This .xlsx file includes:
Table S1.	List of introgressed SNPs identified in the Cinisara cattle breed (CIN_A). For each SNP, the following information is given: the bovine chromosome (BTA), the position of the SNP, the flanking region (Start and End position), the proportion of introgression given by each reference population and the target population.
Table S2.	List of introgressed SNPs identified in the Cinisara cattle breed (CIN_B). For each SNP, the following information is given: the bovine chromosome (BTA), the position of the SNP, the flanking region (Start and End position), the proportion of introgression given by each reference population and the target population.
Table S3.	Mean froh, average individual introgression from HOL and BRW as calculated with lai analysis, and mean total length of ibd sharing with HOL and BRW of CIN_A and CIN_B individuals.	average individual introgression from HOL and BRW as calculated with lai analysis	and mean total length of ibd sharing with HOL and BRW of CIN_A and CIN_B individuals.	haplotype sharing
Table S4.	List of introgressed SNPs identified in the 99th percentile in the Cinisara (CIN_A) cattle breed. For each SNP, the following information is given: the bovine chromosome (BTA), the position of the SNP, the flanking region (Start and End position), the proportion of introgression given by each reference population and target population.
Table S5.	List of genes located on highly introgressed SNP of Cinisara A (CIN_A) using Holstein as reference population. The bovine chromosome (BTA) on which the SNP and genes are located, the positions (in bp) for SNP start and SNP end, the positions (in bp) for gene start and gene end and the gene names are given.
Table S6	List of genes located on the highly introgressed SNP of Cinisara A (CIN_A) using Brown Swiss as reference population. The bovine chromosome (BTA) on which the SNP and genes are located, the positions (in bp) for SNP start and SNP end, the positions (in bp) for gene start and gene end and the gene names are given.
Table S7	List of the highly introgressed SNP identified in CIN_A using Holstein as reference population located on the quantitative traits loci (QTL) . The chromosome and start and end position of SNPs, the chromosome, start and end position and the description of QTL are given.
Table S8	List of the highly introgressed SNP identified in CIN_A using Brown Swiss as reference population located on the quantitative traits loci (QTL) . The chromosome and start and end position of SNPs, the chromosome, start and end position and the description of QTL are given.
Table S9	List of introgressed SNPs identified in the 99th percentile in the Cinisara (CIN_B) cattle breed. For each SNP, the following information is given: the bovine chromosome (BTA), the position of the SNP, the flanking region (Start and End position), the proportion of introgression given by each reference population and target population.
Table S10	List of genes located on the candidate regions of Cinisara A (CIN_B) using Holstein as reference population. The bovine chromosome (BTA) on which the SNP and genes are located, the positions (in bp) for SNP start and SNP end, the positions (in bp) for gene start and gene end and the gene names are given.
Table S11	List of genes located on the candidate regions of Cinisara A (CIN_B) using Brown Swiss as reference population. The bovine chromosome (BTA) on which the SNP and genes are located, the positions (in bp) for SNP start and SNP end, the positions (in bp) for gene start and gene end and the gene names are given.
Table S12	List of the highly introgressed SNP identified in CIN_B using Holstein as reference population located on the quantitative traits loci (QTL) . The chromosome and start and end position of SNPs, the chromosome, start and end position and the description of QTL are given.
Table S13	List of the highly introgressed SNP identified in CIN_B using Brown Swiss as reference population located on the quantitative traits loci (QTL) . The chromosome and start and end position of SNPs, the chromosome, start and end position and the description of QTL are given.
Table S14	List of genes in common between CIN_A and CIN_B in the highly introgressive SNPs from HOL. The bovine chromosome (BTA) on which the SNP and genes are located, the positions (in bp) for SNP start and SNP end, the positions (in bp) for gene start and gene end and the gene names are given.
Table S15	List of genes in common between CIN_A and CIN_B in the highly introgressive SNPs from BRW. The bovine chromosome (BTA) on which the SNP and genes are located, the positions (in bp) for SNP start and SNP end, the positions (in bp) for gene start and gene end and the gene names are given.

## Sheet: Table S1
Supplementary Table S1. List of introgressed SNPs identified in the Cinisara cattle breed (CIN_A). For each SNP, the following information is given: the bovine chromosome (BTA), the position of the SNP, the flanking region (Start and End position), the proportion of introgression given by each reference population and the target population.
BTA	SNP position	Start SNP position	End SNP position	Holstein	Brown Swiss	Target
				Proportion of introgression
1	776231	752044	800418	0.162	0.042	CinA
1	907810	883623	931997	0.1625	0.0405	CinA
1	1032564	1008377	1056751	0.157	0.0355	CinA
1	1110393	1086206	1134580	0.167	0.0275	CinA
1	1150763	1126576	1174950	0.1685	0.0305	CinA
1	1204825	1180638	1229012	0.172	0.036	CinA
1	1604940	1580753	1629127	0.1735	0.038	CinA
1	1650662	1626475	1674849	0.1785	0.0385	CinA
1	1671886	1647699	1696073	0.186	0.0375	CinA
1	1695632	1671445	1719819	0.185	0.041	CinA
1	1730547	1706360	1754734	0.174	0.0445	CinA
1	1834781	1810594	1858968	0.17	0.0425	CinA
1	1909740	1885553	1933927	0.16	0.047	CinA
1	1954528	1930341	1978715	0.164	0.0505	CinA
1	2082139	2057952	2106326	0.175	0.0465	CinA
1	2107796	2083609	2131983	0.1435	0.044	CinA
1	2158691	2134504	2182878	0.131	0.0445	CinA
1	2235492	2211305	2259679	0.131	0.047	CinA
1	2482685	2458498	2506872	0.1275	0.053	CinA
1	2505294	2481107	2529481	0.122	0.0505	CinA
1	2574098	2549911	2598285	0.114	0.0515	CinA
1	2617150	2592963	2641337	0.1145	0.052	CinA
1	2641517	2617330	2665704	0.115	0.052	CinA
1	2703664	2679477	2727851	0.115	0.052	CinA
1	2769164	2744977	2793351	0.1155	0.0525	CinA
1	2848684	2824497	2872871	0.1105	0.0535	CinA
1	2931328	2907141	2955515	0.1065	0.056	CinA
1	3010910	2986723	3035097	0.109	0.056	CinA
1	3033433	3009246	3057620	0.1085	0.0555	CinA
1	3114153	3089966	3138340	0.1005	0.05	CinA
1	3135408	3111221	3159595	0.1	0.05	CinA
1	3182687	3158500	3206874	0.1025	0.0605	CinA
1	3365623	3341436	3389810	0.109	0.0675	CinA
1	3396953	3372766	3421140	0.1075	0.0675	CinA
1	3434539	3410352	3458726	0.1085	0.0675	CinA
1	3492221	3468034	3516408	0.122	0.072	CinA
1	3520298	3496111	3544485	0.0975	0.0635	CinA
1	3560291	3536104	3584478	0.0855	0.064	CinA
1	3687775	3663588	3711962	0.0875	0.064	CinA
1	3790017	3765830	3814204	0.078	0.065	CinA
1	3826765	3802578	3850952	0.0855	0.065	CinA
1	3908027	3883840	3932214	0.089	0.068	CinA
1	3958736	3934549	3982923	0.095	0.066	CinA
1	3958867	3934680	3983054	0.0945	0.066	CinA
1	4004958	3980771	4029145	0.101	0.06	CinA
1	4052172	4027985	4076359	0.111	0.063	CinA
1	4086403	4062216	4110590	0.1095	0.069	CinA
1	4142326	4118139	4166513	0.1015	0.0605	CinA
1	4168130	4143943	4192317	0.1085	0.0565	CinA
1	4276065	4251878	4300252	0.1145	0.052	CinA
1	4357492	4333305	4381679	0.118	0.0525	CinA
1	4615149	4590962	4639336	0.1225	0.0545	CinA
1	4729973	4705786	4754160	0.129	0.056	CinA
1	5012080	4987893	5036267	0.1435	0.057	CinA
1	5462172	5437985	5486359	0.158	0.059	CinA
1	5490114	5465927	5514301	0.1725	0.0515	CinA
1	5644654	5620467	5668841	0.1745	0.0485	CinA
1	5668141	5643954	5692328	0.181	0.043	CinA
1	5692100	5667913	5716287	0.183	0.0425	CinA
1	5745330	5721143	5769517	0.191	0.044	CinA
1	5768796	5744609	5792983	0.2035	0.035	CinA
1	5909634	5885447	5933821	0.2205	0.04	CinA
1	5985024	5960837	6009211	0.229	0.0405	CinA
1	6038527	6014340	6062714	0.2395	0.043	CinA
1	6062518	6038331	6086705	0.249	0.045	CinA
1	6092662	6068475	6116849	0.2525	0.046	CinA
1	6184195	6160008	6208382	0.249	0.049	CinA
1	6205654	6181467	6229841	0.252	0.051	CinA
1	6274384	6250197	6298571	0.2555	0.0525	CinA
1	6375330	6351143	6399517	0.2485	0.0585	CinA
1	6404933	6380746	6429120	0.238	0.0535	CinA
1	6542647	6518460	6566834	0.2265	0.05	CinA
1	6624565	6600378	6648752	0.2225	0.0485	CinA
1	6656130	6631943	6680317	0.223	0.052	CinA
1	6740664	6716477	6764851	0.211	0.0475	CinA
1	6844784	6820597	6868971	0.206	0.04	CinA
1	6910759	6886572	6934946	0.204	0.0395	CinA
1	7022169	6997982	7046356	0.2025	0.039	CinA
1	7071121	7046934	7095308	0.199	0.0455	CinA
1	7131192	7107005	7155379	0.203	0.0415	CinA
1	7260253	7236066	7284440	0.195	0.042	CinA
1	7484829	7460642	7509016	0.191	0.041	CinA
1	7569903	7545716	7594090	0.177	0.039	CinA
1	7616380	7592193	7640567	0.17	0.0405	CinA
1	7808598	7784411	7832785	0.165	0.04	CinA
1	7893442	7869255	7917629	0.159	0.0405	CinA
1	7966238	7942051	7990425	0.168	0.042	CinA
1	8000850	7976663	8025037	0.1605	0.0445	CinA
1	8075890	8051703	8100077	0.1635	0.045	CinA
1	8122464	8098277	8146651	0.1655	0.045	CinA
1	8298027	8273840	8322214	0.179	0.044	CinA
1	8374638	8350451	8398825	0.1665	0.0405	CinA
1	8534534	8510347	8558721	0.174	0.0405	CinA
1	8645661	8621474	8669848	0.1725	0.0375	CinA
1	8738949	8714762	8763136	0.2	0.034	CinA
1	8760078	8735891	8784265	0.189	0.032	CinA
1	8808124	8783937	8832311	0.197	0.0335	CinA
1	9259731	9235544	9283918	0.192	0.0335	CinA
1	9467212	9443025	9491399	0.189	0.04	CinA
1	9592005	9567818	9616192	0.1875	0.043	CinA
1	9741307	9717120	9765494	0.185	0.0435	CinA
1	10000063	9975876	10024250	0.19	0.05	CinA
1	10029104	10004917	10053291	0.18	0.0505	CinA
1	10108475	10084288	10132662	0.1845	0.051	CinA
1	10225421	10201234	10249608	0.1785	0.0495	CinA
1	10391180	10366993	10415367	0.177	0.0495	CinA
1	10475147	10450960	10499334	0.164	0.0525	CinA
1	10523098	10498911	10547285	0.1685	0.059	CinA
1	10563465	10539278	10587652	0.1745	0.0565	CinA
1	10565732	10541545	10589919	0.178	0.055	CinA
1	10679165	10654978	10703352	0.1795	0.0515	CinA
1	10724714	10700527	10748901	0.183	0.048	CinA
1	11092797	11068610	11116984	0.1885	0.047	CinA
1	11267601	11243414	11291788	0.1725	0.034	CinA
1	11400789	11376602	11424976	0.1755	0.036	CinA
1	12248784	12224597	12272971	0.19	0.036	CinA
1	12354879	12330692	12379066	0.197	0.04	CinA
1	12475971	12451784	12500158	0.1845	0.0405	CinA
1	12497912	12473725	12522099	0.1995	0.0425	CinA
1	13395358	13371171	13419545	0.2065	0.0435	CinA
1	13430732	13406545	13454919	0.195	0.0435	CinA
1	13665306	13641119	13689493	0.1915	0.045	CinA
1	14533366	14509179	14557553	0.179	0.0435	CinA
1	14579710	14555523	14603897	0.17	0.0415	CinA
1	14812929	14788742	14837116	0.172	0.0415	CinA
1	14967138	14942951	14991325	0.186	0.0405	CinA
1	15241004	15216817	15265191	0.172	0.032	CinA
1	15408544	15384357	15432731	0.1625	0.0315	CinA
1	15574241	15550054	15598428	0.1635	0.0315	CinA
1	15592825	15568638	15617012	0.16	0.0285	CinA
1	15612315	15588128	15636502	0.154	0.0295	CinA
1	15643337	15619150	15667524	0.1445	0.032	CinA
1	15708531	15684344	15732718	0.143	0.034	CinA
1	16044068	16019881	16068255	0.137	0.0365	CinA
1	16155668	16131481	16179855	0.12	0.0345	CinA
1	16186991	16162804	16211178	0.111	0.0325	CinA
1	16486738	16462551	16510925	0.111	0.0315	CinA
1	16604159	16579972	16628346	0.104	0.034	CinA
1	16654742	16630555	16678929	0.1055	0.034	CinA
1	17041419	17017232	17065606	0.1025	0.035	CinA
1	17263605	17239418	17287792	0.11	0.034	CinA
1	17441499	17417312	17465686	0.1095	0.0345	CinA
1	17566811	17542624	17590998	0.095	0.0355	CinA
1	17672335	17648148	17696522	0.0935	0.0355	CinA
1	17933659	17909472	17957846	0.093	0.0345	CinA
1	17957377	17933190	17981564	0.107	0.034	CinA
1	18150347	18126160	18174534	0.1135	0.032	CinA
1	18537951	18513764	18562138	0.113	0.04	CinA
1	18608496	18584309	18632683	0.1195	0.039	CinA
1	18640129	18615942	18664316	0.13	0.038	CinA
1	18679090	18654903	18703277	0.1205	0.0365	CinA
1	18692651	18668464	18716838	0.1165	0.04	CinA
1	19266922	19242735	19291109	0.122	0.0425	CinA
1	19650916	19626729	19675103	0.1325	0.0445	CinA
1	19691110	19666923	19715297	0.1325	0.0445	CinA
1	20099965	20075778	20124152	0.137	0.047	CinA
1	20149138	20124951	20173325	0.1375	0.048	CinA
1	20175310	20151123	20199497	0.133	0.044	CinA
1	20250423	20226236	20274610	0.1295	0.046	CinA
1	20285787	20261600	20309974	0.1285	0.0465	CinA
1	20588929	20564742	20613116	0.1405	0.048	CinA
1	20667934	20643747	20692121	0.129	0.0465	CinA
1	20694788	20670601	20718975	0.1355	0.044	CinA
1	20716311	20692124	20740498	0.128	0.044	CinA
1	20921794	20897607	20945981	0.121	0.0475	CinA
1	21136787	21112600	21160974	0.117	0.05	CinA
1	21199202	21175015	21223389	0.116	0.055	CinA
1	21277546	21253359	21301733	0.11	0.059	CinA
1	21358879	21334692	21383066	0.1105	0.0585	CinA
1	21533511	21509324	21557698	0.1035	0.051	CinA
1	21725158	21700971	21749345	0.091	0.0585	CinA
1	21764241	21740054	21788428	0.084	0.0625	CinA
1	21828827	21804640	21853014	0.0825	0.0555	CinA
1	21927942	21903755	21952129	0.0715	0.06	CinA
1	22070272	22046085	22094459	0.069	0.063	CinA
1	22096754	22072567	22120941	0.0595	0.0665	CinA
1	22189500	22165313	22213687	0.0455	0.07	CinA
1	22210184	22185997	22234371	0.045	0.07	CinA
1	22267765	22243578	22291952	0.053	0.0635	CinA
1	22421404	22397217	22445591	0.0585	0.064	CinA
1	22459664	22435477	22483851	0.068	0.063	CinA
1	22486408	22462221	22510595	0.068	0.067	CinA
1	22525457	22501270	22549644	0.0785	0.057	CinA
1	22568717	22544530	22592904	0.089	0.055	CinA
1	22604778	22580591	22628965	0.113	0.055	CinA
1	22901046	22876859	22925233	0.1085	0.053	CinA
1	23085031	23060844	23109218	0.145	0.055	CinA
1	23125028	23100841	23149215	0.165	0.056	CinA
1	23156851	23132664	23181038	0.1595	0.0525	CinA
1	23317578	23293391	23341765	0.1615	0.0485	CinA
1	23661806	23637619	23685993	0.1515	0.05	CinA
1	23747154	23722967	23771341	0.1485	0.0495	CinA
1	23797034	23772847	23821221	0.1455	0.0505	CinA
1	23916098	23891911	23940285	0.159	0.0495	CinA
1	23946108	23921921	23970295	0.157	0.0475	CinA
1	24099198	24075011	24123385	0.1595	0.041	CinA
1	24136861	24112674	24161048	0.15	0.04	CinA
1	24222791	24198604	24246978	0.141	0.0405	CinA
1	24280702	24256515	24304889	0.1415	0.041	CinA
1	24333745	24309558	24357932	0.134	0.043	CinA
1	24356429	24332242	24380616	0.1365	0.04	CinA
1	24459132	24434945	24483319	0.133	0.0435	CinA
1	24486748	24462561	24510935	0.1225	0.0425	CinA
1	24625263	24601076	24649450	0.125	0.047	CinA
1	24647442	24623255	24671629	0.115	0.046	CinA
1	24677050	24652863	24701237	0.113	0.0505	CinA
1	24736398	24712211	24760585	0.111	0.057	CinA
1	24758865	24734678	24783052	0.1105	0.064	CinA
1	24782983	24758796	24807170	0.1185	0.086	CinA
1	24878345	24854158	24902532	0.1205	0.089	CinA
1	24912283	24888096	24936470	0.1205	0.093	CinA
1	25027851	25003664	25052038	0.1245	0.101	CinA
1	25169655	25145468	25193842	0.1205	0.0995	CinA
1	25212515	25188328	25236702	0.1225	0.1	CinA
1	25234832	25210645	25259019	0.1185	0.1015	CinA
1	25256639	25232452	25280826	0.116	0.101	CinA
1	25283617	25259430	25307804	0.117	0.098	CinA
1	25511500	25487313	25535687	0.124	0.101	CinA
1	25651580	25627393	25675767	0.1195	0.091	CinA
1	25742197	25718010	25766384	0.119	0.0865	CinA
1	25786913	25762726	25811100	0.1175	0.073	CinA
1	25819185	25794998	25843372	0.1085	0.0655	CinA
1	26001083	25976896	26025270	0.109	0.059	CinA
1	26075055	26050868	26099242	0.107	0.0595	CinA
1	26105452	26081265	26129639	0.1015	0.058	CinA
1	26182731	26158544	26206918	0.102	0.0565	CinA
1	26287535	26263348	26311722	0.0965	0.059	CinA
1	26533913	26509726	26558100	0.1035	0.064	CinA
1	26559426	26535239	26583613	0.112	0.0625	CinA
1	26719210	26695023	26743397	0.108	0.069	CinA
1	26803778	26779591	26827965	0.107	0.072	CinA
1	26889213	26865026	26913400	0.1025	0.0735	CinA
1	26921328	26897141	26945515	0.1085	0.074	CinA
1	27377015	27352828	27401202	0.125	0.073	CinA
1	27491647	27467460	27515834	0.1335	0.0735	CinA
1	27781845	27757658	27806032	0.1345	0.0725	CinA
1	27814604	27790417	27838791	0.154	0.068	CinA
1	28217099	28192912	28241286	0.1455	0.067	CinA
1	28243053	28218866	28267240	0.136	0.0615	CinA
1	28434475	28410288	28458662	0.129	0.051	CinA
1	28466805	28442618	28490992	0.1475	0.05	CinA
1	28489054	28464867	28513241	0.112	0.0415	CinA
1	29021209	28997022	29045396	0.111	0.042	CinA
1	29047612	29023425	29071799	0.117	0.04	CinA
1	29096562	29072375	29120749	0.1385	0.042	CinA
1	29316022	29291835	29340209	0.1875	0.052	CinA
1	29353509	29329322	29377696	0.1775	0.0565	CinA
1	29424487	29400300	29448674	0.1785	0.058	CinA
1	29451206	29427019	29475393	0.169	0.0605	CinA
1	29495622	29471435	29519809	0.177	0.063	CinA
1	29520198	29496011	29544385	0.174	0.0625	CinA
1	29541996	29517809	29566183	0.1725	0.0575	CinA
1	29597936	29573749	29622123	0.177	0.0575	CinA
1	29687411	29663224	29711598	0.173	0.061	CinA
1	29859693	29835506	29883880	0.148	0.059	CinA
1	29944908	29920721	29969095	0.122	0.067	CinA
1	30061800	30037613	30085987	0.098	0.0635	CinA
1	30132838	30108651	30157025	0.1	0.0615	CinA
1	30140298	30116111	30164485	0.0955	0.06	CinA
1	30241742	30217555	30265929	0.099	0.0555	CinA
1	30449967	30425780	30474154	0.099	0.0555	CinA
1	30759148	30734961	30783335	0.0975	0.051	CinA
1	30840833	30816646	30865020	0.083	0.0545	CinA
1	30972284	30948097	30996471	0.067	0.06	CinA
1	30999614	30975427	31023801	0.062	0.0675	CinA
1	31035369	31011182	31059556	0.059	0.07	CinA
1	31082779	31058592	31106966	0.0595	0.07	CinA
1	31129370	31105183	31153557	0.0695	0.073	CinA
1	31151496	31127309	31175683	0.0765	0.074	CinA
1	31424587	31400400	31448774	0.0825	0.0755	CinA
1	31639548	31615361	31663735	0.089	0.0815	CinA
1	31672750	31648563	31696937	0.0905	0.08	CinA
1	31699827	31675640	31724014	0.093	0.0795	CinA
1	31755884	31731697	31780071	0.0965	0.0685	CinA
1	32091115	32066928	32115302	0.11	0.0685	CinA
1	32132657	32108470	32156844	0.1125	0.069	CinA
1	32247439	32223252	32271626	0.114	0.07	CinA
1	32304105	32279918	32328292	0.114	0.07	CinA
1	32469016	32444829	32493203	0.113	0.072	CinA
1	32511532	32487345	32535719	0.1175	0.0735	CinA
1	32548297	32524110	32572484	0.125	0.0765	CinA
1	32683856	32659669	32708043	0.1315	0.0685	CinA
1	32773212	32749025	32797399	0.138	0.0595	CinA
1	32844645	32820458	32868832	0.1435	0.06	CinA
1	32882818	32858631	32907005	0.151	0.067	CinA
1	32993823	32969636	33018010	0.144	0.0695	CinA
1	33320063	33295876	33344250	0.1305	0.0705	CinA
1	33342088	33317901	33366275	0.1295	0.0705	CinA
1	33505575	33481388	33529762	0.1215	0.071	CinA
1	33533083	33508896	33557270	0.125	0.087	CinA
1	33560583	33536396	33584770	0.135	0.0945	CinA
1	33610831	33586644	33635018	0.138	0.086	CinA
1	33772647	33748460	33796834	0.1565	0.08	CinA
1	33837168	33812981	33861355	0.16	0.079	CinA
1	33964232	33940045	33988419	0.1515	0.082	CinA
1	34021093	33996906	34045280	0.16	0.079	CinA
1	34360152	34335965	34384339	0.1675	0.0855	CinA
1	34424718	34400531	34448905	0.172	0.0855	CinA
1	34500276	34476089	34524463	0.174	0.0885	CinA
1	34602877	34578690	34627064	0.17	0.0835	CinA
1	34803049	34778862	34827236	0.174	0.0815	CinA
1	34824930	34800743	34849117	0.192	0.079	CinA
1	34931862	34907675	34956049	0.184	0.078	CinA
1	35050813	35026626	35075000	0.178	0.0735	CinA
1	35277715	35253528	35301902	0.1805	0.0645	CinA
1	35316778	35292591	35340965	0.1805	0.066	CinA
1	35345339	35321152	35369526	0.181	0.064	CinA
1	35567873	35543686	35592060	0.1835	0.061	CinA
1	35722253	35698066	35746440	0.1895	0.057	CinA
1	35774336	35750149	35798523	0.1795	0.057	CinA
1	35809354	35785167	35833541	0.175	0.0535	CinA
1	36007508	35983321	36031695	0.166	0.0515	CinA
1	36215840	36191653	36240027	0.1645	0.049	CinA
1	36352663	36328476	36376850	0.165	0.0495	CinA
1	36393512	36369325	36417699	0.1655	0.0505	CinA
1	36486706	36462519	36510893	0.1595	0.06	CinA
1	36519957	36495770	36544144	0.163	0.0565	CinA
1	36582476	36558289	36606663	0.161	0.057	CinA
1	36639642	36615455	36663829	0.155	0.0535	CinA
1	36666981	36642794	36691168	0.1525	0.0495	CinA
1	36693898	36669711	36718085	0.132	0.0515	CinA
1	37219767	37195580	37243954	0.1145	0.055	CinA
1	37381473	37357286	37405660	0.111	0.063	CinA
1	37412751	37388564	37436938	0.108	0.0635	CinA
1	37442086	37417899	37466273	0.1075	0.0585	CinA
1	37570425	37546238	37594612	0.115	0.055	CinA
1	37606303	37582116	37630490	0.114	0.051	CinA
1	37686035	37661848	37710222	0.111	0.05	CinA
1	37717913	37693726	37742100	0.109	0.0545	CinA
1	37753840	37729653	37778027	0.1065	0.053	CinA
1	37783673	37759486	37807860	0.0945	0.048	CinA
1	37900339	37876152	37924526	0.0905	0.0515	CinA
1	37942216	37918029	37966403	0.0825	0.0545	CinA
1	38076935	38052748	38101122	0.0785	0.0555	CinA
1	38309499	38285312	38333686	0.0825	0.057	CinA
1	38707374	38683187	38731561	0.0935	0.06	CinA
1	38776974	38752787	38801161	0.0955	0.0605	CinA
1	39014333	38990146	39038520	0.099	0.057	CinA
1	39365760	39341573	39389947	0.095	0.0545	CinA
1	39467448	39443261	39491635	0.095	0.051	CinA
1	39724349	39700162	39748536	0.104	0.0495	CinA
1	40036006	40011819	40060193	0.137	0.046	CinA
1	40075624	40051437	40099811	0.1165	0.044	CinA
1	40136994	40112807	40161181	0.1125	0.0425	CinA
1	40162427	40138240	40186614	0.111	0.0425	CinA
1	40216456	40192269	40240643	0.109	0.043	CinA
1	40420207	40396020	40444394	0.096	0.0425	CinA
1	40452500	40428313	40476687	0.0925	0.043	CinA
1	40629765	40605578	40653952	0.091	0.04	CinA
1	40669335	40645148	40693522	0.0745	0.0355	CinA
1	40748287	40724100	40772474	0.071	0.0335	CinA
1	40795725	40771538	40819912	0.0775	0.0355	CinA
1	40834252	40810065	40858439	0.087	0.039	CinA
1	40864128	40839941	40888315	0.089	0.046	CinA
1	40909078	40884891	40933265	0.0925	0.0485	CinA
1	40956637	40932450	40980824	0.0965	0.0565	CinA
1	40987746	40963559	41011933	0.093	0.0555	CinA
1	41160880	41136693	41185067	0.0915	0.0545	CinA
1	41245618	41221431	41269805	0.0915	0.055	CinA
1	41433644	41409457	41457831	0.109	0.0585	CinA
1	41562654	41538467	41586841	0.121	0.0515	CinA
1	41686185	41661998	41710372	0.1225	0.0475	CinA
1	41788052	41763865	41812239	0.113	0.043	CinA
1	41811776	41787589	41835963	0.1125	0.043	CinA
1	41948372	41924185	41972559	0.1135	0.043	CinA
1	42009799	41985612	42033986	0.113	0.0485	CinA
1	42104562	42080375	42128749	0.1075	0.05	CinA
1	42127597	42103410	42151784	0.116	0.0535	CinA
1	42205645	42181458	42229832	0.113	0.0575	CinA
1	42264448	42240261	42288635	0.103	0.0595	CinA
1	42370839	42346652	42395026	0.104	0.064	CinA
1	42513439	42489252	42537626	0.114	0.0625	CinA
1	42574052	42549865	42598239	0.105	0.0695	CinA
1	42672277	42648090	42696464	0.1035	0.0745	CinA
1	42863111	42838924	42887298	0.106	0.0835	CinA
1	42912279	42888092	42936466	0.095	0.088	CinA
1	42990139	42965952	43014326	0.0925	0.0815	CinA
1	43090697	43066510	43114884	0.082	0.0785	CinA
1	43141355	43117168	43165542	0.0755	0.0825	CinA
1	43211702	43187515	43235889	0.0785	0.085	CinA
1	43258943	43234756	43283130	0.0935	0.077	CinA
1	43328848	43304661	43353035	0.1055	0.071	CinA
1	43428471	43404284	43452658	0.0935	0.0635	CinA
1	43610191	43586004	43634378	0.0975	0.0685	CinA
1	43658641	43634454	43682828	0.0925	0.075	CinA
1	43745642	43721455	43769829	0.098	0.0705	CinA
1	43787631	43763444	43811818	0.11	0.066	CinA
1	43831502	43807315	43855689	0.114	0.065	CinA
1	43901606	43877419	43925793	0.1145	0.0605	CinA
1	44026431	44002244	44050618	0.129	0.0495	CinA
1	44091302	44067115	44115489	0.1505	0.061	CinA
1	44217537	44193350	44241724	0.145	0.0615	CinA
1	44345217	44321030	44369404	0.145	0.0605	CinA
1	44499948	44475761	44524135	0.1455	0.0565	CinA
1	45042284	45018097	45066471	0.1535	0.0555	CinA
1	45090218	45066031	45114405	0.1585	0.054	CinA
1	45119592	45095405	45143779	0.151	0.051	CinA
1	45182041	45157854	45206228	0.1425	0.044	CinA
1	45236542	45212355	45260729	0.1485	0.04	CinA
1	45259100	45234913	45283287	0.1375	0.044	CinA
1	45281490	45257303	45305677	0.139	0.0465	CinA
1	45324731	45300544	45348918	0.141	0.0535	CinA
1	45458660	45434473	45482847	0.137	0.062	CinA
1	45555607	45531420	45579794	0.1155	0.062	CinA
1	45581665	45557478	45605852	0.0635	0.0695	CinA
1	45773590	45749403	45797777	0.094	0.072	CinA
1	45897874	45873687	45922061	0.096	0.0715	CinA
1	45967602	45943415	45991789	0.1165	0.079	CinA
1	46048751	46024564	46072938	0.1165	0.0785	CinA
1	46202802	46178615	46226989	0.1115	0.078	CinA
1	46267521	46243334	46291708	0.1185	0.0815	CinA
1	46294957	46270770	46319144	0.114	0.0785	CinA
1	46322462	46298275	46346649	0.101	0.082	CinA
1	46425212	46401025	46449399	0.1	0.082	CinA
1	46659142	46634955	46683329	0.101	0.089	CinA
1	46929228	46905041	46953415	0.102	0.089	CinA
1	46953687	46929500	46977874	0.1045	0.091	CinA
1	47079462	47055275	47103649	0.112	0.096	CinA
1	47157644	47133457	47181831	0.109	0.1035	CinA
1	47439819	47415632	47464006	0.111	0.1085	CinA
1	47465147	47440960	47489334	0.1105	0.1045	CinA
1	47489244	47465057	47513431	0.107	0.1025	CinA
1	47578457	47554270	47602644	0.0995	0.1035	CinA
1	47660239	47636052	47684426	0.0965	0.0985	CinA
1	47765383	47741196	47789570	0.0895	0.0955	CinA
1	47815773	47791586	47839960	0.0855	0.0915	CinA
1	48061029	48036842	48085216	0.0735	0.087	CinA
1	48263748	48239561	48287935	0.086	0.0755	CinA
1	48436492	48412305	48460679	0.1	0.0625	CinA
1	48823158	48798971	48847345	0.1185	0.046	CinA
1	48869448	48845261	48893635	0.119	0.043	CinA
1	49119332	49095145	49143519	0.1205	0.042	CinA
1	49799340	49775153	49823527	0.121	0.0415	CinA
1	49919784	49895597	49943971	0.121	0.0395	CinA
1	50009545	49985358	50033732	0.1235	0.034	CinA
1	50033650	50009463	50057837	0.1235	0.034	CinA
1	50173554	50149367	50197741	0.1235	0.037	CinA
1	50252416	50228229	50276603	0.12	0.0365	CinA
1	50331974	50307787	50356161	0.119	0.035	CinA
1	50375545	50351358	50399732	0.119	0.0345	CinA
1	50415732	50391545	50439919	0.115	0.034	CinA
1	50631100	50606913	50655287	0.1095	0.0335	CinA
1	50767507	50743320	50791694	0.108	0.031	CinA
1	50856429	50832242	50880616	0.103	0.033	CinA
1	51001448	50977261	51025635	0.1015	0.0355	CinA
1	51199296	51175109	51223483	0.095	0.038	CinA
1	51443154	51418967	51467341	0.095	0.039	CinA
1	51674103	51649916	51698290	0.0955	0.0395	CinA
1	51729431	51705244	51753618	0.099	0.0415	CinA
1	51845190	51821003	51869377	0.101	0.04	CinA
1	52001408	51977221	52025595	0.0985	0.038	CinA
1	52023117	51998930	52047304	0.0935	0.0355	CinA
1	52078062	52053875	52102249	0.095	0.0315	CinA
1	52121657	52097470	52145844	0.0945	0.029	CinA
1	52191865	52167678	52216052	0.0925	0.0285	CinA
1	52229363	52205176	52253550	0.087	0.0235	CinA
1	52260898	52236711	52285085	0.0825	0.026	CinA
1	52281229	52257042	52305416	0.078	0.027	CinA
1	52386165	52361978	52410352	0.0815	0.0275	CinA
1	52459222	52435035	52483409	0.0855	0.027	CinA
1	52620931	52596744	52645118	0.0845	0.025	CinA
1	52668291	52644104	52692478	0.0865	0.023	CinA
1	52692977	52668790	52717164	0.0825	0.02	CinA
1	52880869	52856682	52905056	0.095	0.02	CinA
1	52949442	52925255	52973629	0.108	0.0175	CinA
1	53112780	53088593	53136967	0.115	0.0195	CinA
1	53135919	53111732	53160106	0.1195	0.0235	CinA
1	53167139	53142952	53191326	0.1235	0.0255	CinA
1	53214714	53190527	53238901	0.122	0.0265	CinA
1	53241119	53216932	53265306	0.121	0.027	CinA
1	53338338	53314151	53362525	0.121	0.0275	CinA
1	53551793	53527606	53575980	0.1215	0.028	CinA
1	53615323	53591136	53639510	0.1275	0.0285	CinA
1	53635724	53611537	53659911	0.125	0.032	CinA
1	53685613	53661426	53709800	0.1255	0.033	CinA
1	53899179	53874992	53923366	0.134	0.0355	CinA
1	53923940	53899753	53948127	0.1345	0.036	CinA
1	53953481	53929294	53977668	0.132	0.037	CinA
1	53972306	53948119	53996493	0.1315	0.0365	CinA
1	54038526	54014339	54062713	0.1395	0.0355	CinA
1	54078858	54054671	54103045	0.1295	0.0365	CinA
1	54134361	54110174	54158548	0.1305	0.035	CinA
1	54263653	54239466	54287840	0.135	0.0345	CinA
1	54287584	54263397	54311771	0.133	0.0355	CinA
1	54347232	54323045	54371419	0.1365	0.035	CinA
1	54417168	54392981	54441355	0.1285	0.0365	CinA
1	54568552	54544365	54592739	0.1315	0.0355	CinA
1	54732278	54708091	54756465	0.13	0.0345	CinA
1	54755430	54731243	54779617	0.132	0.035	CinA
1	54870276	54846089	54894463	0.136	0.035	CinA
1	54941210	54917023	54965397	0.139	0.0405	CinA
1	54969062	54944875	54993249	0.139	0.0355	CinA
1	55026335	55002148	55050522	0.1115	0.033	CinA
1	55051389	55027202	55075576	0.1105	0.032	CinA
1	55130499	55106312	55154686	0.111	0.0315	CinA
1	55369328	55345141	55393515	0.1145	0.0345	CinA
1	55395795	55371608	55419982	0.1185	0.034	CinA
1	55417768	55393581	55441955	0.1285	0.035	CinA
1	55515620	55491433	55539807	0.141	0.0285	CinA
1	55580815	55556628	55605002	0.1265	0.025	CinA
1	55779057	55754870	55803244	0.105	0.0225	CinA
1	55879641	55855454	55903828	0.093	0.0225	CinA
1	56090496	56066309	56114683	0.094	0.0215	CinA
1	56134816	56110629	56159003	0.0865	0.019	CinA
1	56231692	56207505	56255879	0.082	0.0185	CinA
1	56253478	56229291	56277665	0.082	0.0185	CinA
1	56289734	56265547	56313921	0.082	0.019	CinA
1	56401226	56377039	56425413	0.094	0.021	CinA
1	56483517	56459330	56507704	0.1085	0.0305	CinA
1	56564301	56540114	56588488	0.1165	0.0315	CinA
1	56632142	56607955	56656329	0.1225	0.0385	CinA
1	56752229	56728042	56776416	0.131	0.0355	CinA
1	56790295	56766108	56814482	0.128	0.037	CinA
1	56841984	56817797	56866171	0.1315	0.039	CinA
1	56944392	56920205	56968579	0.1315	0.041	CinA
1	57029947	57005760	57054134	0.113	0.0415	CinA
1	57147119	57122932	57171306	0.118	0.0425	CinA
1	57217658	57193471	57241845	0.1065	0.042	CinA
1	57309255	57285068	57333442	0.107	0.04	CinA
1	57447817	57423630	57472004	0.107	0.0405	CinA
1	57469104	57444917	57493291	0.1075	0.0405	CinA
1	57766104	57741917	57790291	0.1065	0.0395	CinA
1	58000696	57976509	58024883	0.117	0.034	CinA
1	58224837	58200650	58249024	0.1225	0.0335	CinA
1	58250592	58226405	58274779	0.1265	0.0335	CinA
1	58277309	58253122	58301496	0.132	0.036	CinA
1	58540410	58516223	58564597	0.14	0.0375	CinA
1	58626471	58602284	58650658	0.1405	0.04	CinA
1	58830804	58806617	58854991	0.146	0.044	CinA
1	58885004	58860817	58909191	0.1545	0.0395	CinA
1	58991146	58966959	59015333	0.1555	0.04	CinA
1	59065200	59041013	59089387	0.158	0.0425	CinA
1	59116837	59092650	59141024	0.1605	0.0465	CinA
1	59240053	59215866	59264240	0.161	0.0505	CinA
1	59345487	59321300	59369674	0.1615	0.0505	CinA
1	59372893	59348706	59397080	0.1605	0.051	CinA
1	59401302	59377115	59425489	0.1605	0.0505	CinA
1	59427642	59403455	59451829	0.164	0.05	CinA
1	59520349	59496162	59544536	0.1645	0.0535	CinA
1	59555496	59531309	59579683	0.1605	0.0575	CinA
1	59686995	59662808	59711182	0.1585	0.0625	CinA
1	59733534	59709347	59757721	0.1775	0.0595	CinA
1	59777594	59753407	59801781	0.156	0.0595	CinA
1	59957454	59933267	59981641	0.1665	0.0625	CinA
1	60022954	59998767	60047141	0.163	0.064	CinA
1	60212971	60188784	60237158	0.167	0.063	CinA
1	60247154	60222967	60271341	0.142	0.0725	CinA
1	60313183	60288996	60337370	0.1395	0.0745	CinA
1	60340100	60315913	60364287	0.141	0.073	CinA
1	60380844	60356657	60405031	0.133	0.072	CinA
1	60407283	60383096	60431470	0.1255	0.068	CinA
1	60476588	60452401	60500775	0.133	0.0715	CinA
1	60519622	60495435	60543809	0.1445	0.0705	CinA
1	60605492	60581305	60629679	0.147	0.0645	CinA
1	60638907	60614720	60663094	0.161	0.058	CinA
1	60678008	60653821	60702195	0.1305	0.052	CinA
1	60709251	60685064	60733438	0.1305	0.0425	CinA
1	60736616	60712429	60760803	0.1285	0.046	CinA
1	60779046	60754859	60803233	0.126	0.0465	CinA
1	60831272	60807085	60855459	0.1225	0.0455	CinA
1	60899823	60875636	60924010	0.1255	0.043	CinA
1	60956794	60932607	60980981	0.1295	0.042	CinA
1	60979138	60954951	61003325	0.141	0.0435	CinA
1	60989342	60965155	61013529	0.14	0.044	CinA
1	61100002	61075815	61124189	0.135	0.0435	CinA
1	61128757	61104570	61152944	0.132	0.041	CinA
1	61160105	61135918	61184292	0.0985	0.029	CinA
1	61189193	61165006	61213380	0.0985	0.0185	CinA
1	61219155	61194968	61243342	0.107	0.015	CinA
1	61346083	61321896	61370270	0.1075	0.015	CinA
1	61517865	61493678	61542052	0.107	0.015	CinA
1	61650537	61626350	61674724	0.1115	0.0195	CinA
1	61741423	61717236	61765610	0.108	0.026	CinA
1	62003821	61979634	62028008	0.1035	0.0295	CinA
1	62137916	62113729	62162103	0.1065	0.0315	CinA
1	62364649	62340462	62388836	0.109	0.0315	CinA
1	62494500	62470313	62518687	0.11	0.0305	CinA
1	62555158	62530971	62579345	0.102	0.031	CinA
1	62594967	62570780	62619154	0.1005	0.0325	CinA
1	62631854	62607667	62656041	0.108	0.032	CinA
1	62768510	62744323	62792697	0.1095	0.034	CinA
1	62888363	62864176	62912550	0.111	0.0355	CinA
1	62972124	62947937	62996311	0.114	0.04	CinA
1	63032317	63008130	63056504	0.118	0.0385	CinA
1	63103154	63078967	63127341	0.12	0.0385	CinA
1	63139698	63115511	63163885	0.119	0.037	CinA
1	63222337	63198150	63246524	0.1155	0.037	CinA
1	63346740	63322553	63370927	0.077	0.038	CinA
1	63602126	63577939	63626313	0.0935	0.0365	CinA
1	63670033	63645846	63694220	0.0965	0.039	CinA
1	63694804	63670617	63718991	0.097	0.0405	CinA
1	63715778	63691591	63739965	0.095	0.0415	CinA
1	63850758	63826571	63874945	0.0975	0.043	CinA
1	63879508	63855321	63903695	0.0985	0.043	CinA
1	63997642	63973455	64021829	0.096	0.0515	CinA
1	64034192	64010005	64058379	0.0975	0.0515	CinA
1	64072711	64048524	64096898	0.103	0.0465	CinA
1	64171919	64147732	64196106	0.1045	0.0345	CinA
1	64193131	64168944	64217318	0.1015	0.042	CinA
1	64268930	64244743	64293117	0.0955	0.0435	CinA
1	64312686	64288499	64336873	0.0955	0.0495	CinA
1	64356872	64332685	64381059	0.0785	0.0605	CinA
1	64391625	64367438	64415812	0.077	0.0805	CinA
1	64483369	64459182	64507556	0.074	0.0795	CinA
1	64527662	64503475	64551849	0.07	0.074	CinA
1	64627775	64603588	64651962	0.0665	0.0735	CinA
1	64653780	64629593	64677967	0.0665	0.076	CinA
1	64679107	64654920	64703294	0.065	0.0755	CinA
1	64736792	64712605	64760979	0.06	0.076	CinA
1	64808330	64784143	64832517	0.0615	0.079	CinA
1	64831957	64807770	64856144	0.063	0.0795	CinA
1	64864876	64840689	64889063	0.065	0.08	CinA
1	64920298	64896111	64944485	0.067	0.0815	CinA
1	65022321	64998134	65046508	0.0895	0.086	CinA
1	65333436	65309249	65357623	0.089	0.1	CinA
1	65388121	65363934	65412308	0.089	0.098	CinA
1	65413028	65388841	65437215	0.089	0.098	CinA
1	65517170	65492983	65541357	0.0865	0.1005	CinA
1	65535489	65511302	65559676	0.0855	0.099	CinA
1	65583709	65559522	65607896	0.087	0.0935	CinA
1	65792796	65768609	65816983	0.097	0.086	CinA
1	65877285	65853098	65901472	0.0885	0.0765	CinA
1	65912871	65888684	65937058	0.0885	0.0755	CinA
1	65995257	65971070	66019444	0.0885	0.0755	CinA
1	66021770	65997583	66045957	0.0885	0.0755	CinA
1	66059883	66035696	66084070	0.096	0.074	CinA
1	66112842	66088655	66137029	0.1035	0.072	CinA
1	66150690	66126503	66174877	0.124	0.067	CinA
1	66188904	66164717	66213091	0.1275	0.062	CinA
1	66258464	66234277	66282651	0.1235	0.0555	CinA
1	66454562	66430375	66478749	0.1225	0.053	CinA
1	66483815	66459628	66508002	0.1265	0.0515	CinA
1	66515809	66491622	66539996	0.1375	0.0515	CinA
1	66560130	66535943	66584317	0.119	0.0555	CinA
1	66612166	66587979	66636353	0.1195	0.056	CinA
1	66710186	66685999	66734373	0.1135	0.0525	CinA
1	66731706	66707519	66755893	0.118	0.057	CinA
1	67133845	67109658	67158032	0.1285	0.0655	CinA
1	67163792	67139605	67187979	0.14	0.08	CinA
1	67192418	67168231	67216605	0.118	0.0745	CinA
1	67213671	67189484	67237858	0.106	0.0735	CinA
1	67284880	67260693	67309067	0.1	0.0725	CinA
1	67309126	67284939	67333313	0.094	0.0585	CinA
1	67369224	67345037	67393411	0.0975	0.0625	CinA
1	67466120	67441933	67490307	0.1195	0.061	CinA
1	67537685	67513498	67561872	0.127	0.056	CinA
1	67619208	67595021	67643395	0.1255	0.056	CinA
1	67711822	67687635	67736009	0.0985	0.058	CinA
1	67755460	67731273	67779647	0.1125	0.07	CinA
1	67775844	67751657	67800031	0.1115	0.07	CinA
1	67805608	67781421	67829795	0.1195	0.071	CinA
1	67859165	67834978	67883352	0.1205	0.071	CinA
1	67981906	67957719	68006093	0.121	0.069	CinA
1	68006692	67982505	68030879	0.1255	0.0625	CinA
1	68286354	68262167	68310541	0.113	0.07	CinA
1	68392314	68368127	68416501	0.109	0.0815	CinA
1	68417680	68393493	68441867	0.1085	0.0815	CinA
1	68465551	68441364	68489738	0.1555	0.0785	CinA
1	68623214	68599027	68647401	0.1935	0.065	CinA
1	68649543	68625356	68673730	0.1925	0.066	CinA
1	68682461	68658274	68706648	0.194	0.066	CinA
1	68784544	68760357	68808731	0.209	0.069	CinA
1	68833175	68808988	68857362	0.2105	0.0665	CinA
1	68873131	68848944	68897318	0.21	0.0665	CinA
1	68989380	68965193	69013567	0.201	0.0655	CinA
1	69016673	68992486	69040860	0.206	0.0635	CinA
1	69054074	69029887	69078261	0.1985	0.059	CinA
1	69085458	69061271	69109645	0.1985	0.056	CinA
1	69262270	69238083	69286457	0.1785	0.054	CinA
1	69299662	69275475	69323849	0.143	0.052	CinA
1	69339447	69315260	69363634	0.1365	0.055	CinA
1	69585403	69561216	69609590	0.1565	0.044	CinA
1	69870271	69846084	69894458	0.154	0.037	CinA
1	69942383	69918196	69966570	0.154	0.034	CinA
1	70049185	70024998	70073372	0.1535	0.03	CinA
1	70228691	70204504	70252878	0.167	0.02	CinA
1	70240205	70216018	70264392	0.168	0.0195	CinA
1	70362584	70338397	70386771	0.168	0.018	CinA
1	70384365	70360178	70408552	0.164	0.0175	CinA
1	70459221	70435034	70483408	0.163	0.0165	CinA
1	70656139	70631952	70680326	0.198	0.02	CinA
1	70741856	70717669	70766043	0.214	0.0215	CinA
1	70763514	70739327	70787701	0.21	0.0245	CinA
1	70823693	70799506	70847880	0.2735	0.0195	CinA
1	71132759	71108572	71156946	0.2745	0.019	CinA
1	71155649	71131462	71179836	0.2255	0.0185	CinA
1	71190486	71166299	71214673	0.215	0.0205	CinA
1	71380741	71356554	71404928	0.19	0.0205	CinA
1	71442587	71418400	71466774	0.1625	0.0235	CinA
1	71834357	71810170	71858544	0.159	0.026	CinA
1	71997299	71973112	72021486	0.1705	0.03	CinA
1	72032606	72008419	72056793	0.2125	0.03	CinA
1	72081243	72057056	72105430	0.211	0.027	CinA
1	72193451	72169264	72217638	0.2095	0.0305	CinA
1	72330577	72306390	72354764	0.1955	0.0315	CinA
1	72355134	72330947	72379321	0.191	0.0335	CinA
1	72440947	72416760	72465134	0.1905	0.036	CinA
1	72470845	72446658	72495032	0.1585	0.036	CinA
1	72533863	72509676	72558050	0.162	0.0375	CinA
1	72631840	72607653	72656027	0.1565	0.038	CinA
1	72797154	72772967	72821341	0.143	0.0505	CinA
1	73143183	73118996	73167370	0.154	0.044	CinA
1	73207902	73183715	73232089	0.1675	0.0455	CinA
1	73398276	73374089	73422463	0.1565	0.0445	CinA
1	73435277	73411090	73459464	0.1565	0.045	CinA
1	73463897	73439710	73488084	0.155	0.0435	CinA
1	73586758	73562571	73610945	0.1625	0.0405	CinA
1	73671409	73647222	73695596	0.1615	0.037	CinA
1	73714346	73690159	73738533	0.154	0.043	CinA
1	73789857	73765670	73814044	0.1515	0.0445	CinA
1	73848784	73824597	73872971	0.152	0.0445	CinA
1	73971461	73947274	73995648	0.145	0.042	CinA
1	74141004	74116817	74165191	0.145	0.0405	CinA
1	74307455	74283268	74331642	0.1365	0.039	CinA
1	74534126	74509939	74558313	0.1465	0.038	CinA
1	74559106	74534919	74583293	0.1475	0.039	CinA
1	74615027	74590840	74639214	0.149	0.045	CinA
1	74646138	74621951	74670325	0.1575	0.039	CinA
1	74688985	74664798	74713172	0.172	0.0365	CinA
1	74716669	74692482	74740856	0.1715	0.0435	CinA
1	74822505	74798318	74846692	0.1645	0.0525	CinA
1	74893925	74869738	74918112	0.1645	0.049	CinA
1	74976635	74952448	75000822	0.1835	0.061	CinA
1	75006721	74982534	75030908	0.183	0.0625	CinA
1	75184170	75159983	75208357	0.1765	0.0585	CinA
1	75716538	75692351	75740725	0.167	0.0445	CinA
1	75798317	75774130	75822504	0.162	0.038	CinA
1	76003958	75979771	76028145	0.1615	0.0275	CinA
1	76026736	76002549	76050923	0.1615	0.0315	CinA
1	76119473	76095286	76143660	0.1535	0.0285	CinA
1	76172887	76148700	76197074	0.1565	0.0325	CinA
1	76257377	76233190	76281564	0.1295	0.033	CinA
1	76627997	76603810	76652184	0.1035	0.0305	CinA
1	76862840	76838653	76887027	0.1015	0.023	CinA
1	77266687	77242500	77290874	0.101	0.025	CinA
1	77361112	77336925	77385299	0.1075	0.027	CinA
1	77411154	77386967	77435341	0.116	0.0365	CinA
1	77861430	77837243	77885617	0.1005	0.0515	CinA
1	77922160	77897973	77946347	0.0915	0.056	CinA
1	78174116	78149929	78198303	0.0955	0.0605	CinA
1	78237770	78213583	78261957	0.106	0.062	CinA
1	78315800	78291613	78339987	0.1275	0.0625	CinA
1	78397732	78373545	78421919	0.1235	0.059	CinA
1	78420586	78396399	78444773	0.122	0.0535	CinA
1	78520101	78495914	78544288	0.1155	0.053	CinA
1	78554220	78530033	78578407	0.112	0.049	CinA
1	78580480	78556293	78604667	0.1285	0.0455	CinA
1	78909030	78884843	78933217	0.1105	0.039	CinA
1	79002351	78978164	79026538	0.1245	0.0385	CinA
1	79040221	79016034	79064408	0.1265	0.038	CinA
1	79111744	79087557	79135931	0.1315	0.034	CinA
1	79190806	79166619	79214993	0.1315	0.035	CinA
1	79371902	79347715	79396089	0.131	0.039	CinA
1	79472403	79448216	79496590	0.1565	0.0425	CinA
1	79513248	79489061	79537435	0.1675	0.0425	CinA
1	79548115	79523928	79572302	0.1725	0.0385	CinA
1	79606618	79582431	79630805	0.185	0.0405	CinA
1	79677707	79653520	79701894	0.183	0.0415	CinA
1	79757250	79733063	79781437	0.178	0.0365	CinA
1	79835571	79811384	79859758	0.176	0.039	CinA
1	79957893	79933706	79982080	0.174	0.0405	CinA
1	80021446	79997259	80045633	0.176	0.048	CinA
1	80070890	80046703	80095077	0.1745	0.048	CinA
1	80284430	80260243	80308617	0.166	0.047	CinA
1	80305567	80281380	80329754	0.1725	0.0475	CinA
1	80333027	80308840	80357214	0.17	0.0485	CinA
1	80355153	80330966	80379340	0.1785	0.0445	CinA
1	80384212	80360025	80408399	0.1715	0.0395	CinA
1	80428133	80403946	80452320	0.145	0.038	CinA
1	80454120	80429933	80478307	0.1425	0.0395	CinA
1	80528075	80503888	80552262	0.114	0.044	CinA
1	80618771	80594584	80642958	0.113	0.0435	CinA
1	80755004	80730817	80779191	0.11	0.045	CinA
1	80782925	80758738	80807112	0.111	0.046	CinA
1	80896554	80872367	80920741	0.1035	0.0495	CinA
1	80925787	80901600	80949974	0.104	0.05	CinA
1	80949909	80925722	80974096	0.09	0.0475	CinA
1	80971401	80947214	80995588	0.0915	0.0465	CinA
1	80999135	80974948	81023322	0.099	0.045	CinA
1	81032755	81008568	81056942	0.0925	0.046	CinA
1	81111863	81087676	81136050	0.108	0.045	CinA
1	81145165	81120978	81169352	0.1075	0.046	CinA
1	81170254	81146067	81194441	0.103	0.049	CinA
1	81200460	81176273	81224647	0.102	0.0465	CinA
1	81241376	81217189	81265563	0.103	0.0465	CinA
1	81269331	81245144	81293518	0.103	0.0445	CinA
1	81442749	81418562	81466936	0.1095	0.048	CinA
1	81470359	81446172	81494546	0.0895	0.0485	CinA
1	81558281	81534094	81582468	0.097	0.0495	CinA
1	81587334	81563147	81611521	0.113	0.0445	CinA
1	81672031	81647844	81696218	0.118	0.04	CinA
1	81748778	81724591	81772965	0.1075	0.0365	CinA
1	81846168	81821981	81870355	0.109	0.041	CinA
1	81878833	81854646	81903020	0.1065	0.0405	CinA
1	81921030	81896843	81945217	0.11	0.0445	CinA
1	82090151	82065964	82114338	0.112	0.045	CinA
1	82135846	82111659	82160033	0.1155	0.044	CinA
1	82197440	82173253	82221627	0.1195	0.044	CinA
1	82245027	82220840	82269214	0.105	0.042	CinA
1	82339579	82315392	82363766	0.112	0.045	CinA
1	82360713	82336526	82384900	0.121	0.047	CinA
1	82415674	82391487	82439861	0.1195	0.05	CinA
1	82440177	82415990	82464364	0.13	0.051	CinA
1	82464719	82440532	82488906	0.1385	0.0515	CinA
1	82491104	82466917	82515291	0.1355	0.0555	CinA
1	82519837	82495650	82544024	0.1415	0.053	CinA
1	82541328	82517141	82565515	0.146	0.053	CinA
1	82621540	82597353	82645727	0.1655	0.0645	CinA
1	82654231	82630044	82678418	0.1595	0.0595	CinA
1	82703570	82679383	82727757	0.1585	0.0585	CinA
1	82789393	82765206	82813580	0.146	0.059	CinA
1	83005908	82981721	83030095	0.1545	0.0615	CinA
1	83194163	83169976	83218350	0.152	0.059	CinA
1	83225441	83201254	83249628	0.125	0.059	CinA
1	83246081	83221894	83270268	0.1255	0.0595	CinA
1	83498166	83473979	83522353	0.128	0.0595	CinA
1	83562226	83538039	83586413	0.12	0.0585	CinA
1	83654715	83630528	83678902	0.125	0.057	CinA
1	83731754	83707567	83755941	0.138	0.056	CinA
1	83966655	83942468	83990842	0.1415	0.062	CinA
1	84000147	83975960	84024334	0.1465	0.0635	CinA
1	84235226	84211039	84259413	0.1405	0.061	CinA
1	84330371	84306184	84354558	0.156	0.062	CinA
1	84377610	84353423	84401797	0.1435	0.061	CinA
1	84680569	84656382	84704756	0.1495	0.061	CinA
1	85055777	85031590	85079964	0.155	0.06	CinA
1	85398326	85374139	85422513	0.151	0.0575	CinA
1	85501954	85477767	85526141	0.16	0.056	CinA
1	85912165	85887978	85936352	0.1585	0.057	CinA
1	85965329	85941142	85989516	0.158	0.0565	CinA
1	86011556	85987369	86035743	0.1675	0.0585	CinA
1	86122181	86097994	86146368	0.172	0.0605	CinA
1	86254196	86230009	86278383	0.1645	0.058	CinA
1	86275998	86251811	86300185	0.153	0.057	CinA
1	86466135	86441948	86490322	0.1515	0.057	CinA
1	86784250	86760063	86808437	0.1695	0.058	CinA
1	86956551	86932364	86980738	0.181	0.06	CinA
1	86997958	86973771	87022145	0.15	0.0595	CinA
1	87047388	87023201	87071575	0.149	0.059	CinA
1	87107846	87083659	87132033	0.156	0.0685	CinA
1	87185596	87161409	87209783	0.161	0.062	CinA
1	87212337	87188150	87236524	0.1625	0.0585	CinA
1	87319518	87295331	87343705	0.1655	0.055	CinA
1	87378359	87354172	87402546	0.164	0.0475	CinA
1	87457595	87433408	87481782	0.1575	0.051	CinA
1	87493391	87469204	87517578	0.172	0.055	CinA
1	87524347	87500160	87548534	0.1725	0.0515	CinA
1	87612393	87588206	87636580	0.168	0.0525	CinA
1	88012422	87988235	88036609	0.1995	0.0625	CinA
1	88072234	88048047	88096421	0.196	0.062	CinA
1	88175300	88151113	88199487	0.1945	0.0595	CinA
1	88272768	88248581	88296955	0.1985	0.057	CinA
1	88649757	88625570	88673944	0.173	0.061	CinA
1	88681710	88657523	88705897	0.216	0.0565	CinA
1	88779135	88754948	88803322	0.194	0.061	CinA
1	88874634	88850447	88898821	0.1775	0.0595	CinA
1	88915501	88891314	88939688	0.1685	0.0535	CinA
1	89021276	88997089	89045463	0.1625	0.0465	CinA
1	89043569	89019382	89067756	0.16	0.0455	CinA
1	89065516	89041329	89089703	0.152	0.049	CinA
1	89181178	89156991	89205365	0.1525	0.0515	CinA
1	89213860	89189673	89238047	0.1505	0.053	CinA
1	89289355	89265168	89313542	0.1475	0.048	CinA
1	89433389	89409202	89457576	0.185	0.047	CinA
1	89476002	89451815	89500189	0.146	0.044	CinA
1	89498979	89474792	89523166	0.1345	0.042	CinA
1	89623272	89599085	89647459	0.131	0.0385	CinA
1	89759732	89735545	89783919	0.131	0.04	CinA
1	89799974	89775787	89824161	0.1395	0.0385	CinA
1	89846422	89822235	89870609	0.1405	0.0325	CinA
1	89914813	89890626	89939000	0.145	0.031	CinA
1	90033577	90009390	90057764	0.1405	0.0265	CinA
1	90104695	90080508	90128882	0.143	0.0205	CinA
1	90288829	90264642	90313016	0.138	0.023	CinA
1	90311743	90287556	90335930	0.1375	0.0215	CinA
1	90354900	90330713	90379087	0.1545	0.0245	CinA
1	90398714	90374527	90422901	0.169	0.03	CinA
1	90491057	90466870	90515244	0.1705	0.0325	CinA
1	90511956	90487769	90536143	0.179	0.0325	CinA
1	90545947	90521760	90570134	0.182	0.036	CinA
1	90619077	90594890	90643264	0.1645	0.038	CinA
1	90654435	90630248	90678622	0.1665	0.04	CinA
1	90813174	90788987	90837361	0.168	0.0395	CinA
1	90901301	90877114	90925488	0.161	0.0415	CinA
1	91091148	91066961	91115335	0.167	0.045	CinA
1	91255865	91231678	91280052	0.1695	0.0425	CinA
1	91377855	91353668	91402042	0.1745	0.038	CinA
1	91582968	91558781	91607155	0.1835	0.034	CinA
1	91758979	91734792	91783166	0.1805	0.03	CinA
1	91806937	91782750	91831124	0.186	0.0315	CinA
1	91841270	91817083	91865457	0.198	0.042	CinA
1	91865169	91840982	91889356	0.191	0.0435	CinA
1	92151367	92127180	92175554	0.2055	0.043	CinA
1	92184564	92160377	92208751	0.1965	0.0375	CinA
1	93360980	93336793	93385167	0.187	0.04	CinA
1	93533808	93509621	93557995	0.175	0.0415	CinA
1	93876619	93852432	93900806	0.172	0.0435	CinA
1	93906113	93881926	93930300	0.169	0.045	CinA
1	94035144	94010957	94059331	0.165	0.0475	CinA
1	94088505	94064318	94112692	0.1595	0.047	CinA
1	94134092	94109905	94158279	0.157	0.047	CinA
1	94216818	94192631	94241005	0.154	0.0465	CinA
1	94237113	94212926	94261300	0.156	0.0525	CinA
1	94278477	94254290	94302664	0.1565	0.0515	CinA
1	94335798	94311611	94359985	0.165	0.0525	CinA
1	94530514	94506327	94554701	0.1615	0.0535	CinA
1	94576910	94552723	94601097	0.161	0.047	CinA
1	94628225	94604038	94652412	0.166	0.049	CinA
1	94656385	94632198	94680572	0.16	0.0495	CinA
1	94841327	94817140	94865514	0.137	0.053	CinA
1	94952296	94928109	94976483	0.138	0.053	CinA
1	94984070	94959883	95008257	0.1385	0.0535	CinA
1	95403197	95379010	95427384	0.138	0.051	CinA
1	95532674	95508487	95556861	0.137	0.0505	CinA
1	95615413	95591226	95639600	0.13	0.0525	CinA
1	95786029	95761842	95810216	0.133	0.0505	CinA
1	95910594	95886407	95934781	0.122	0.0505	CinA
1	96175345	96151158	96199532	0.1085	0.05	CinA
1	96356567	96332380	96380754	0.1015	0.0455	CinA
1	96393556	96369369	96417743	0.101	0.046	CinA
1	96509488	96485301	96533675	0.097	0.0485	CinA
1	96533478	96509291	96557665	0.0865	0.047	CinA
1	96572249	96548062	96596436	0.0855	0.0485	CinA
1	96599049	96574862	96623236	0.0915	0.049	CinA
1	96622960	96598773	96647147	0.0975	0.05	CinA
1	96690643	96666456	96714830	0.0965	0.0505	CinA
1	96747618	96723431	96771805	0.0835	0.041	CinA
1	96778564	96754377	96802751	0.087	0.0465	CinA
1	96820888	96796701	96845075	0.0865	0.0555	CinA
1	96856897	96832710	96881084	0.0955	0.063	CinA
1	96959413	96935226	96983600	0.1055	0.068	CinA
1	97117901	97093714	97142088	0.108	0.067	CinA
1	97142532	97118345	97166719	0.106	0.0685	CinA
1	97167283	97143096	97191470	0.109	0.065	CinA
1	97264251	97240064	97288438	0.1105	0.064	CinA
1	97287804	97263617	97311991	0.1135	0.061	CinA
1	97343500	97319313	97367687	0.118	0.066	CinA
1	97406908	97382721	97431095	0.119	0.0645	CinA
1	97448665	97424478	97472852	0.128	0.063	CinA
1	97553963	97529776	97578150	0.136	0.063	CinA
1	97643741	97619554	97667928	0.1415	0.062	CinA
1	97778617	97754430	97802804	0.1405	0.0715	CinA
1	97802384	97778197	97826571	0.1415	0.0725	CinA
1	97904809	97880622	97928996	0.1405	0.0755	CinA
1	97955174	97930987	97979361	0.1425	0.0775	CinA
1	98077836	98053649	98102023	0.129	0.0765	CinA
1	98103554	98079367	98127741	0.133	0.0765	CinA
1	98191108	98166921	98215295	0.139	0.076	CinA
1	98218303	98194116	98242490	0.1505	0.0765	CinA
1	98360380	98336193	98384567	0.1615	0.0685	CinA
1	98397702	98373515	98421889	0.17	0.062	CinA
1	98519700	98495513	98543887	0.159	0.059	CinA
1	98550194	98526007	98574381	0.148	0.0545	CinA
1	98579359	98555172	98603546	0.133	0.051	CinA
1	98615181	98590994	98639368	0.1415	0.0495	CinA
1	98645632	98621445	98669819	0.143	0.047	CinA
1	98799649	98775462	98823836	0.128	0.0475	CinA
1	98844255	98820068	98868442	0.1265	0.0475	CinA
1	98971171	98946984	98995358	0.12	0.0465	CinA
1	99200317	99176130	99224504	0.1255	0.049	CinA
1	99224757	99200570	99248944	0.1255	0.049	CinA
1	99245284	99221097	99269471	0.1345	0.049	CinA
1	99354988	99330801	99379175	0.1335	0.0485	CinA
1	99376464	99352277	99400651	0.1315	0.0485	CinA
1	99441044	99416857	99465231	0.13	0.0455	CinA
1	99501232	99477045	99525419	0.1275	0.047	CinA
1	99586706	99562519	99610893	0.13	0.05	CinA
1	99636348	99612161	99660535	0.126	0.052	CinA
1	99768392	99744205	99792579	0.123	0.0505	CinA
1	99809357	99785170	99833544	0.1305	0.0475	CinA
1	99867208	99843021	99891395	0.1285	0.048	CinA
1	100000000	100000000	100000000	0.129	0.0475	CinA
1	100000000	100000000	100000000	0.1375	0.0495	CinA
1	100000000	100000000	100000000	0.1425	0.054	CinA
1	100000000	100000000	100000000	0.147	0.0515	CinA
1	100000000	100000000	100000000	0.144	0.053	CinA
1	101000000	101000000	101000000	0.141	0.0565	CinA
1	101000000	101000000	101000000	0.1335	0.0525	CinA
1	101000000	101000000	101000000	0.134	0.052	CinA
1	101000000	101000000	101000000	0.1305	0.0545	CinA
1	101000000	101000000	101000000	0.1255	0.054	CinA
1	101000000	101000000	101000000	0.124	0.0535	CinA
1	101000000	101000000	101000000	0.1165	0.0595	CinA
1	101000000	101000000	101000000	0.1155	0.0615	CinA
1	102000000	102000000	102000000	0.1175	0.0615	CinA
1	102000000	102000000	102000000	0.0965	0.051	CinA
1	102000000	102000000	102000000	0.0965	0.0435	CinA
1	102000000	102000000	102000000	0.0965	0.043	CinA
1	102000000	102000000	102000000	0.0955	0.0375	CinA
1	102000000	102000000	102000000	0.0945	0.0375	CinA
1	102000000	102000000	102000000	0.0945	0.04	CinA
1	102000000	102000000	102000000	0.094	0.0405	CinA
1	102000000	102000000	102000000	0.088	0.039	CinA
1	102000000	102000000	102000000	0.0885	0.039	CinA
1	102000000	102000000	102000000	0.0765	0.0275	CinA
1	103000000	103000000	103000000	0.0855	0.0345	CinA
1	103000000	103000000	103000000	0.0805	0.035	CinA
1	103000000	103000000	103000000	0.085	0.035	CinA
1	103000000	103000000	103000000	0.0845	0.0345	CinA
1	103000000	103000000	103000000	0.09	0.0385	CinA
1	103000000	103000000	103000000	0.103	0.0405	CinA
1	103000000	103000000	103000000	0.1025	0.0405	CinA
1	103000000	103000000	103000000	0.1045	0.041	CinA
1	103000000	103000000	103000000	0.1045	0.0405	CinA
1	103000000	103000000	103000000	0.1045	0.0405	CinA
1	104000000	104000000	104000000	0.1035	0.0405	CinA
1	105000000	105000000	105000000	0.0895	0.0425	CinA
1	105000000	105000000	105000000	0.091	0.0565	CinA
1	105000000	105000000	105000000	0.087	0.06	CinA
1	105000000	105000000	105000000	0.094	0.064	CinA
1	105000000	105000000	105000000	0.093	0.063	CinA
1	105000000	105000000	105000000	0.093	0.066	CinA
1	105000000	105000000	105000000	0.0975	0.0675	CinA
1	105000000	105000000	105000000	0.098	0.067	CinA
1	105000000	105000000	106000000	0.1	0.066	CinA
1	106000000	106000000	106000000	0.109	0.062	CinA
1	106000000	106000000	106000000	0.107	0.0715	CinA
1	106000000	106000000	106000000	0.0905	0.071	CinA
1	106000000	106000000	106000000	0.09	0.0705	CinA
1	106000000	106000000	106000000	0.086	0.07	CinA
1	106000000	106000000	106000000	0.086	0.0705	CinA
1	106000000	106000000	106000000	0.086	0.0705	CinA
1	106000000	106000000	106000000	0.0825	0.071	CinA
1	106000000	106000000	106000000	0.084	0.071	CinA
1	106000000	106000000	106000000	0.0875	0.0685	CinA
1	106000000	106000000	106000000	0.0955	0.0595	CinA
1	106000000	106000000	106000000	0.11	0.057	CinA
1	106000000	106000000	106000000	0.1115	0.0515	CinA
1	106000000	106000000	106000000	0.12	0.049	CinA
1	107000000	107000000	107000000	0.089	0.0405	CinA
1	107000000	107000000	107000000	0.0815	0.041	CinA
1	107000000	107000000	107000000	0.093	0.04	CinA
1	107000000	107000000	107000000	0.119	0.041	CinA
1	107000000	107000000	107000000	0.134	0.0335	CinA
1	107000000	107000000	107000000	0.139	0.032	CinA
1	107000000	107000000	107000000	0.1365	0.0335	CinA
1	107000000	107000000	107000000	0.1345	0.048	CinA
1	107000000	107000000	107000000	0.136	0.0485	CinA
1	107000000	107000000	107000000	0.1385	0.056	CinA
1	108000000	107000000	108000000	0.139	0.058	CinA
1	108000000	108000000	108000000	0.139	0.059	CinA
1	108000000	108000000	108000000	0.146	0.0635	CinA
1	108000000	108000000	108000000	0.158	0.0695	CinA
1	108000000	108000000	108000000	0.125	0.081	CinA
1	108000000	108000000	108000000	0.1275	0.0805	CinA
1	108000000	108000000	108000000	0.1485	0.078	CinA
1	108000000	108000000	108000000	0.153	0.079	CinA
1	108000000	108000000	108000000	0.146	0.0815	CinA
1	108000000	108000000	108000000	0.1895	0.084	CinA
1	108000000	108000000	108000000	0.186	0.0865	CinA
1	108000000	108000000	108000000	0.1795	0.0875	CinA
1	108000000	108000000	108000000	0.1615	0.0835	CinA
1	108000000	108000000	108000000	0.1605	0.0815	CinA
1	108000000	108000000	108000000	0.1545	0.0645	CinA
1	108000000	108000000	108000000	0.1475	0.0625	CinA
1	108000000	108000000	108000000	0.1465	0.065	CinA
1	108000000	108000000	108000000	0.1495	0.0655	CinA
1	108000000	108000000	108000000	0.1655	0.0595	CinA
1	109000000	109000000	109000000	0.17	0.0565	CinA
1	109000000	109000000	109000000	0.183	0.053	CinA
1	109000000	109000000	109000000	0.188	0.056	CinA
1	109000000	109000000	109000000	0.19	0.0525	CinA
1	109000000	109000000	109000000	0.1935	0.067	CinA
1	109000000	109000000	109000000	0.189	0.0485	CinA
1	109000000	109000000	109000000	0.1865	0.0475	CinA
1	109000000	109000000	109000000	0.1805	0.043	CinA
1	109000000	109000000	109000000	0.182	0.0455	CinA
1	109000000	109000000	109000000	0.1825	0.046	CinA
1	110000000	110000000	110000000	0.183	0.05	CinA
1	110000000	110000000	110000000	0.1975	0.0595	CinA
1	110000000	110000000	110000000	0.1985	0.064	CinA
1	110000000	110000000	110000000	0.2	0.062	CinA
1	110000000	110000000	110000000	0.1945	0.067	CinA
1	110000000	110000000	110000000	0.195	0.0625	CinA
1	110000000	110000000	110000000	0.187	0.052	CinA
1	110000000	110000000	110000000	0.1885	0.048	CinA
1	110000000	110000000	110000000	0.1825	0.0435	CinA
1	110000000	110000000	110000000	0.189	0.044	CinA
1	110000000	110000000	110000000	0.187	0.044	CinA
1	110000000	110000000	110000000	0.1865	0.044	CinA
1	110000000	110000000	110000000	0.191	0.055	CinA
1	110000000	110000000	110000000	0.1915	0.066	CinA
1	110000000	110000000	110000000	0.1915	0.0675	CinA
1	110000000	110000000	111000000	0.1845	0.0735	CinA
1	111000000	110000000	111000000	0.185	0.074	CinA
1	111000000	111000000	111000000	0.1785	0.0735	CinA
1	111000000	111000000	111000000	0.1765	0.074	CinA
1	111000000	111000000	111000000	0.1685	0.0725	CinA
1	111000000	111000000	111000000	0.1715	0.0785	CinA
1	111000000	111000000	111000000	0.167	0.077	CinA
1	111000000	111000000	111000000	0.172	0.0785	CinA
1	111000000	111000000	111000000	0.1765	0.0835	CinA
1	111000000	111000000	112000000	0.1735	0.0775	CinA
1	112000000	112000000	112000000	0.1745	0.073	CinA
1	112000000	112000000	112000000	0.1805	0.0715	CinA
1	112000000	112000000	112000000	0.1755	0.071	CinA
1	112000000	112000000	112000000	0.14	0.0755	CinA
1	112000000	112000000	112000000	0.1355	0.077	CinA
1	112000000	112000000	112000000	0.133	0.084	CinA
1	112000000	112000000	112000000	0.1355	0.083	CinA
1	112000000	112000000	112000000	0.1495	0.0845	CinA
1	112000000	112000000	112000000	0.1535	0.0835	CinA
1	112000000	112000000	112000000	0.143	0.0865	CinA
1	112000000	112000000	112000000	0.1425	0.0875	CinA
1	113000000	113000000	113000000	0.15	0.098	CinA
1	113000000	113000000	113000000	0.1745	0.0965	CinA
1	113000000	113000000	113000000	0.151	0.098	CinA
1	113000000	113000000	113000000	0.1525	0.098	CinA
1	113000000	113000000	113000000	0.158	0.0975	CinA
1	113000000	113000000	113000000	0.172	0.0995	CinA
1	113000000	113000000	113000000	0.1765	0.098	CinA
1	113000000	113000000	113000000	0.177	0.103	CinA
1	114000000	114000000	114000000	0.2005	0.107	CinA
1	114000000	114000000	114000000	0.205	0.0995	CinA
1	114000000	114000000	114000000	0.21	0.101	CinA
1	114000000	114000000	114000000	0.2165	0.0975	CinA
1	114000000	114000000	114000000	0.2025	0.0935	CinA
1	114000000	114000000	114000000	0.2025	0.09	CinA
1	114000000	114000000	114000000	0.201	0.0915	CinA
1	114000000	114000000	114000000	0.2005	0.091	CinA
1	114000000	114000000	114000000	0.2215	0.0925	CinA
1	116000000	116000000	116000000	0.2045	0.092	CinA
1	116000000	116000000	116000000	0.1935	0.0945	CinA
1	116000000	116000000	116000000	0.179	0.094	CinA
1	116000000	116000000	116000000	0.163	0.091	CinA
1	116000000	116000000	116000000	0.1695	0.0885	CinA
1	117000000	117000000	117000000	0.1685	0.0865	CinA
1	117000000	117000000	117000000	0.157	0.0735	CinA
1	117000000	117000000	117000000	0.148	0.075	CinA
1	117000000	117000000	117000000	0.14	0.072	CinA
1	117000000	117000000	117000000	0.14	0.071	CinA
1	117000000	117000000	117000000	0.1355	0.0705	CinA
1	117000000	117000000	117000000	0.142	0.076	CinA
1	117000000	117000000	117000000	0.124	0.08	CinA
1	117000000	117000000	117000000	0.1225	0.0805	CinA
1	117000000	117000000	117000000	0.107	0.08	CinA
1	117000000	117000000	117000000	0.1065	0.078	CinA
1	117000000	117000000	117000000	0.1145	0.0755	CinA
1	117000000	117000000	117000000	0.115	0.075	CinA
1	117000000	117000000	117000000	0.12	0.071	CinA
1	118000000	118000000	118000000	0.116	0.075	CinA
1	118000000	118000000	118000000	0.1175	0.0755	CinA
1	118000000	118000000	118000000	0.106	0.064	CinA
1	118000000	118000000	118000000	0.11	0.0685	CinA
1	118000000	118000000	118000000	0.106	0.0655	CinA
1	118000000	118000000	118000000	0.107	0.069	CinA
1	118000000	118000000	118000000	0.112	0.0735	CinA
1	118000000	118000000	118000000	0.1135	0.079	CinA
1	118000000	118000000	118000000	0.117	0.081	CinA
1	118000000	118000000	119000000	0.116	0.0825	CinA
1	119000000	118000000	119000000	0.113	0.0895	CinA
1	119000000	119000000	119000000	0.1065	0.089	CinA
1	119000000	119000000	119000000	0.1185	0.0875	CinA
1	119000000	119000000	119000000	0.1175	0.086	CinA
1	119000000	119000000	119000000	0.1175	0.0815	CinA
1	119000000	119000000	119000000	0.1185	0.081	CinA
1	119000000	119000000	119000000	0.116	0.074	CinA
1	119000000	119000000	119000000	0.111	0.069	CinA
1	119000000	119000000	119000000	0.102	0.062	CinA
1	119000000	119000000	119000000	0.1065	0.0575	CinA
1	120000000	120000000	120000000	0.138	0.049	CinA
1	120000000	120000000	120000000	0.1445	0.0525	CinA
1	120000000	120000000	120000000	0.143	0.0495	CinA
1	120000000	120000000	120000000	0.143	0.0495	CinA
1	120000000	120000000	120000000	0.1415	0.054	CinA
1	120000000	120000000	120000000	0.1355	0.0525	CinA
1	120000000	120000000	120000000	0.1235	0.05	CinA
1	121000000	121000000	121000000	0.0855	0.049	CinA
1	121000000	121000000	121000000	0.0805	0.0485	CinA
1	121000000	121000000	121000000	0.099	0.042	CinA
1	121000000	121000000	121000000	0.0905	0.0395	CinA
1	121000000	121000000	121000000	0.0735	0.033	CinA
1	121000000	121000000	121000000	0.07	0.032	CinA
1	121000000	121000000	121000000	0.077	0.0395	CinA
1	122000000	121000000	122000000	0.0845	0.0465	CinA
1	122000000	122000000	122000000	0.0945	0.0505	CinA
1	122000000	122000000	122000000	0.0985	0.052	CinA
1	122000000	122000000	122000000	0.103	0.0515	CinA
1	122000000	122000000	122000000	0.116	0.0615	CinA
1	122000000	122000000	122000000	0.1205	0.06	CinA
1	122000000	122000000	122000000	0.1255	0.06	CinA
1	122000000	122000000	122000000	0.155	0.059	CinA
1	122000000	122000000	122000000	0.1525	0.055	CinA
1	122000000	122000000	122000000	0.1435	0.0545	CinA
1	122000000	122000000	122000000	0.144	0.062	CinA
1	122000000	122000000	122000000	0.14	0.064	CinA
1	122000000	122000000	122000000	0.138	0.065	CinA
1	123000000	122000000	123000000	0.146	0.064	CinA
1	123000000	123000000	123000000	0.153	0.063	CinA
1	123000000	123000000	123000000	0.1645	0.055	CinA
1	123000000	123000000	123000000	0.167	0.0575	CinA
1	123000000	123000000	123000000	0.197	0.0515	CinA
1	123000000	123000000	123000000	0.1905	0.052	CinA
1	123000000	123000000	123000000	0.1755	0.05	CinA
1	123000000	123000000	123000000	0.1625	0.0445	CinA
1	123000000	123000000	124000000	0.137	0.0395	CinA
1	124000000	124000000	124000000	0.1285	0.0375	CinA
1	124000000	124000000	124000000	0.1305	0.036	CinA
1	124000000	124000000	124000000	0.13	0.036	CinA
1	124000000	124000000	124000000	0.132	0.0345	CinA
1	124000000	124000000	124000000	0.1345	0.0365	CinA
1	124000000	124000000	124000000	0.1385	0.0395	CinA
1	125000000	125000000	125000000	0.1465	0.046	CinA
1	125000000	125000000	125000000	0.145	0.051	CinA
1	125000000	125000000	125000000	0.1325	0.0525	CinA
1	125000000	125000000	125000000	0.1365	0.0455	CinA
1	125000000	125000000	125000000	0.143	0.0415	CinA
1	125000000	125000000	125000000	0.1455	0.0395	CinA
1	125000000	125000000	125000000	0.1465	0.0385	CinA
1	125000000	125000000	125000000	0.1455	0.0395	CinA
1	125000000	125000000	125000000	0.1415	0.034	CinA
1	126000000	125000000	126000000	0.1415	0.035	CinA
1	126000000	126000000	126000000	0.162	0.0425	CinA
1	126000000	126000000	126000000	0.166	0.036	CinA
1	126000000	126000000	126000000	0.1635	0.031	CinA
1	126000000	126000000	126000000	0.167	0.0365	CinA
1	126000000	126000000	126000000	0.184	0.0365	CinA
1	126000000	126000000	126000000	0.203	0.0395	CinA
1	126000000	126000000	126000000	0.213	0.044	CinA
1	126000000	126000000	126000000	0.208	0.046	CinA
1	126000000	126000000	126000000	0.209	0.0495	CinA
1	126000000	126000000	126000000	0.197	0.0515	CinA
1	126000000	126000000	126000000	0.193	0.0485	CinA
1	126000000	126000000	126000000	0.21	0.0525	CinA
1	126000000	126000000	126000000	0.19	0.054	CinA
1	126000000	126000000	126000000	0.19	0.0585	CinA
1	126000000	126000000	126000000	0.1895	0.0585	CinA
1	127000000	126000000	127000000	0.19	0.059	CinA
1	127000000	127000000	127000000	0.1865	0.059	CinA
1	127000000	127000000	127000000	0.1915	0.0565	CinA
1	127000000	127000000	127000000	0.211	0.0555	CinA
1	127000000	127000000	127000000	0.207	0.044	CinA
1	127000000	127000000	127000000	0.2205	0.0405	CinA
1	127000000	127000000	127000000	0.2295	0.0355	CinA
1	127000000	127000000	127000000	0.2395	0.0395	CinA
1	127000000	127000000	127000000	0.2345	0.044	CinA
1	127000000	127000000	127000000	0.215	0.048	CinA
1	127000000	127000000	127000000	0.2095	0.044	CinA
1	127000000	127000000	127000000	0.2095	0.0455	CinA
1	128000000	127000000	128000000	0.2045	0.0495	CinA
1	128000000	128000000	128000000	0.199	0.048	CinA
1	128000000	128000000	128000000	0.1945	0.0525	CinA
1	128000000	128000000	128000000	0.1955	0.0565	CinA
1	128000000	128000000	128000000	0.1885	0.048	CinA
1	128000000	128000000	128000000	0.188	0.055	CinA
1	128000000	128000000	128000000	0.1805	0.0545	CinA
1	128000000	128000000	128000000	0.177	0.055	CinA
1	128000000	128000000	128000000	0.1755	0.054	CinA
1	128000000	128000000	128000000	0.1685	0.049	CinA
1	128000000	128000000	128000000	0.1525	0.0555	CinA
1	128000000	128000000	128000000	0.1485	0.054	CinA
1	128000000	128000000	128000000	0.149	0.0535	CinA
1	128000000	128000000	128000000	0.1535	0.054	CinA
1	128000000	128000000	128000000	0.1485	0.055	CinA
1	128000000	128000000	128000000	0.1645	0.058	CinA
1	128000000	128000000	128000000	0.1745	0.06	CinA
1	128000000	128000000	128000000	0.169	0.0625	CinA
1	128000000	128000000	128000000	0.1605	0.0645	CinA
1	128000000	128000000	128000000	0.1575	0.064	CinA
1	128000000	128000000	128000000	0.161	0.0635	CinA
1	129000000	128000000	129000000	0.1805	0.069	CinA
1	129000000	129000000	129000000	0.1785	0.069	CinA
1	129000000	129000000	129000000	0.1875	0.075	CinA
1	129000000	129000000	129000000	0.187	0.0755	CinA
1	129000000	129000000	129000000	0.177	0.079	CinA
1	129000000	129000000	129000000	0.1725	0.0805	CinA
1	129000000	129000000	129000000	0.1715	0.081	CinA
1	129000000	129000000	129000000	0.166	0.079	CinA
1	129000000	129000000	129000000	0.171	0.0805	CinA
1	129000000	129000000	129000000	0.1745	0.075	CinA
1	129000000	129000000	129000000	0.1825	0.079	CinA
1	129000000	129000000	129000000	0.198	0.0805	CinA
1	130000000	130000000	130000000	0.222	0.0775	CinA
1	130000000	130000000	130000000	0.2165	0.07	CinA
1	130000000	130000000	130000000	0.2185	0.069	CinA
1	130000000	130000000	130000000	0.228	0.0655	CinA
1	130000000	130000000	130000000	0.243	0.06	CinA
1	130000000	130000000	130000000	0.239	0.0515	CinA
1	130000000	130000000	130000000	0.2365	0.0665	CinA
1	130000000	130000000	130000000	0.2375	0.067	CinA
1	130000000	130000000	130000000	0.237	0.066	CinA
1	130000000	130000000	130000000	0.2375	0.0645	CinA
1	130000000	130000000	130000000	0.242	0.0625	CinA
1	131000000	131000000	131000000	0.242	0.067	CinA
1	131000000	131000000	131000000	0.2335	0.0675	CinA
1	131000000	131000000	131000000	0.234	0.0675	CinA
1	131000000	131000000	131000000	0.1935	0.0665	CinA
1	131000000	131000000	131000000	0.191	0.0635	CinA
1	131000000	131000000	131000000	0.182	0.0655	CinA
1	131000000	131000000	131000000	0.178	0.0685	CinA
1	131000000	131000000	131000000	0.1765	0.064	CinA
1	131000000	131000000	131000000	0.201	0.0635	CinA
1	131000000	131000000	131000000	0.2025	0.061	CinA
1	131000000	131000000	131000000	0.186	0.058	CinA
1	131000000	131000000	131000000	0.2115	0.074	CinA
1	131000000	131000000	131000000	0.2185	0.082	CinA
1	131000000	131000000	131000000	0.2185	0.082	CinA
1	132000000	132000000	132000000	0.2195	0.0815	CinA
1	132000000	132000000	132000000	0.218	0.083	CinA
1	132000000	132000000	132000000	0.2145	0.081	CinA
1	132000000	132000000	132000000	0.2125	0.079	CinA
1	132000000	132000000	132000000	0.2175	0.0795	CinA
1	132000000	132000000	132000000	0.1925	0.0815	CinA
1	132000000	132000000	132000000	0.1935	0.0805	CinA
1	132000000	132000000	132000000	0.191	0.0795	CinA
1	132000000	132000000	132000000	0.1915	0.077	CinA
1	132000000	132000000	132000000	0.192	0.0745	CinA
1	132000000	132000000	132000000	0.189	0.083	CinA
1	133000000	133000000	133000000	0.182	0.078	CinA
1	133000000	133000000	133000000	0.182	0.077	CinA
1	133000000	133000000	133000000	0.173	0.076	CinA
1	133000000	133000000	133000000	0.196	0.0745	CinA
1	133000000	133000000	133000000	0.1195	0.071	CinA
1	133000000	133000000	133000000	0.1275	0.068	CinA
1	134000000	134000000	134000000	0.1155	0.077	CinA
1	134000000	134000000	134000000	0.117	0.0725	CinA
1	134000000	134000000	134000000	0.0835	0.0685	CinA
1	134000000	134000000	134000000	0.106	0.066	CinA
1	134000000	134000000	134000000	0.116	0.065	CinA
1	134000000	134000000	134000000	0.117	0.0625	CinA
1	134000000	134000000	134000000	0.1145	0.0625	CinA
1	134000000	134000000	134000000	0.094	0.0615	CinA
1	134000000	134000000	134000000	0.0975	0.0555	CinA
1	134000000	134000000	134000000	0.119	0.049	CinA
1	134000000	134000000	134000000	0.1055	0.05	CinA
1	134000000	134000000	134000000	0.106	0.0525	CinA
1	134000000	134000000	134000000	0.125	0.054	CinA
1	135000000	135000000	135000000	0.1225	0.0515	CinA
1	135000000	135000000	135000000	0.124	0.061	CinA
1	135000000	135000000	135000000	0.1225	0.061	CinA
1	135000000	135000000	135000000	0.139	0.0645	CinA
1	135000000	135000000	135000000	0.132	0.068	CinA
1	135000000	135000000	135000000	0.123	0.074	CinA
1	135000000	135000000	135000000	0.115	0.08	CinA
1	135000000	135000000	135000000	0.1215	0.089	CinA
1	135000000	135000000	135000000	0.1225	0.0925	CinA
1	135000000	135000000	135000000	0.115	0.0945	CinA
1	135000000	135000000	136000000	0.114	0.1005	CinA
1	136000000	136000000	136000000	0.1195	0.1105	CinA
1	136000000	136000000	136000000	0.1315	0.1255	CinA
1	136000000	136000000	136000000	0.136	0.122	CinA
1	136000000	136000000	136000000	0.1425	0.133	CinA
1	136000000	136000000	136000000	0.1455	0.119	CinA
1	136000000	136000000	136000000	0.145	0.1145	CinA
1	136000000	136000000	136000000	0.1445	0.113	CinA
1	136000000	136000000	136000000	0.1455	0.114	CinA
1	136000000	136000000	136000000	0.146	0.1145	CinA
1	136000000	136000000	136000000	0.148	0.115	CinA
1	136000000	136000000	137000000	0.1465	0.1155	CinA
1	137000000	137000000	137000000	0.147	0.1165	CinA
1	137000000	137000000	137000000	0.149	0.113	CinA
1	137000000	137000000	137000000	0.1525	0.1115	CinA
1	137000000	137000000	137000000	0.1535	0.1245	CinA
1	137000000	137000000	137000000	0.147	0.132	CinA
1	138000000	138000000	138000000	0.138	0.14	CinA
1	138000000	138000000	138000000	0.1445	0.149	CinA
1	138000000	138000000	138000000	0.1465	0.1395	CinA
1	138000000	138000000	138000000	0.0915	0.144	CinA
1	138000000	138000000	138000000	0.083	0.1415	CinA
1	138000000	138000000	138000000	0.0825	0.1445	CinA
1	138000000	138000000	138000000	0.0785	0.152	CinA
1	138000000	138000000	138000000	0.056	0.143	CinA
1	139000000	138000000	139000000	0.0875	0.1375	CinA
1	139000000	139000000	139000000	0.094	0.1385	CinA
1	139000000	139000000	139000000	0.085	0.122	CinA
1	139000000	139000000	139000000	0.087	0.123	CinA
1	139000000	139000000	139000000	0.103	0.1245	CinA
1	139000000	139000000	139000000	0.0875	0.1165	CinA
1	139000000	139000000	139000000	0.0925	0.115	CinA
1	139000000	139000000	139000000	0.0925	0.1145	CinA
1	139000000	139000000	139000000	0.0875	0.1045	CinA
1	139000000	139000000	140000000	0.08	0.0785	CinA
1	140000000	140000000	140000000	0.0775	0.0435	CinA
1	140000000	140000000	140000000	0.072	0.044	CinA
1	140000000	140000000	140000000	0.059	0.044	CinA
1	140000000	140000000	140000000	0.082	0.048	CinA
1	140000000	140000000	140000000	0.0895	0.053	CinA
1	140000000	140000000	140000000	0.101	0.064	CinA
1	140000000	140000000	140000000	0.111	0.065	CinA
1	140000000	140000000	140000000	0.1085	0.066	CinA
1	140000000	140000000	140000000	0.12	0.0555	CinA
1	140000000	140000000	140000000	0.127	0.059	CinA
1	140000000	140000000	141000000	0.1425	0.0555	CinA
1	141000000	140000000	141000000	0.1465	0.0555	CinA
1	141000000	141000000	141000000	0.1405	0.055	CinA
1	141000000	141000000	141000000	0.1425	0.054	CinA
1	141000000	141000000	141000000	0.146	0.0535	CinA
1	141000000	141000000	141000000	0.148	0.052	CinA
1	141000000	141000000	141000000	0.1495	0.054	CinA
1	141000000	141000000	141000000	0.1525	0.0575	CinA
1	141000000	141000000	141000000	0.1485	0.058	CinA
1	141000000	141000000	141000000	0.1515	0.0575	CinA
1	141000000	141000000	141000000	0.156	0.056	CinA
1	141000000	141000000	141000000	0.1655	0.057	CinA
1	141000000	141000000	141000000	0.166	0.057	CinA
1	141000000	141000000	141000000	0.157	0.057	CinA
1	141000000	141000000	141000000	0.174	0.0565	CinA
1	142000000	142000000	142000000	0.166	0.0565	CinA
1	142000000	142000000	142000000	0.158	0.058	CinA
1	142000000	142000000	142000000	0.155	0.06	CinA
1	142000000	142000000	142000000	0.171	0.062	CinA
1	142000000	142000000	142000000	0.1755	0.0615	CinA
1	142000000	142000000	142000000	0.1595	0.0605	CinA
1	142000000	142000000	142000000	0.157	0.0575	CinA
1	142000000	142000000	142000000	0.1535	0.0535	CinA
1	142000000	142000000	142000000	0.1325	0.0555	CinA
1	142000000	142000000	143000000	0.1335	0.0605	CinA
1	143000000	142000000	143000000	0.1285	0.06	CinA
1	143000000	143000000	143000000	0.116	0.0585	CinA
1	143000000	143000000	143000000	0.109	0.0575	CinA
1	143000000	143000000	143000000	0.113	0.0565	CinA
1	143000000	143000000	143000000	0.113	0.0545	CinA
1	143000000	143000000	143000000	0.112	0.055	CinA
1	143000000	143000000	143000000	0.112	0.0495	CinA
1	143000000	143000000	143000000	0.112	0.047	CinA
1	143000000	143000000	143000000	0.1	0.0475	CinA
1	143000000	143000000	143000000	0.0965	0.047	CinA
1	143000000	143000000	143000000	0.091	0.042	CinA
1	143000000	143000000	143000000	0.087	0.0415	CinA
1	143000000	143000000	143000000	0.084	0.041	CinA
1	144000000	144000000	144000000	0.092	0.042	CinA
1	144000000	144000000	144000000	0.1035	0.041	CinA
1	144000000	144000000	144000000	0.116	0.04	CinA
1	144000000	144000000	144000000	0.1195	0.041	CinA
1	144000000	144000000	144000000	0.1155	0.0405	CinA
1	144000000	144000000	144000000	0.1215	0.045	CinA
1	144000000	144000000	144000000	0.1245	0.045	CinA
1	144000000	144000000	144000000	0.123	0.0495	CinA
1	144000000	144000000	144000000	0.1325	0.0485	CinA
1	144000000	144000000	144000000	0.1355	0.0485	CinA
1	144000000	144000000	144000000	0.148	0.0515	CinA
1	144000000	144000000	144000000	0.1755	0.049	CinA
1	144000000	144000000	144000000	0.1855	0.055	CinA
1	145000000	145000000	145000000	0.18	0.0615	CinA
1	145000000	145000000	145000000	0.1825	0.063	CinA
1	145000000	145000000	145000000	0.172	0.0625	CinA
1	145000000	145000000	145000000	0.163	0.061	CinA
1	145000000	145000000	145000000	0.155	0.0625	CinA
1	145000000	145000000	145000000	0.15	0.061	CinA
1	145000000	145000000	145000000	0.1575	0.064	CinA
1	145000000	145000000	145000000	0.1565	0.064	CinA
1	145000000	145000000	145000000	0.155	0.0645	CinA
1	145000000	145000000	145000000	0.1545	0.0655	CinA
1	145000000	145000000	145000000	0.142	0.0655	CinA
1	145000000	145000000	145000000	0.1405	0.059	CinA
1	145000000	145000000	145000000	0.1415	0.059	CinA
1	145000000	145000000	145000000	0.1355	0.0595	CinA
1	146000000	145000000	146000000	0.134	0.058	CinA
1	146000000	146000000	146000000	0.1335	0.0575	CinA
1	146000000	146000000	146000000	0.1245	0.0535	CinA
1	146000000	146000000	146000000	0.1215	0.0565	CinA
1	146000000	146000000	146000000	0.128	0.0595	CinA
1	146000000	146000000	146000000	0.1245	0.0605	CinA
1	146000000	146000000	146000000	0.126	0.0625	CinA
1	146000000	146000000	146000000	0.134	0.0655	CinA
1	146000000	146000000	146000000	0.148	0.0715	CinA
1	146000000	146000000	146000000	0.1375	0.0725	CinA
1	146000000	146000000	146000000	0.132	0.0725	CinA
1	146000000	146000000	146000000	0.1365	0.0725	CinA
1	146000000	146000000	146000000	0.1405	0.071	CinA
1	146000000	146000000	146000000	0.1325	0.0695	CinA
1	146000000	146000000	146000000	0.1295	0.068	CinA
1	146000000	146000000	146000000	0.1355	0.054	CinA
1	146000000	146000000	146000000	0.144	0.05	CinA
1	147000000	147000000	147000000	0.143	0.059	CinA
1	147000000	147000000	147000000	0.1465	0.069	CinA
1	147000000	147000000	147000000	0.143	0.06	CinA
1	147000000	147000000	147000000	0.1255	0.061	CinA
1	147000000	147000000	147000000	0.139	0.0655	CinA
1	147000000	147000000	147000000	0.156	0.0655	CinA
1	147000000	147000000	147000000	0.192	0.0675	CinA
1	147000000	147000000	147000000	0.1955	0.074	CinA
1	147000000	147000000	147000000	0.189	0.07	CinA
1	147000000	147000000	147000000	0.1815	0.066	CinA
1	147000000	147000000	147000000	0.1785	0.0655	CinA
1	148000000	148000000	148000000	0.1655	0.0535	CinA
1	148000000	148000000	148000000	0.1715	0.059	CinA
1	148000000	148000000	148000000	0.1685	0.0585	CinA
1	148000000	148000000	148000000	0.154	0.055	CinA
1	148000000	148000000	148000000	0.1495	0.056	CinA
1	148000000	148000000	148000000	0.149	0.0565	CinA
1	148000000	148000000	148000000	0.1425	0.0555	CinA
1	148000000	148000000	148000000	0.1445	0.052	CinA
1	148000000	148000000	148000000	0.1445	0.0475	CinA
1	149000000	148000000	149000000	0.1395	0.0445	CinA
1	149000000	149000000	149000000	0.1425	0.0465	CinA
1	149000000	149000000	149000000	0.1415	0.0465	CinA
1	149000000	149000000	149000000	0.141	0.0465	CinA
1	149000000	149000000	149000000	0.1445	0.0455	CinA
1	149000000	149000000	149000000	0.147	0.0445	CinA
1	149000000	149000000	149000000	0.1515	0.046	CinA
1	149000000	149000000	149000000	0.155	0.0465	CinA
1	149000000	149000000	149000000	0.1435	0.038	CinA
1	149000000	149000000	149000000	0.1445	0.038	CinA
1	149000000	149000000	150000000	0.145	0.0385	CinA
1	150000000	150000000	150000000	0.148	0.0345	CinA
1	150000000	150000000	150000000	0.138	0.041	CinA
1	150000000	150000000	150000000	0.138	0.0435	CinA
1	150000000	150000000	150000000	0.138	0.042	CinA
1	150000000	150000000	150000000	0.138	0.0405	CinA
1	150000000	150000000	150000000	0.1355	0.033	CinA
1	150000000	150000000	150000000	0.1255	0.025	CinA
1	150000000	150000000	150000000	0.1215	0.0265	CinA
1	150000000	150000000	150000000	0.113	0.03	CinA
1	150000000	150000000	150000000	0.104	0.036	CinA
1	150000000	150000000	150000000	0.1135	0.04	CinA
1	150000000	150000000	151000000	0.11	0.0435	CinA
1	151000000	150000000	151000000	0.1055	0.043	CinA
1	151000000	151000000	151000000	0.1025	0.0425	CinA
1	151000000	151000000	151000000	0.113	0.0445	CinA
1	151000000	151000000	151000000	0.1195	0.0485	CinA
1	151000000	151000000	151000000	0.096	0.0445	CinA
1	151000000	151000000	151000000	0.092	0.046	CinA
1	151000000	151000000	151000000	0.0845	0.047	CinA
1	151000000	151000000	151000000	0.084	0.0455	CinA
1	151000000	151000000	151000000	0.089	0.0565	CinA
1	151000000	151000000	151000000	0.076	0.0595	CinA
1	151000000	151000000	151000000	0.0635	0.0585	CinA
1	151000000	151000000	151000000	0.052	0.0535	CinA
1	151000000	151000000	151000000	0.0685	0.053	CinA
1	151000000	151000000	151000000	0.0705	0.035	CinA
1	151000000	151000000	151000000	0.0795	0.0235	CinA
1	151000000	151000000	151000000	0.074	0.0305	CinA
1	151000000	151000000	152000000	0.075	0.0325	CinA
1	152000000	152000000	152000000	0.09	0.036	CinA
1	152000000	152000000	152000000	0.103	0.0475	CinA
1	152000000	152000000	152000000	0.1065	0.061	CinA
1	152000000	152000000	152000000	0.123	0.066	CinA
1	152000000	152000000	152000000	0.1235	0.0655	CinA
1	152000000	152000000	152000000	0.1275	0.0635	CinA
1	152000000	152000000	152000000	0.1005	0.0985	CinA
1	152000000	152000000	152000000	0.1045	0.0945	CinA
1	152000000	152000000	152000000	0.103	0.0925	CinA
1	152000000	152000000	152000000	0.111	0.0895	CinA
1	152000000	152000000	152000000	0.1225	0.087	CinA
1	152000000	152000000	152000000	0.1125	0.0835	CinA
1	152000000	152000000	153000000	0.102	0.0795	CinA
1	153000000	153000000	153000000	0.098	0.076	CinA
1	153000000	153000000	153000000	0.092	0.0735	CinA
1	153000000	153000000	153000000	0.0895	0.0775	CinA
1	153000000	153000000	153000000	0.081	0.0685	CinA
1	153000000	153000000	153000000	0.081	0.0685	CinA
1	153000000	153000000	153000000	0.077	0.0695	CinA
1	153000000	153000000	153000000	0.0765	0.072	CinA
1	153000000	153000000	153000000	0.081	0.0715	CinA
1	153000000	153000000	153000000	0.093	0.073	CinA
1	153000000	153000000	153000000	0.0975	0.0755	CinA
1	153000000	153000000	153000000	0.099	0.0755	CinA
1	153000000	153000000	153000000	0.1045	0.078	CinA
1	153000000	153000000	153000000	0.1115	0.075	CinA
1	153000000	153000000	153000000	0.1145	0.068	CinA
1	153000000	153000000	153000000	0.116	0.0675	CinA
1	153000000	153000000	153000000	0.128	0.0685	CinA
1	153000000	153000000	153000000	0.1325	0.065	CinA
1	154000000	154000000	154000000	0.1395	0.0655	CinA
1	154000000	154000000	154000000	0.1415	0.0605	CinA
1	154000000	154000000	154000000	0.1445	0.0595	CinA
1	154000000	154000000	154000000	0.152	0.056	CinA
1	154000000	154000000	154000000	0.159	0.0565	CinA
1	154000000	154000000	154000000	0.17	0.055	CinA
1	154000000	154000000	154000000	0.17	0.0515	CinA
1	154000000	154000000	154000000	0.1755	0.051	CinA
1	154000000	154000000	154000000	0.1755	0.05	CinA
1	154000000	154000000	154000000	0.1735	0.05	CinA
1	154000000	154000000	154000000	0.1735	0.05	CinA
1	154000000	154000000	154000000	0.17	0.0525	CinA
1	154000000	154000000	154000000	0.163	0.0535	CinA
1	154000000	154000000	154000000	0.1595	0.0555	CinA
1	155000000	155000000	155000000	0.1395	0.058	CinA
1	155000000	155000000	155000000	0.115	0.0615	CinA
1	155000000	155000000	155000000	0.1035	0.0585	CinA
1	155000000	155000000	155000000	0.0955	0.055	CinA
1	155000000	155000000	155000000	0.108	0.0535	CinA
1	155000000	155000000	155000000	0.118	0.0565	CinA
1	155000000	155000000	155000000	0.1145	0.0625	CinA
1	155000000	155000000	155000000	0.118	0.058	CinA
1	155000000	155000000	155000000	0.112	0.058	CinA
1	155000000	155000000	155000000	0.109	0.06	CinA
1	155000000	155000000	155000000	0.1085	0.068	CinA
1	155000000	155000000	155000000	0.11	0.069	CinA
1	155000000	155000000	155000000	0.1125	0.068	CinA
1	155000000	155000000	155000000	0.1105	0.079	CinA
1	156000000	155000000	156000000	0.1115	0.082	CinA
1	156000000	155000000	156000000	0.123	0.082	CinA
1	156000000	156000000	156000000	0.126	0.079	CinA
1	156000000	156000000	156000000	0.121	0.073	CinA
1	156000000	156000000	156000000	0.113	0.075	CinA
1	156000000	156000000	156000000	0.1045	0.0705	CinA
1	156000000	156000000	156000000	0.076	0.0575	CinA
1	156000000	156000000	156000000	0.0755	0.058	CinA
1	156000000	156000000	156000000	0.074	0.0585	CinA
1	156000000	156000000	156000000	0.0755	0.058	CinA
1	156000000	156000000	156000000	0.0725	0.059	CinA
1	156000000	156000000	156000000	0.0575	0.0585	CinA
1	156000000	156000000	156000000	0.0595	0.063	CinA
1	156000000	156000000	156000000	0.057	0.0635	CinA
1	156000000	156000000	156000000	0.062	0.0585	CinA
1	156000000	156000000	156000000	0.0635	0.0575	CinA
1	156000000	156000000	156000000	0.0685	0.059	CinA
1	156000000	156000000	156000000	0.0775	0.06	CinA
1	156000000	156000000	156000000	0.082	0.064	CinA
1	157000000	157000000	157000000	0.0815	0.0665	CinA
1	157000000	157000000	157000000	0.084	0.063	CinA
1	157000000	157000000	157000000	0.0915	0.063	CinA
1	157000000	157000000	157000000	0.0975	0.064	CinA
1	157000000	157000000	157000000	0.108	0.0635	CinA
1	157000000	157000000	157000000	0.112	0.062	CinA
1	157000000	157000000	157000000	0.1215	0.0655	CinA
1	157000000	157000000	157000000	0.1175	0.068	CinA
1	157000000	157000000	157000000	0.112	0.072	CinA
1	157000000	157000000	157000000	0.1205	0.071	CinA
1	157000000	157000000	157000000	0.1265	0.069	CinA
1	157000000	157000000	157000000	0.1235	0.0745	CinA
1	157000000	157000000	157000000	0.122	0.076	CinA
1	157000000	157000000	157000000	0.1325	0.08	CinA
1	157000000	157000000	157000000	0.1325	0.079	CinA
1	158000000	158000000	158000000	0.132	0.078	CinA
1	158000000	158000000	158000000	0.1345	0.0785	CinA
1	158000000	158000000	158000000	0.143	0.0685	CinA
1	158000000	158000000	158000000	0.147	0.0635	CinA
2	266911	242724	291098	0.154	0.0615	CinA
2	292764	268577	316951	0.147	0.0585	CinA
2	315988	291801	340175	0.1415	0.055	CinA
2	340299	316112	364486	0.135	0.053	CinA
2	564777	540590	588964	0.1335	0.049	CinA
2	651643	627456	675830	0.129	0.0475	CinA
2	682101	657914	706288	0.1205	0.0445	CinA
2	704849	680662	729036	0.1125	0.041	CinA
2	821203	797016	845390	0.106	0.044	CinA
2	858455	834268	882642	0.1055	0.0445	CinA
2	1001022	976835	1025209	0.093	0.05	CinA
2	1041227	1017040	1065414	0.085	0.0515	CinA
2	1064938	1040751	1089125	0.091	0.049	CinA
2	1110410	1086223	1134597	0.088	0.045	CinA
2	1137480	1113293	1161667	0.0865	0.0465	CinA
2	1182867	1158680	1207054	0.09	0.05	CinA
2	1234786	1210599	1258973	0.094	0.0495	CinA
2	1255622	1231435	1279809	0.102	0.0455	CinA
2	1286642	1262455	1310829	0.102	0.0455	CinA
2	1317872	1293685	1342059	0.1005	0.046	CinA
2	1343910	1319723	1368097	0.1	0.046	CinA
2	1411147	1386960	1435334	0.1165	0.049	CinA
2	1475827	1451640	1500014	0.1155	0.048	CinA
2	1537274	1513087	1561461	0.1155	0.049	CinA
2	1592774	1568587	1616961	0.1175	0.049	CinA
2	1764266	1740079	1788453	0.131	0.0485	CinA
2	1790719	1766532	1814906	0.141	0.0485	CinA
2	1936492	1912305	1960679	0.149	0.045	CinA
2	1966583	1942396	1990770	0.145	0.0465	CinA
2	2052699	2028512	2076886	0.149	0.0465	CinA
2	2113211	2089024	2137398	0.1515	0.0475	CinA
2	2375620	2351433	2399807	0.149	0.047	CinA
2	2775301	2751114	2799488	0.138	0.0435	CinA
2	2887505	2863318	2911692	0.1395	0.0375	CinA
2	2930812	2906625	2954999	0.147	0.0355	CinA
2	3016608	2992421	3040795	0.1655	0.027	CinA
2	3039037	3014850	3063224	0.1565	0.027	CinA
2	3224152	3199965	3248339	0.1635	0.0305	CinA
2	3314569	3290382	3338756	0.1665	0.0345	CinA
2	3480225	3456038	3504412	0.1765	0.037	CinA
2	3601452	3577265	3625639	0.179	0.0415	CinA
2	3838778	3814591	3862965	0.181	0.04	CinA
2	3866542	3842355	3890729	0.1865	0.043	CinA
2	3893191	3869004	3917378	0.1815	0.045	CinA
2	3973302	3949115	3997489	0.181	0.05	CinA
2	4023915	3999728	4048102	0.1795	0.0485	CinA
2	4132047	4107860	4156234	0.1805	0.0475	CinA
2	4241154	4216967	4265341	0.182	0.047	CinA
2	4276724	4252537	4300911	0.1925	0.0525	CinA
2	4490023	4465836	4514210	0.1905	0.0515	CinA
2	4529538	4505351	4553725	0.1895	0.052	CinA
2	4590524	4566337	4614711	0.181	0.0535	CinA
2	4613112	4588925	4637299	0.1715	0.0555	CinA
2	4718552	4694365	4742739	0.1575	0.059	CinA
2	4846861	4822674	4871048	0.171	0.0585	CinA
2	4915937	4891750	4940124	0.159	0.0575	CinA
2	4950986	4926799	4975173	0.155	0.0575	CinA
2	5046861	5022674	5071048	0.117	0.0555	CinA
2	5260934	5236747	5285121	0.097	0.0495	CinA
2	5344212	5320025	5368399	0.08	0.045	CinA
2	5437701	5413514	5461888	0.0705	0.039	CinA
2	5457578	5433391	5481765	0.076	0.0415	CinA
2	5531564	5507377	5555751	0.084	0.044	CinA
2	5604817	5580630	5629004	0.084	0.0505	CinA
2	5707903	5683716	5732090	0.0865	0.052	CinA
2	5731502	5707315	5755689	0.0835	0.052	CinA
2	5824469	5800282	5848656	0.0785	0.057	CinA
2	5910995	5886808	5935182	0.0775	0.0625	CinA
2	6216677	6192490	6240864	0.0705	0.061	CinA
2	6248437	6224250	6272624	0.0855	0.0615	CinA
2	6705783	6681596	6729970	0.0945	0.0665	CinA
2	6734870	6710683	6759057	0.103	0.0695	CinA
2	6760630	6736443	6784817	0.1045	0.0665	CinA
2	6823052	6798865	6847239	0.106	0.0665	CinA
2	6891780	6867593	6915967	0.105	0.0675	CinA
2	7184583	7160396	7208770	0.096	0.062	CinA
2	7379901	7355714	7404088	0.098	0.0595	CinA
2	7515330	7491143	7539517	0.1035	0.057	CinA
2	7576367	7552180	7600554	0.1065	0.0565	CinA
2	7618286	7594099	7642473	0.11	0.0565	CinA
2	7808303	7784116	7832490	0.111	0.055	CinA
2	7854894	7830707	7879081	0.1135	0.0555	CinA
2	7995063	7970876	8019250	0.112	0.0545	CinA
2	8208620	8184433	8232807	0.113	0.058	CinA
2	8268876	8244689	8293063	0.1085	0.057	CinA
2	8334857	8310670	8359044	0.1045	0.055	CinA
2	8471370	8447183	8495557	0.1065	0.055	CinA
2	8505753	8481566	8529940	0.103	0.053	CinA
2	8729289	8705102	8753476	0.106	0.058	CinA
2	8874962	8850775	8899149	0.1055	0.056	CinA
2	8993016	8968829	9017203	0.0905	0.053	CinA
2	9030169	9005982	9054356	0.095	0.05	CinA
2	9102802	9078615	9126989	0.104	0.048	CinA
2	9152408	9128221	9176595	0.1035	0.0435	CinA
2	9191068	9166881	9215255	0.1045	0.0345	CinA
2	9275041	9250854	9299228	0.1065	0.0355	CinA
2	9417024	9392837	9441211	0.0915	0.0365	CinA
2	9443359	9419172	9467546	0.092	0.0365	CinA
2	9489206	9465019	9513393	0.0945	0.0415	CinA
2	9551026	9526839	9575213	0.102	0.0445	CinA
2	9774601	9750414	9798788	0.115	0.0465	CinA
2	9799632	9775445	9823819	0.127	0.046	CinA
2	10101926	10077739	10126113	0.1315	0.0515	CinA
2	10199468	10175281	10223655	0.15	0.0695	CinA
2	10542376	10518189	10566563	0.1715	0.0895	CinA
2	10569831	10545644	10594018	0.1685	0.089	CinA
2	10597759	10573572	10621946	0.1635	0.0885	CinA
2	11438532	11414345	11462719	0.151	0.087	CinA
2	11584546	11560359	11608733	0.1435	0.088	CinA
2	11735238	11711051	11759425	0.141	0.088	CinA
2	11856587	11832400	11880774	0.149	0.0905	CinA
2	11904389	11880202	11928576	0.146	0.0905	CinA
2	12097690	12073503	12121877	0.1365	0.0835	CinA
2	12215559	12191372	12239746	0.1305	0.0705	CinA
2	12305713	12281526	12329900	0.13	0.068	CinA
2	12467564	12443377	12491751	0.121	0.065	CinA
2	12512265	12488078	12536452	0.1095	0.0635	CinA
2	12802862	12778675	12827049	0.116	0.057	CinA
2	12963223	12939036	12987410	0.117	0.049	CinA
2	13141569	13117382	13165756	0.119	0.049	CinA
2	13172980	13148793	13197167	0.121	0.0525	CinA
2	13197276	13173089	13221463	0.116	0.056	CinA
2	13248593	13224406	13272780	0.1125	0.0585	CinA
2	13567931	13543744	13592118	0.1155	0.058	CinA
2	13678606	13654419	13702793	0.113	0.054	CinA
2	13768753	13744566	13792940	0.1105	0.05	CinA
2	13869774	13845587	13893961	0.115	0.0535	CinA
2	13909760	13885573	13933947	0.114	0.055	CinA
2	14252644	14228457	14276831	0.1185	0.0555	CinA
2	14305407	14281220	14329594	0.113	0.0555	CinA
2	14329081	14304894	14353268	0.119	0.0575	CinA
2	14397386	14373199	14421573	0.1165	0.058	CinA
2	14632486	14608299	14656673	0.1105	0.0585	CinA
2	14707949	14683762	14732136	0.111	0.0615	CinA
2	14827278	14803091	14851465	0.1095	0.057	CinA
2	14920037	14895850	14944224	0.1135	0.056	CinA
2	14949555	14925368	14973742	0.113	0.065	CinA
2	14990125	14965938	15014312	0.1115	0.066	CinA
2	15044358	15020171	15068545	0.1095	0.068	CinA
2	15098531	15074344	15122718	0.1075	0.0665	CinA
2	15179855	15155668	15204042	0.1105	0.0665	CinA
2	15307611	15283424	15331798	0.1045	0.0675	CinA
2	15330545	15306358	15354732	0.105	0.077	CinA
2	15479415	15455228	15503602	0.1035	0.079	CinA
2	15510607	15486420	15534794	0.109	0.086	CinA
2	15579710	15555523	15603897	0.1185	0.1085	CinA
2	15620578	15596391	15644765	0.126	0.11	CinA
2	15677689	15653502	15701876	0.134	0.094	CinA
2	15698730	15674543	15722917	0.1345	0.0865	CinA
2	15995516	15971329	16019703	0.1425	0.0925	CinA
2	16103009	16078822	16127196	0.1505	0.095	CinA
2	16147757	16123570	16171944	0.1475	0.0935	CinA
2	16325910	16301723	16350097	0.144	0.103	CinA
2	16553570	16529383	16577757	0.146	0.0955	CinA
2	16591886	16567699	16616073	0.13	0.0975	CinA
2	16679031	16654844	16703218	0.1425	0.093	CinA
2	16740862	16716675	16765049	0.1315	0.0875	CinA
2	16970062	16945875	16994249	0.176	0.091	CinA
2	17345982	17321795	17370169	0.179	0.093	CinA
2	17371720	17347533	17395907	0.1655	0.093	CinA
2	17400594	17376407	17424781	0.161	0.0925	CinA
2	17429185	17404998	17453372	0.158	0.089	CinA
2	17453870	17429683	17478057	0.148	0.09	CinA
2	17620188	17596001	17644375	0.131	0.0945	CinA
2	17692492	17668305	17716679	0.1185	0.0915	CinA
2	17742129	17717942	17766316	0.123	0.0905	CinA
2	17838121	17813934	17862308	0.12	0.085	CinA
2	17981087	17956900	18005274	0.1195	0.079	CinA
2	18114061	18089874	18138248	0.126	0.0775	CinA
2	18170387	18146200	18194574	0.124	0.0805	CinA
2	18239693	18215506	18263880	0.128	0.084	CinA
2	18272965	18248778	18297152	0.1285	0.0805	CinA
2	18298399	18274212	18322586	0.1365	0.078	CinA
2	18413373	18389186	18437560	0.139	0.08	CinA
2	18573838	18549651	18598025	0.154	0.0915	CinA
2	18635826	18611639	18660013	0.142	0.0905	CinA
2	18663471	18639284	18687658	0.134	0.0885	CinA
2	18689226	18665039	18713413	0.1365	0.089	CinA
2	18748634	18724447	18772821	0.132	0.0905	CinA
2	18837679	18813492	18861866	0.1275	0.0845	CinA
2	18981275	18957088	19005462	0.1495	0.086	CinA
2	19107781	19083594	19131968	0.1385	0.087	CinA
2	19230960	19206773	19255147	0.1675	0.0865	CinA
2	19340327	19316140	19364514	0.1725	0.0895	CinA
2	19367702	19343515	19391889	0.1695	0.089	CinA
2	19392866	19368679	19417053	0.166	0.0875	CinA
2	19465153	19440966	19489340	0.161	0.09	CinA
2	19569439	19545252	19593626	0.1595	0.0865	CinA
2	19764999	19740812	19789186	0.17	0.081	CinA
2	19785036	19760849	19809223	0.1745	0.087	CinA
2	19808619	19784432	19832806	0.1745	0.0915	CinA
2	19968517	19944330	19992704	0.1575	0.086	CinA
2	20011118	19986931	20035305	0.1585	0.0845	CinA
2	20073035	20048848	20097222	0.1395	0.0765	CinA
2	20176554	20152367	20200741	0.1395	0.0745	CinA
2	20386524	20362337	20410711	0.1365	0.0735	CinA
2	20533014	20508827	20557201	0.13	0.065	CinA
2	20637894	20613707	20662081	0.1295	0.061	CinA
2	20664920	20640733	20689107	0.137	0.0615	CinA
2	20725551	20701364	20749738	0.1275	0.0555	CinA
2	20830354	20806167	20854541	0.1305	0.0535	CinA
2	20861585	20837398	20885772	0.1385	0.0545	CinA
2	21014116	20989929	21038303	0.1305	0.051	CinA
2	21045306	21021119	21069493	0.134	0.0505	CinA
2	21119698	21095511	21143885	0.132	0.0495	CinA
2	21149458	21125271	21173645	0.1645	0.0455	CinA
2	21177961	21153774	21202148	0.1675	0.044	CinA
2	21210025	21185838	21234212	0.16	0.045	CinA
2	21231292	21207105	21255479	0.158	0.045	CinA
2	21254662	21230475	21278849	0.155	0.0445	CinA
2	21287487	21263300	21311674	0.1435	0.04	CinA
2	21316650	21292463	21340837	0.1615	0.0455	CinA
2	21370144	21345957	21394331	0.1595	0.039	CinA
2	21391926	21367739	21416113	0.1565	0.0395	CinA
2	21524464	21500277	21548651	0.1555	0.046	CinA
2	21553513	21529326	21577700	0.1085	0.047	CinA
2	21682140	21657953	21706327	0.115	0.0505	CinA
2	21719543	21695356	21743730	0.1155	0.052	CinA
2	21765188	21741001	21789375	0.1195	0.0555	CinA
2	21847174	21822987	21871361	0.116	0.056	CinA
2	21944100	21919913	21968287	0.1085	0.056	CinA
2	22089380	22065193	22113567	0.0855	0.058	CinA
2	22115153	22090966	22139340	0.0845	0.06	CinA
2	22248360	22224173	22272547	0.1145	0.063	CinA
2	22359945	22335758	22384132	0.1145	0.064	CinA
2	22533585	22509398	22557772	0.1225	0.062	CinA
2	22568193	22544006	22592380	0.132	0.0615	CinA
2	22608474	22584287	22632661	0.132	0.0615	CinA
2	22732583	22708396	22756770	0.115	0.05	CinA
2	23056818	23032631	23081005	0.1005	0.043	CinA
2	23220314	23196127	23244501	0.0925	0.047	CinA
2	23251107	23226920	23275294	0.0875	0.0475	CinA
2	23298716	23274529	23322903	0.096	0.0475	CinA
2	23342608	23318421	23366795	0.1085	0.0485	CinA
2	23368843	23344656	23393030	0.109	0.0485	CinA
2	23461153	23436966	23485340	0.1075	0.052	CinA
2	23481669	23457482	23505856	0.144	0.0485	CinA
2	23591601	23567414	23615788	0.139	0.0555	CinA
2	23617197	23593010	23641384	0.1345	0.055	CinA
2	23649215	23625028	23673402	0.132	0.0495	CinA
2	23720202	23696015	23744389	0.1355	0.051	CinA
2	23824801	23800614	23848988	0.1315	0.053	CinA
2	24001206	23977019	24025393	0.124	0.052	CinA
2	24153600	24129413	24177787	0.119	0.0525	CinA
2	24182438	24158251	24206625	0.124	0.052	CinA
2	24212203	24188016	24236390	0.1235	0.054	CinA
2	24284532	24260345	24308719	0.1225	0.056	CinA
2	24320869	24296682	24345056	0.1185	0.0555	CinA
2	24362658	24338471	24386845	0.116	0.0535	CinA
2	24432323	24408136	24456510	0.11	0.0535	CinA
2	24447008	24422821	24471195	0.098	0.0535	CinA
2	24478230	24454043	24502417	0.092	0.0555	CinA
2	24502590	24478403	24526777	0.0945	0.0575	CinA
2	24549264	24525077	24573451	0.1115	0.0585	CinA
2	24692900	24668713	24717087	0.129	0.0575	CinA
2	24732559	24708372	24756746	0.1125	0.06	CinA
2	24759987	24735800	24784174	0.095	0.058	CinA
2	24862917	24838730	24887104	0.0965	0.058	CinA
2	24895083	24870896	24919270	0.092	0.0535	CinA
2	25235898	25211711	25260085	0.093	0.052	CinA
2	25316475	25292288	25340662	0.094	0.0465	CinA
2	25456418	25432231	25480605	0.087	0.0505	CinA
2	25616499	25592312	25640686	0.0855	0.051	CinA
2	25644417	25620230	25668604	0.0845	0.0525	CinA
2	25668144	25643957	25692331	0.0775	0.052	CinA
2	25718484	25694297	25742671	0.073	0.05	CinA
2	25816888	25792701	25841075	0.0685	0.0475	CinA
2	26060077	26035890	26084264	0.0665	0.0455	CinA
2	26143079	26118892	26167266	0.067	0.044	CinA
2	26237423	26213236	26261610	0.0695	0.041	CinA
2	26314361	26290174	26338548	0.0725	0.037	CinA
2	26384819	26360632	26409006	0.073	0.036	CinA
2	26510561	26486374	26534748	0.076	0.0365	CinA
2	26813902	26789715	26838089	0.071	0.0365	CinA
2	26836702	26812515	26860889	0.077	0.036	CinA
2	26857441	26833254	26881628	0.0685	0.035	CinA
2	26894842	26870655	26919029	0.0585	0.03	CinA
2	26946393	26922206	26970580	0.0585	0.0325	CinA
2	27074164	27049977	27098351	0.0525	0.037	CinA
2	27132772	27108585	27156959	0.058	0.037	CinA
2	27196076	27171889	27220263	0.0635	0.037	CinA
2	27275485	27251298	27299672	0.0675	0.034	CinA
2	27364233	27340046	27388420	0.0725	0.0355	CinA
2	27402031	27377844	27426218	0.0835	0.033	CinA
2	27487468	27463281	27511655	0.091	0.033	CinA
2	27609904	27585717	27634091	0.0945	0.0285	CinA
2	27678176	27653989	27702363	0.1045	0.027	CinA
2	27788366	27764179	27812553	0.1035	0.025	CinA
2	27840132	27815945	27864319	0.108	0.029	CinA
2	27861076	27836889	27885263	0.109	0.0275	CinA
2	27896213	27872026	27920400	0.1155	0.0355	CinA
2	27928667	27904480	27952854	0.1145	0.0355	CinA
2	27979992	27955805	28004179	0.114	0.0375	CinA
2	28018077	27993890	28042264	0.1	0.043	CinA
2	28050241	28026054	28074428	0.102	0.042	CinA
2	28107403	28083216	28131590	0.086	0.0455	CinA
2	28223228	28199041	28247415	0.09	0.045	CinA
2	28287714	28263527	28311901	0.0885	0.049	CinA
2	28329020	28304833	28353207	0.0895	0.053	CinA
2	28349857	28325670	28374044	0.093	0.055	CinA
2	28442555	28418368	28466742	0.095	0.0585	CinA
2	28631973	28607786	28656160	0.1	0.0645	CinA
2	28668665	28644478	28692852	0.1005	0.07	CinA
2	28711823	28687636	28736010	0.107	0.074	CinA
2	28743295	28719108	28767482	0.117	0.079	CinA
2	28865590	28841403	28889777	0.122	0.078	CinA
2	28903228	28879041	28927415	0.1245	0.068	CinA
2	29001447	28977260	29025634	0.125	0.0725	CinA
2	29044121	29019934	29068308	0.1315	0.067	CinA
2	29146848	29122661	29171035	0.142	0.0595	CinA
2	29213684	29189497	29237871	0.151	0.0425	CinA
2	29241646	29217459	29265833	0.152	0.0505	CinA
2	29276895	29252708	29301082	0.1545	0.057	CinA
2	29311794	29287607	29335981	0.169	0.088	CinA
2	29389972	29365785	29414159	0.16	0.0795	CinA
2	29434086	29409899	29458273	0.1405	0.0915	CinA
2	29509962	29485775	29534149	0.1475	0.094	CinA
2	29717162	29692975	29741349	0.157	0.0715	CinA
2	29743773	29719586	29767960	0.1725	0.0685	CinA
2	29797726	29773539	29821913	0.202	0.046	CinA
2	29822786	29798599	29846973	0.2065	0.045	CinA
2	29971378	29947191	29995565	0.2055	0.045	CinA
2	30005111	29980924	30029298	0.2	0.045	CinA
2	30100456	30076269	30124643	0.199	0.0455	CinA
2	30272509	30248322	30296696	0.2035	0.045	CinA
2	30330208	30306021	30354395	0.1985	0.051	CinA
2	30432213	30408026	30456400	0.198	0.053	CinA
2	30489436	30465249	30513623	0.192	0.0565	CinA
2	30538930	30514743	30563117	0.189	0.059	CinA
2	30563071	30538884	30587258	0.1825	0.0575	CinA
2	30584024	30559837	30608211	0.181	0.0575	CinA
2	30607914	30583727	30632101	0.18	0.057	CinA
2	30652327	30628140	30676514	0.1845	0.054	CinA
2	30677237	30653050	30701424	0.1805	0.054	CinA
2	30704616	30680429	30728803	0.1755	0.0545	CinA
2	30799750	30775563	30823937	0.169	0.0565	CinA
2	30830973	30806786	30855160	0.1805	0.057	CinA
2	30980589	30956402	31004776	0.1835	0.0585	CinA
2	31011780	30987593	31035967	0.1875	0.0635	CinA
2	31042425	31018238	31066612	0.186	0.0615	CinA
2	31096836	31072649	31121023	0.1895	0.064	CinA
2	31142024	31117837	31166211	0.178	0.066	CinA
2	31364898	31340711	31389085	0.169	0.0635	CinA
2	31398831	31374644	31423018	0.1685	0.0625	CinA
2	31431740	31407553	31455927	0.1485	0.0595	CinA
2	31568919	31544732	31593106	0.1405	0.0545	CinA
2	31593303	31569116	31617490	0.133	0.0515	CinA
2	31629997	31605810	31654184	0.128	0.0465	CinA
2	31869983	31845796	31894170	0.121	0.039	CinA
2	31894240	31870053	31918427	0.1155	0.027	CinA
2	32052609	32028422	32076796	0.111	0.0205	CinA
2	32111028	32086841	32135215	0.1135	0.02	CinA
2	32202661	32178474	32226848	0.1125	0.02	CinA
2	32417305	32393118	32441492	0.108	0.02	CinA
2	32582039	32557852	32606226	0.111	0.0185	CinA
2	32602594	32578407	32626781	0.105	0.0185	CinA
2	32669964	32645777	32694151	0.125	0.0215	CinA
2	32780041	32755854	32804228	0.1265	0.021	CinA
2	32872506	32848319	32896693	0.1205	0.0205	CinA
2	32919217	32895030	32943404	0.1215	0.019	CinA
2	33024101	32999914	33048288	0.1245	0.02	CinA
2	33146819	33122632	33171006	0.1205	0.022	CinA
2	33302435	33278248	33326622	0.1185	0.027	CinA
2	33385123	33360936	33409310	0.11	0.029	CinA
2	33469776	33445589	33493963	0.099	0.033	CinA
2	33694565	33670378	33718752	0.0705	0.0345	CinA
2	33861338	33837151	33885525	0.0695	0.034	CinA
2	33882020	33857833	33906207	0.057	0.0345	CinA
2	33911155	33886968	33935342	0.0585	0.039	CinA
2	34152721	34128534	34176908	0.0605	0.038	CinA
2	34223637	34199450	34247824	0.0685	0.0375	CinA
2	34245669	34221482	34269856	0.076	0.0365	CinA
2	34273901	34249714	34298088	0.0765	0.0325	CinA
2	34395444	34371257	34419631	0.0775	0.035	CinA
2	34432100	34407913	34456287	0.072	0.033	CinA
2	34467623	34443436	34491810	0.0735	0.0315	CinA
2	34489012	34464825	34513199	0.087	0.031	CinA
[truncated: 23,284 more rows]

## Sheet: Table S2
Supplementary Table S2. List of introgressed SNPs identified in the Cinisara cattle breed (CIN_B). For each SNP, the following information is given: the bovine chromosome (BTA), the position of the SNP, the flanking region (Start and End position), the proportion of introgression given by each reference population and the target population.
BTA	SNP position	Start SNP position	End SNP position	Holstein	Brown Swiss	Target
				Proportion of introgression
1	776231	752044	800418	0.14025	0.0725	CinB
1	907810	883623	931997	0.14275	0.07	CinB
1	1032564	1008377	1056751	0.1435	0.06775	CinB
1	1110393	1086206	1134580	0.14025	0.069	CinB
1	1150763	1126576	1174950	0.13975	0.07	CinB
1	1204825	1180638	1229012	0.13775	0.0745	CinB
1	1604940	1580753	1629127	0.14175	0.071	CinB
1	1650662	1626475	1674849	0.138	0.07125	CinB
1	1671886	1647699	1696073	0.136	0.07125	CinB
1	1695632	1671445	1719819	0.13025	0.07025	CinB
1	1730547	1706360	1754734	0.12275	0.0735	CinB
1	1834781	1810594	1858968	0.11925	0.07625	CinB
1	1909740	1885553	1933927	0.11775	0.0765	CinB
1	1954528	1930341	1978715	0.12575	0.07625	CinB
1	2082139	2057952	2106326	0.1295	0.073	CinB
1	2107796	2083609	2131983	0.145	0.06175	CinB
1	2158691	2134504	2182878	0.13725	0.04825	CinB
1	2235492	2211305	2259679	0.10575	0.04675	CinB
1	2482685	2458498	2506872	0.06425	0.04675	CinB
1	2505294	2481107	2529481	0.06425	0.045	CinB
1	2574098	2549911	2598285	0.0545	0.045	CinB
1	2617150	2592963	2641337	0.055	0.0455	CinB
1	2641517	2617330	2665704	0.05075	0.04225	CinB
1	2703664	2679477	2727851	0.051	0.042	CinB
1	2769164	2744977	2793351	0.055	0.0425	CinB
1	2848684	2824497	2872871	0.05775	0.043	CinB
1	2931328	2907141	2955515	0.06225	0.0455	CinB
1	3010910	2986723	3035097	0.0655	0.0455	CinB
1	3033433	3009246	3057620	0.05825	0.0455	CinB
1	3114153	3089966	3138340	0.06675	0.05075	CinB
1	3135408	3111221	3159595	0.068	0.05175	CinB
1	3182687	3158500	3206874	0.0755	0.058	CinB
1	3365623	3341436	3389810	0.0775	0.06425	CinB
1	3396953	3372766	3421140	0.08275	0.06575	CinB
1	3434539	3410352	3458726	0.09675	0.0655	CinB
1	3492221	3468034	3516408	0.11325	0.0685	CinB
1	3520298	3496111	3544485	0.104	0.0665	CinB
1	3560291	3536104	3584478	0.097	0.06475	CinB
1	3687775	3663588	3711962	0.1	0.06125	CinB
1	3790017	3765830	3814204	0.0885	0.059	CinB
1	3826765	3802578	3850952	0.0885	0.05825	CinB
1	3908027	3883840	3932214	0.097	0.05875	CinB
1	3958736	3934549	3982923	0.10425	0.06225	CinB
1	3958867	3934680	3983054	0.10425	0.06225	CinB
1	4004958	3980771	4029145	0.102	0.0645	CinB
1	4052172	4027985	4076359	0.09825	0.0665	CinB
1	4086403	4062216	4110590	0.10125	0.07025	CinB
1	4142326	4118139	4166513	0.09325	0.07375	CinB
1	4168130	4143943	4192317	0.102	0.0755	CinB
1	4276065	4251878	4300252	0.10475	0.073	CinB
1	4357492	4333305	4381679	0.10375	0.0725	CinB
1	4615149	4590962	4639336	0.101	0.07175	CinB
1	4729973	4705786	4754160	0.09675	0.0745	CinB
1	5012080	4987893	5036267	0.0895	0.073	CinB
1	5462172	5437985	5486359	0.09025	0.07275	CinB
1	5490114	5465927	5514301	0.1035	0.07275	CinB
1	5644654	5620467	5668841	0.107	0.06575	CinB
1	5668141	5643954	5692328	0.102	0.06375	CinB
1	5692100	5667913	5716287	0.0915	0.061	CinB
1	5745330	5721143	5769517	0.08875	0.06275	CinB
1	5768796	5744609	5792983	0.08725	0.054	CinB
1	5909634	5885447	5933821	0.09575	0.053	CinB
1	5985024	5960837	6009211	0.09325	0.05225	CinB
1	6038527	6014340	6062714	0.102	0.05075	CinB
1	6062518	6038331	6086705	0.09925	0.05125	CinB
1	6092662	6068475	6116849	0.1035	0.051	CinB
1	6184195	6160008	6208382	0.10925	0.05	CinB
1	6205654	6181467	6229841	0.10825	0.04825	CinB
1	6274384	6250197	6298571	0.111	0.0475	CinB
1	6375330	6351143	6399517	0.129	0.0485	CinB
1	6404933	6380746	6429120	0.126	0.05075	CinB
1	6542647	6518460	6566834	0.117	0.04725	CinB
1	6624565	6600378	6648752	0.11925	0.054	CinB
1	6656130	6631943	6680317	0.11975	0.05325	CinB
1	6740664	6716477	6764851	0.117	0.058	CinB
1	6844784	6820597	6868971	0.11025	0.05125	CinB
1	6910759	6886572	6934946	0.10675	0.047	CinB
1	7022169	6997982	7046356	0.11175	0.04575	CinB
1	7071121	7046934	7095308	0.12375	0.04325	CinB
1	7131192	7107005	7155379	0.13375	0.0435	CinB
1	7260253	7236066	7284440	0.13325	0.0425	CinB
1	7484829	7460642	7509016	0.13125	0.04025	CinB
1	7569903	7545716	7594090	0.1285	0.0335	CinB
1	7616380	7592193	7640567	0.12425	0.034	CinB
1	7808598	7784411	7832785	0.12475	0.0355	CinB
1	7893442	7869255	7917629	0.13175	0.0425	CinB
1	7966238	7942051	7990425	0.1325	0.04275	CinB
1	8000850	7976663	8025037	0.12975	0.05375	CinB
1	8075890	8051703	8100077	0.13275	0.05725	CinB
1	8122464	8098277	8146651	0.135	0.06	CinB
1	8298027	8273840	8322214	0.131	0.06425	CinB
1	8374638	8350451	8398825	0.12475	0.06375	CinB
1	8534534	8510347	8558721	0.125	0.0625	CinB
1	8645661	8621474	8669848	0.12975	0.0595	CinB
1	8738949	8714762	8763136	0.14875	0.058	CinB
1	8760078	8735891	8784265	0.1425	0.057	CinB
1	8808124	8783937	8832311	0.14075	0.059	CinB
1	9259731	9235544	9283918	0.14175	0.0585	CinB
1	9467212	9443025	9491399	0.137	0.06025	CinB
1	9592005	9567818	9616192	0.133	0.06425	CinB
1	9741307	9717120	9765494	0.1315	0.0685	CinB
1	10000063	9975876	10024250	0.136	0.07275	CinB
1	10029104	10004917	10053291	0.124	0.0755	CinB
1	10108475	10084288	10132662	0.12875	0.0755	CinB
1	10225421	10201234	10249608	0.12975	0.07675	CinB
1	10391180	10366993	10415367	0.13175	0.07725	CinB
1	10475147	10450960	10499334	0.1305	0.08775	CinB
1	10523098	10498911	10547285	0.124	0.089	CinB
1	10563465	10539278	10587652	0.1225	0.08575	CinB
1	10565732	10541545	10589919	0.12625	0.08325	CinB
1	10679165	10654978	10703352	0.12475	0.08125	CinB
1	10724714	10700527	10748901	0.13325	0.0785	CinB
1	11092797	11068610	11116984	0.11825	0.0695	CinB
1	11267601	11243414	11291788	0.12375	0.058	CinB
1	11400789	11376602	11424976	0.10775	0.0605	CinB
1	12248784	12224597	12272971	0.09625	0.06325	CinB
1	12354879	12330692	12379066	0.10125	0.0625	CinB
1	12475971	12451784	12500158	0.10475	0.0625	CinB
1	12497912	12473725	12522099	0.1045	0.05825	CinB
1	13395358	13371171	13419545	0.10525	0.059	CinB
1	13430732	13406545	13454919	0.109	0.05975	CinB
1	13665306	13641119	13689493	0.1155	0.06125	CinB
1	14533366	14509179	14557553	0.12575	0.05575	CinB
1	14579710	14555523	14603897	0.12275	0.05425	CinB
1	14812929	14788742	14837116	0.12675	0.04875	CinB
1	14967138	14942951	14991325	0.1215	0.04575	CinB
1	15241004	15216817	15265191	0.07875	0.039	CinB
1	15408544	15384357	15432731	0.07675	0.0345	CinB
1	15574241	15550054	15598428	0.083	0.034	CinB
1	15592825	15568638	15617012	0.08075	0.03375	CinB
1	15612315	15588128	15636502	0.07925	0.034	CinB
1	15643337	15619150	15667524	0.07875	0.034	CinB
1	15708531	15684344	15732718	0.076	0.03775	CinB
1	16044068	16019881	16068255	0.08275	0.04225	CinB
1	16155668	16131481	16179855	0.07325	0.04425	CinB
1	16186991	16162804	16211178	0.06575	0.04325	CinB
1	16486738	16462551	16510925	0.07075	0.03875	CinB
1	16604159	16579972	16628346	0.06125	0.04375	CinB
1	16654742	16630555	16678929	0.05025	0.04475	CinB
1	17041419	17017232	17065606	0.048	0.04475	CinB
1	17263605	17239418	17287792	0.0585	0.04375	CinB
1	17441499	17417312	17465686	0.064	0.04325	CinB
1	17566811	17542624	17590998	0.067	0.04425	CinB
1	17672335	17648148	17696522	0.073	0.04475	CinB
1	17933659	17909472	17957846	0.079	0.044	CinB
1	17957377	17933190	17981564	0.0835	0.04275	CinB
1	18150347	18126160	18174534	0.0865	0.04075	CinB
1	18537951	18513764	18562138	0.07625	0.04125	CinB
1	18608496	18584309	18632683	0.0655	0.03575	CinB
1	18640129	18615942	18664316	0.06325	0.035	CinB
1	18679090	18654903	18703277	0.055	0.03425	CinB
1	18692651	18668464	18716838	0.06975	0.032	CinB
1	19266922	19242735	19291109	0.07325	0.0295	CinB
1	19650916	19626729	19675103	0.0745	0.031	CinB
1	19691110	19666923	19715297	0.0745	0.031	CinB
1	20099965	20075778	20124152	0.07775	0.03325	CinB
1	20149138	20124951	20173325	0.08175	0.03425	CinB
1	20175310	20151123	20199497	0.0795	0.03575	CinB
1	20250423	20226236	20274610	0.07775	0.036	CinB
1	20285787	20261600	20309974	0.07725	0.036	CinB
1	20588929	20564742	20613116	0.06575	0.03475	CinB
1	20667934	20643747	20692121	0.0635	0.03425	CinB
1	20694788	20670601	20718975	0.05425	0.03825	CinB
1	20716311	20692124	20740498	0.05375	0.0415	CinB
1	20921794	20897607	20945981	0.05375	0.04325	CinB
1	21136787	21112600	21160974	0.05675	0.04575	CinB
1	21199202	21175015	21223389	0.04975	0.05325	CinB
1	21277546	21253359	21301733	0.05325	0.05575	CinB
1	21358879	21334692	21383066	0.05475	0.05625	CinB
1	21533511	21509324	21557698	0.0595	0.06175	CinB
1	21725158	21700971	21749345	0.056	0.06375	CinB
1	21764241	21740054	21788428	0.05425	0.06325	CinB
1	21828827	21804640	21853014	0.05425	0.05725	CinB
1	21927942	21903755	21952129	0.05075	0.06025	CinB
1	22070272	22046085	22094459	0.05175	0.0665	CinB
1	22096754	22072567	22120941	0.05275	0.08325	CinB
1	22189500	22165313	22213687	0.04675	0.07425	CinB
1	22210184	22185997	22234371	0.0465	0.07425	CinB
1	22267765	22243578	22291952	0.05425	0.07625	CinB
1	22421404	22397217	22445591	0.05425	0.077	CinB
1	22459664	22435477	22483851	0.06925	0.08425	CinB
1	22486408	22462221	22510595	0.06825	0.0845	CinB
1	22525457	22501270	22549644	0.07875	0.08625	CinB
1	22568717	22544530	22592904	0.08025	0.08925	CinB
1	22604778	22580591	22628965	0.07975	0.09225	CinB
1	22901046	22876859	22925233	0.082	0.09475	CinB
1	23085031	23060844	23109218	0.0895	0.09675	CinB
1	23125028	23100841	23149215	0.10775	0.1005	CinB
1	23156851	23132664	23181038	0.09275	0.1015	CinB
1	23317578	23293391	23341765	0.10175	0.09825	CinB
1	23661806	23637619	23685993	0.10625	0.09675	CinB
1	23747154	23722967	23771341	0.122	0.09125	CinB
1	23797034	23772847	23821221	0.13975	0.089	CinB
1	23916098	23891911	23940285	0.151	0.0815	CinB
1	23946108	23921921	23970295	0.1435	0.0745	CinB
1	24099198	24075011	24123385	0.14725	0.059	CinB
1	24136861	24112674	24161048	0.129	0.0515	CinB
1	24222791	24198604	24246978	0.12975	0.049	CinB
1	24280702	24256515	24304889	0.13125	0.047	CinB
1	24333745	24309558	24357932	0.1215	0.0455	CinB
1	24356429	24332242	24380616	0.10725	0.04025	CinB
1	24459132	24434945	24483319	0.1075	0.048	CinB
1	24486748	24462561	24510935	0.10325	0.05125	CinB
1	24625263	24601076	24649450	0.095	0.05075	CinB
1	24647442	24623255	24671629	0.0975	0.0485	CinB
1	24677050	24652863	24701237	0.09325	0.04725	CinB
1	24736398	24712211	24760585	0.09225	0.05025	CinB
1	24758865	24734678	24783052	0.077	0.05025	CinB
1	24782983	24758796	24807170	0.08025	0.09425	CinB
1	24878345	24854158	24902532	0.0855	0.10225	CinB
1	24912283	24888096	24936470	0.093	0.105	CinB
1	25027851	25003664	25052038	0.1005	0.11575	CinB
1	25169655	25145468	25193842	0.104	0.11625	CinB
1	25212515	25188328	25236702	0.10475	0.11125	CinB
1	25234832	25210645	25259019	0.104	0.10775	CinB
1	25256639	25232452	25280826	0.105	0.1055	CinB
1	25283617	25259430	25307804	0.10475	0.1045	CinB
1	25511500	25487313	25535687	0.1105	0.1025	CinB
1	25651580	25627393	25675767	0.11225	0.09575	CinB
1	25742197	25718010	25766384	0.1155	0.0995	CinB
1	25786913	25762726	25811100	0.114	0.08725	CinB
1	25819185	25794998	25843372	0.11325	0.08325	CinB
1	26001083	25976896	26025270	0.114	0.07775	CinB
1	26075055	26050868	26099242	0.1125	0.0815	CinB
1	26105452	26081265	26129639	0.1155	0.08225	CinB
1	26182731	26158544	26206918	0.10925	0.07825	CinB
1	26287535	26263348	26311722	0.098	0.07575	CinB
1	26533913	26509726	26558100	0.097	0.07275	CinB
1	26559426	26535239	26583613	0.0965	0.07575	CinB
1	26719210	26695023	26743397	0.092	0.0715	CinB
1	26803778	26779591	26827965	0.07975	0.07	CinB
1	26889213	26865026	26913400	0.085	0.0715	CinB
1	26921328	26897141	26945515	0.0875	0.07225	CinB
1	27377015	27352828	27401202	0.08775	0.0725	CinB
1	27491647	27467460	27515834	0.094	0.06975	CinB
1	27781845	27757658	27806032	0.09125	0.065	CinB
1	27814604	27790417	27838791	0.11375	0.0635	CinB
1	28217099	28192912	28241286	0.105	0.06525	CinB
1	28243053	28218866	28267240	0.1055	0.06325	CinB
1	28434475	28410288	28458662	0.0995	0.06075	CinB
1	28466805	28442618	28490992	0.099	0.056	CinB
1	28489054	28464867	28513241	0.08875	0.045	CinB
1	29021209	28997022	29045396	0.08625	0.0445	CinB
1	29047612	29023425	29071799	0.08925	0.04875	CinB
1	29096562	29072375	29120749	0.0795	0.044	CinB
1	29316022	29291835	29340209	0.12175	0.048	CinB
1	29353509	29329322	29377696	0.105	0.06875	CinB
1	29424487	29400300	29448674	0.10125	0.0815	CinB
1	29451206	29427019	29475393	0.10175	0.08125	CinB
1	29495622	29471435	29519809	0.10975	0.08525	CinB
1	29520198	29496011	29544385	0.10225	0.08525	CinB
1	29541996	29517809	29566183	0.09075	0.086	CinB
1	29597936	29573749	29622123	0.09225	0.0895	CinB
1	29687411	29663224	29711598	0.0905	0.0885	CinB
1	29859693	29835506	29883880	0.08325	0.09875	CinB
1	29944908	29920721	29969095	0.07725	0.098	CinB
1	30061800	30037613	30085987	0.0755	0.09075	CinB
1	30132838	30108651	30157025	0.06875	0.0855	CinB
1	30140298	30116111	30164485	0.0705	0.0875	CinB
1	30241742	30217555	30265929	0.06525	0.091	CinB
1	30449967	30425780	30474154	0.05975	0.09125	CinB
1	30759148	30734961	30783335	0.066	0.07775	CinB
1	30840833	30816646	30865020	0.06925	0.076	CinB
1	30972284	30948097	30996471	0.07075	0.086	CinB
1	30999614	30975427	31023801	0.055	0.078	CinB
1	31035369	31011182	31059556	0.0525	0.076	CinB
1	31082779	31058592	31106966	0.05275	0.07575	CinB
1	31129370	31105183	31153557	0.05175	0.07675	CinB
1	31151496	31127309	31175683	0.058	0.077	CinB
1	31424587	31400400	31448774	0.0635	0.078	CinB
1	31639548	31615361	31663735	0.06925	0.07475	CinB
1	31672750	31648563	31696937	0.073	0.06375	CinB
1	31699827	31675640	31724014	0.0725	0.06175	CinB
1	31755884	31731697	31780071	0.06825	0.07625	CinB
1	32091115	32066928	32115302	0.06175	0.08325	CinB
1	32132657	32108470	32156844	0.06925	0.08175	CinB
1	32247439	32223252	32271626	0.0785	0.09475	CinB
1	32304105	32279918	32328292	0.08025	0.097	CinB
1	32469016	32444829	32493203	0.0905	0.09325	CinB
1	32511532	32487345	32535719	0.10125	0.09725	CinB
1	32548297	32524110	32572484	0.10175	0.097	CinB
1	32683856	32659669	32708043	0.105	0.097	CinB
1	32773212	32749025	32797399	0.11675	0.095	CinB
1	32844645	32820458	32868832	0.11875	0.10425	CinB
1	32882818	32858631	32907005	0.1305	0.10225	CinB
1	32993823	32969636	33018010	0.135	0.09725	CinB
1	33320063	33295876	33344250	0.11875	0.0865	CinB
1	33342088	33317901	33366275	0.11925	0.0865	CinB
1	33505575	33481388	33529762	0.13525	0.0835	CinB
1	33533083	33508896	33557270	0.16025	0.09225	CinB
1	33560583	33536396	33584770	0.168	0.1005	CinB
1	33610831	33586644	33635018	0.17	0.09725	CinB
1	33772647	33748460	33796834	0.18225	0.094	CinB
1	33837168	33812981	33861355	0.1815	0.09275	CinB
1	33964232	33940045	33988419	0.183	0.0945	CinB
1	34021093	33996906	34045280	0.17875	0.09125	CinB
1	34360152	34335965	34384339	0.1835	0.0925	CinB
1	34424718	34400531	34448905	0.1965	0.09125	CinB
1	34500276	34476089	34524463	0.2005	0.0935	CinB
1	34602877	34578690	34627064	0.19575	0.08625	CinB
1	34803049	34778862	34827236	0.18475	0.07625	CinB
1	34824930	34800743	34849117	0.1685	0.06975	CinB
1	34931862	34907675	34956049	0.16425	0.06825	CinB
1	35050813	35026626	35075000	0.1625	0.0645	CinB
1	35277715	35253528	35301902	0.164	0.05825	CinB
1	35316778	35292591	35340965	0.16825	0.058	CinB
1	35345339	35321152	35369526	0.1755	0.05525	CinB
1	35567873	35543686	35592060	0.1825	0.05525	CinB
1	35722253	35698066	35746440	0.1735	0.05225	CinB
1	35774336	35750149	35798523	0.169	0.05025	CinB
1	35809354	35785167	35833541	0.1615	0.05225	CinB
1	36007508	35983321	36031695	0.158	0.05275	CinB
1	36215840	36191653	36240027	0.157	0.0475	CinB
1	36352663	36328476	36376850	0.15625	0.0365	CinB
1	36393512	36369325	36417699	0.1445	0.0335	CinB
1	36486706	36462519	36510893	0.141	0.03175	CinB
1	36519957	36495770	36544144	0.146	0.0295	CinB
1	36582476	36558289	36606663	0.138	0.0265	CinB
1	36639642	36615455	36663829	0.13825	0.02575	CinB
1	36666981	36642794	36691168	0.136	0.02725	CinB
1	36693898	36669711	36718085	0.1305	0.03375	CinB
1	37219767	37195580	37243954	0.1115	0.04075	CinB
1	37381473	37357286	37405660	0.09025	0.0405	CinB
1	37412751	37388564	37436938	0.0895	0.04275	CinB
1	37442086	37417899	37466273	0.088	0.04125	CinB
1	37570425	37546238	37594612	0.08775	0.038	CinB
1	37606303	37582116	37630490	0.09325	0.03675	CinB
1	37686035	37661848	37710222	0.09575	0.04125	CinB
1	37717913	37693726	37742100	0.096	0.0435	CinB
1	37753840	37729653	37778027	0.096	0.04325	CinB
1	37783673	37759486	37807860	0.09075	0.04	CinB
1	37900339	37876152	37924526	0.09175	0.041	CinB
1	37942216	37918029	37966403	0.09325	0.0415	CinB
1	38076935	38052748	38101122	0.07625	0.0475	CinB
1	38309499	38285312	38333686	0.076	0.05025	CinB
1	38707374	38683187	38731561	0.0825	0.05475	CinB
1	38776974	38752787	38801161	0.09225	0.05425	CinB
1	39014333	38990146	39038520	0.08675	0.05325	CinB
1	39365760	39341573	39389947	0.0845	0.052	CinB
1	39467448	39443261	39491635	0.09125	0.0515	CinB
1	39724349	39700162	39748536	0.096	0.0495	CinB
1	40036006	40011819	40060193	0.106	0.05175	CinB
1	40075624	40051437	40099811	0.1035	0.05125	CinB
1	40136994	40112807	40161181	0.0945	0.05375	CinB
1	40162427	40138240	40186614	0.09275	0.05375	CinB
1	40216456	40192269	40240643	0.09125	0.054	CinB
1	40420207	40396020	40444394	0.0855	0.0495	CinB
1	40452500	40428313	40476687	0.09425	0.04625	CinB
1	40629765	40605578	40653952	0.0955	0.04225	CinB
1	40669335	40645148	40693522	0.09675	0.043	CinB
1	40748287	40724100	40772474	0.089	0.045	CinB
1	40795725	40771538	40819912	0.09125	0.0465	CinB
1	40834252	40810065	40858439	0.08725	0.047	CinB
1	40864128	40839941	40888315	0.09075	0.04975	CinB
1	40909078	40884891	40933265	0.09225	0.05125	CinB
1	40956637	40932450	40980824	0.086	0.0495	CinB
1	40987746	40963559	41011933	0.076	0.05	CinB
1	41160880	41136693	41185067	0.081	0.05225	CinB
1	41245618	41221431	41269805	0.08375	0.055	CinB
1	41433644	41409457	41457831	0.088	0.05925	CinB
1	41562654	41538467	41586841	0.09725	0.06275	CinB
1	41686185	41661998	41710372	0.1095	0.06275	CinB
1	41788052	41763865	41812239	0.10525	0.058	CinB
1	41811776	41787589	41835963	0.10525	0.053	CinB
1	41948372	41924185	41972559	0.105	0.0535	CinB
1	42009799	41985612	42033986	0.09925	0.0635	CinB
1	42104562	42080375	42128749	0.09925	0.065	CinB
1	42127597	42103410	42151784	0.097	0.06425	CinB
1	42205645	42181458	42229832	0.0885	0.063	CinB
1	42264448	42240261	42288635	0.07325	0.06025	CinB
1	42370839	42346652	42395026	0.0715	0.06	CinB
1	42513439	42489252	42537626	0.06925	0.05675	CinB
1	42574052	42549865	42598239	0.07425	0.06325	CinB
1	42672277	42648090	42696464	0.07925	0.06675	CinB
1	42863111	42838924	42887298	0.08275	0.07025	CinB
1	42912279	42888092	42936466	0.09025	0.067	CinB
1	42990139	42965952	43014326	0.09075	0.0625	CinB
1	43090697	43066510	43114884	0.0905	0.059	CinB
1	43141355	43117168	43165542	0.08925	0.0565	CinB
1	43211702	43187515	43235889	0.11375	0.05575	CinB
1	43258943	43234756	43283130	0.1175	0.0555	CinB
1	43328848	43304661	43353035	0.1175	0.05675	CinB
1	43428471	43404284	43452658	0.09725	0.058	CinB
1	43610191	43586004	43634378	0.09525	0.0615	CinB
1	43658641	43634454	43682828	0.10025	0.058	CinB
1	43745642	43721455	43769829	0.10425	0.05775	CinB
1	43787631	43763444	43811818	0.11025	0.0545	CinB
1	43831502	43807315	43855689	0.11625	0.047	CinB
1	43901606	43877419	43925793	0.117	0.04425	CinB
1	44026431	44002244	44050618	0.11625	0.0435	CinB
1	44091302	44067115	44115489	0.11525	0.037	CinB
1	44217537	44193350	44241724	0.1005	0.0365	CinB
1	44345217	44321030	44369404	0.1015	0.0385	CinB
1	44499948	44475761	44524135	0.10225	0.03225	CinB
1	45042284	45018097	45066471	0.1105	0.0355	CinB
1	45090218	45066031	45114405	0.1195	0.03425	CinB
1	45119592	45095405	45143779	0.11	0.0345	CinB
1	45182041	45157854	45206228	0.10725	0.0325	CinB
1	45236542	45212355	45260729	0.10075	0.036	CinB
1	45259100	45234913	45283287	0.1015	0.03875	CinB
1	45281490	45257303	45305677	0.10925	0.042	CinB
1	45324731	45300544	45348918	0.09775	0.047	CinB
1	45458660	45434473	45482847	0.082	0.0535	CinB
1	45555607	45531420	45579794	0.0735	0.05575	CinB
1	45581665	45557478	45605852	0.03825	0.05825	CinB
1	45773590	45749403	45797777	0.0545	0.05975	CinB
1	45897874	45873687	45922061	0.06175	0.061	CinB
1	45967602	45943415	45991789	0.0735	0.07075	CinB
1	46048751	46024564	46072938	0.07375	0.07075	CinB
1	46202802	46178615	46226989	0.07975	0.07275	CinB
1	46267521	46243334	46291708	0.084	0.07225	CinB
1	46294957	46270770	46319144	0.09275	0.071	CinB
1	46322462	46298275	46346649	0.1025	0.06975	CinB
1	46425212	46401025	46449399	0.10275	0.06925	CinB
1	46659142	46634955	46683329	0.1065	0.06525	CinB
1	46929228	46905041	46953415	0.10475	0.05775	CinB
1	46953687	46929500	46977874	0.1015	0.048	CinB
1	47079462	47055275	47103649	0.10325	0.06075	CinB
1	47157644	47133457	47181831	0.08975	0.05825	CinB
1	47439819	47415632	47464006	0.088	0.061	CinB
1	47465147	47440960	47489334	0.0835	0.0595	CinB
1	47489244	47465057	47513431	0.08	0.05825	CinB
1	47578457	47554270	47602644	0.08075	0.06075	CinB
1	47660239	47636052	47684426	0.07925	0.0625	CinB
1	47765383	47741196	47789570	0.07075	0.066	CinB
1	47815773	47791586	47839960	0.0675	0.07025	CinB
1	48061029	48036842	48085216	0.06175	0.068	CinB
1	48263748	48239561	48287935	0.0815	0.0655	CinB
1	48436492	48412305	48460679	0.091	0.05625	CinB
1	48823158	48798971	48847345	0.0995	0.04925	CinB
1	48869448	48845261	48893635	0.11	0.048	CinB
1	49119332	49095145	49143519	0.10475	0.04075	CinB
1	49799340	49775153	49823527	0.10775	0.0375	CinB
1	49919784	49895597	49943971	0.103	0.036	CinB
1	50009545	49985358	50033732	0.10925	0.03575	CinB
1	50033650	50009463	50057837	0.1095	0.03575	CinB
1	50173554	50149367	50197741	0.1235	0.0285	CinB
1	50252416	50228229	50276603	0.1175	0.032	CinB
1	50331974	50307787	50356161	0.11	0.0335	CinB
1	50375545	50351358	50399732	0.10875	0.034	CinB
1	50415732	50391545	50439919	0.10625	0.0335	CinB
1	50631100	50606913	50655287	0.105	0.032	CinB
1	50767507	50743320	50791694	0.1035	0.0335	CinB
1	50856429	50832242	50880616	0.1025	0.034	CinB
1	51001448	50977261	51025635	0.096	0.0345	CinB
1	51199296	51175109	51223483	0.093	0.0375	CinB
1	51443154	51418967	51467341	0.09125	0.0395	CinB
1	51674103	51649916	51698290	0.089	0.0415	CinB
1	51729431	51705244	51753618	0.093	0.043	CinB
1	51845190	51821003	51869377	0.10325	0.0445	CinB
1	52001408	51977221	52025595	0.10975	0.04575	CinB
1	52023117	51998930	52047304	0.10725	0.0465	CinB
1	52078062	52053875	52102249	0.10775	0.04725	CinB
1	52121657	52097470	52145844	0.109	0.0455	CinB
1	52191865	52167678	52216052	0.10925	0.043	CinB
1	52229363	52205176	52253550	0.10125	0.036	CinB
1	52260898	52236711	52285085	0.09725	0.03725	CinB
1	52281229	52257042	52305416	0.08925	0.03775	CinB
1	52386165	52361978	52410352	0.0885	0.0375	CinB
1	52459222	52435035	52483409	0.08925	0.0375	CinB
1	52620931	52596744	52645118	0.087	0.038	CinB
1	52668291	52644104	52692478	0.085	0.03375	CinB
1	52692977	52668790	52717164	0.084	0.03325	CinB
1	52880869	52856682	52905056	0.08925	0.02875	CinB
1	52949442	52925255	52973629	0.0955	0.026	CinB
1	53112780	53088593	53136967	0.09175	0.0265	CinB
1	53135919	53111732	53160106	0.10125	0.03175	CinB
1	53167139	53142952	53191326	0.0975	0.033	CinB
1	53214714	53190527	53238901	0.09425	0.03425	CinB
1	53241119	53216932	53265306	0.09475	0.03425	CinB
1	53338338	53314151	53362525	0.09475	0.03525	CinB
1	53551793	53527606	53575980	0.09375	0.0355	CinB
1	53615323	53591136	53639510	0.09225	0.0395	CinB
1	53635724	53611537	53659911	0.09825	0.04225	CinB
1	53685613	53661426	53709800	0.09575	0.04225	CinB
1	53899179	53874992	53923366	0.097	0.04175	CinB
1	53923940	53899753	53948127	0.09625	0.042	CinB
1	53953481	53929294	53977668	0.0925	0.04375	CinB
1	53972306	53948119	53996493	0.0925	0.04375	CinB
1	54038526	54014339	54062713	0.0915	0.04325	CinB
1	54078858	54054671	54103045	0.09275	0.043	CinB
1	54134361	54110174	54158548	0.1065	0.04275	CinB
1	54263653	54239466	54287840	0.11125	0.04275	CinB
1	54287584	54263397	54311771	0.1115	0.04475	CinB
1	54347232	54323045	54371419	0.11375	0.047	CinB
1	54417168	54392981	54441355	0.11375	0.05075	CinB
1	54568552	54544365	54592739	0.10825	0.053	CinB
1	54732278	54708091	54756465	0.10625	0.05625	CinB
1	54755430	54731243	54779617	0.1015	0.058	CinB
1	54870276	54846089	54894463	0.10475	0.05725	CinB
1	54941210	54917023	54965397	0.10175	0.06275	CinB
1	54969062	54944875	54993249	0.111	0.06625	CinB
1	55026335	55002148	55050522	0.09975	0.06425	CinB
1	55051389	55027202	55075576	0.1	0.06425	CinB
1	55130499	55106312	55154686	0.10125	0.064	CinB
1	55369328	55345141	55393515	0.1055	0.06875	CinB
1	55395795	55371608	55419982	0.11175	0.06925	CinB
1	55417768	55393581	55441955	0.11075	0.0685	CinB
1	55515620	55491433	55539807	0.0985	0.05875	CinB
1	55580815	55556628	55605002	0.1095	0.0555	CinB
1	55779057	55754870	55803244	0.11125	0.0455	CinB
1	55879641	55855454	55903828	0.1025	0.03875	CinB
1	56090496	56066309	56114683	0.10075	0.03825	CinB
1	56134816	56110629	56159003	0.09525	0.03525	CinB
1	56231692	56207505	56255879	0.07875	0.032	CinB
1	56253478	56229291	56277665	0.07875	0.032	CinB
1	56289734	56265547	56313921	0.07875	0.032	CinB
1	56401226	56377039	56425413	0.087	0.0335	CinB
1	56483517	56459330	56507704	0.09975	0.039	CinB
1	56564301	56540114	56588488	0.1165	0.0445	CinB
1	56632142	56607955	56656329	0.12775	0.04775	CinB
1	56752229	56728042	56776416	0.135	0.05075	CinB
1	56790295	56766108	56814482	0.139	0.0485	CinB
1	56841984	56817797	56866171	0.1535	0.04475	CinB
1	56944392	56920205	56968579	0.1535	0.0425	CinB
1	57029947	57005760	57054134	0.155	0.03925	CinB
1	57147119	57122932	57171306	0.17175	0.03775	CinB
1	57217658	57193471	57241845	0.16925	0.037	CinB
1	57309255	57285068	57333442	0.17225	0.0375	CinB
1	57447817	57423630	57472004	0.16925	0.0395	CinB
1	57469104	57444917	57493291	0.16725	0.04025	CinB
1	57766104	57741917	57790291	0.17125	0.041	CinB
1	58000696	57976509	58024883	0.18025	0.04325	CinB
1	58224837	58200650	58249024	0.20225	0.0395	CinB
1	58250592	58226405	58274779	0.201	0.0375	CinB
1	58277309	58253122	58301496	0.20625	0.03625	CinB
1	58540410	58516223	58564597	0.22275	0.031	CinB
1	58626471	58602284	58650658	0.2245	0.03075	CinB
1	58830804	58806617	58854991	0.219	0.03425	CinB
1	58885004	58860817	58909191	0.21575	0.03575	CinB
1	58991146	58966959	59015333	0.20425	0.03775	CinB
1	59065200	59041013	59089387	0.1905	0.0385	CinB
1	59116837	59092650	59141024	0.17625	0.04075	CinB
1	59240053	59215866	59264240	0.162	0.03975	CinB
1	59345487	59321300	59369674	0.155	0.042	CinB
1	59372893	59348706	59397080	0.149	0.04325	CinB
1	59401302	59377115	59425489	0.147	0.04625	CinB
1	59427642	59403455	59451829	0.14625	0.06025	CinB
1	59520349	59496162	59544536	0.12775	0.0635	CinB
1	59555496	59531309	59579683	0.127	0.067	CinB
1	59686995	59662808	59711182	0.1265	0.066	CinB
1	59733534	59709347	59757721	0.12025	0.06575	CinB
1	59777594	59753407	59801781	0.12275	0.06525	CinB
1	59957454	59933267	59981641	0.12875	0.06175	CinB
1	60022954	59998767	60047141	0.12325	0.06425	CinB
1	60212971	60188784	60237158	0.12725	0.06075	CinB
1	60247154	60222967	60271341	0.127	0.06325	CinB
1	60313183	60288996	60337370	0.122	0.059	CinB
1	60340100	60315913	60364287	0.12	0.0585	CinB
1	60380844	60356657	60405031	0.1125	0.0545	CinB
1	60407283	60383096	60431470	0.1085	0.061	CinB
1	60476588	60452401	60500775	0.10075	0.06425	CinB
1	60519622	60495435	60543809	0.10275	0.06725	CinB
1	60605492	60581305	60629679	0.109	0.067	CinB
1	60638907	60614720	60663094	0.11525	0.064	CinB
1	60678008	60653821	60702195	0.1055	0.05575	CinB
1	60709251	60685064	60733438	0.10025	0.05025	CinB
1	60736616	60712429	60760803	0.097	0.049	CinB
1	60779046	60754859	60803233	0.0905	0.048	CinB
1	60831272	60807085	60855459	0.0845	0.04775	CinB
1	60899823	60875636	60924010	0.0775	0.046	CinB
1	60956794	60932607	60980981	0.07825	0.0455	CinB
1	60979138	60954951	61003325	0.08025	0.041	CinB
1	60989342	60965155	61013529	0.08025	0.041	CinB
1	61100002	61075815	61124189	0.0855	0.047	CinB
1	61128757	61104570	61152944	0.08575	0.0495	CinB
1	61160105	61135918	61184292	0.082	0.04975	CinB
1	61189193	61165006	61213380	0.087	0.044	CinB
1	61219155	61194968	61243342	0.09475	0.0425	CinB
1	61346083	61321896	61370270	0.0945	0.04025	CinB
1	61517865	61493678	61542052	0.0955	0.03825	CinB
1	61650537	61626350	61674724	0.095	0.03975	CinB
1	61741423	61717236	61765610	0.09625	0.04275	CinB
1	62003821	61979634	62028008	0.09175	0.047	CinB
1	62137916	62113729	62162103	0.092	0.04875	CinB
1	62364649	62340462	62388836	0.09025	0.04725	CinB
1	62494500	62470313	62518687	0.0955	0.036	CinB
1	62555158	62530971	62579345	0.09275	0.03925	CinB
1	62594967	62570780	62619154	0.09375	0.039	CinB
1	62631854	62607667	62656041	0.09775	0.04225	CinB
1	62768510	62744323	62792697	0.101	0.04625	CinB
1	62888363	62864176	62912550	0.10375	0.04775	CinB
1	62972124	62947937	62996311	0.10925	0.04975	CinB
1	63032317	63008130	63056504	0.12075	0.05375	CinB
1	63103154	63078967	63127341	0.1255	0.055	CinB
1	63139698	63115511	63163885	0.1255	0.05425	CinB
1	63222337	63198150	63246524	0.12275	0.05475	CinB
1	63346740	63322553	63370927	0.1155	0.05275	CinB
1	63602126	63577939	63626313	0.11275	0.05075	CinB
1	63670033	63645846	63694220	0.11025	0.0515	CinB
1	63694804	63670617	63718991	0.11175	0.0525	CinB
1	63715778	63691591	63739965	0.1175	0.05525	CinB
1	63850758	63826571	63874945	0.124	0.051	CinB
1	63879508	63855321	63903695	0.124	0.05075	CinB
1	63997642	63973455	64021829	0.142	0.0645	CinB
1	64034192	64010005	64058379	0.14175	0.0695	CinB
1	64072711	64048524	64096898	0.1445	0.07025	CinB
1	64171919	64147732	64196106	0.14825	0.07225	CinB
1	64193131	64168944	64217318	0.14525	0.06725	CinB
1	64268930	64244743	64293117	0.14175	0.066	CinB
1	64312686	64288499	64336873	0.11325	0.05675	CinB
1	64356872	64332685	64381059	0.0915	0.04925	CinB
1	64391625	64367438	64415812	0.093	0.03825	CinB
1	64483369	64459182	64507556	0.085	0.04175	CinB
1	64527662	64503475	64551849	0.09325	0.05075	CinB
1	64627775	64603588	64651962	0.09025	0.05325	CinB
1	64653780	64629593	64677967	0.103	0.05375	CinB
1	64679107	64654920	64703294	0.10775	0.0525	CinB
1	64736792	64712605	64760979	0.0925	0.053	CinB
1	64808330	64784143	64832517	0.094	0.054	CinB
1	64831957	64807770	64856144	0.09125	0.055	CinB
1	64864876	64840689	64889063	0.077	0.05575	CinB
1	64920298	64896111	64944485	0.0645	0.0605	CinB
1	65022321	64998134	65046508	0.07675	0.0635	CinB
1	65333436	65309249	65357623	0.1255	0.0765	CinB
1	65388121	65363934	65412308	0.13775	0.07625	CinB
1	65413028	65388841	65437215	0.137	0.075	CinB
1	65517170	65492983	65541357	0.124	0.07125	CinB
1	65535489	65511302	65559676	0.10725	0.07425	CinB
1	65583709	65559522	65607896	0.1015	0.0735	CinB
1	65792796	65768609	65816983	0.14275	0.068	CinB
1	65877285	65853098	65901472	0.1075	0.06275	CinB
1	65912871	65888684	65937058	0.108	0.061	CinB
1	65995257	65971070	66019444	0.10825	0.061	CinB
1	66021770	65997583	66045957	0.1085	0.061	CinB
1	66059883	66035696	66084070	0.1135	0.05775	CinB
1	66112842	66088655	66137029	0.11575	0.057	CinB
1	66150690	66126503	66174877	0.12125	0.05275	CinB
1	66188904	66164717	66213091	0.13675	0.05675	CinB
1	66258464	66234277	66282651	0.145	0.05325	CinB
1	66454562	66430375	66478749	0.15125	0.05475	CinB
1	66483815	66459628	66508002	0.16	0.06	CinB
1	66515809	66491622	66539996	0.16625	0.061	CinB
1	66560130	66535943	66584317	0.16525	0.0595	CinB
1	66612166	66587979	66636353	0.16075	0.0575	CinB
1	66710186	66685999	66734373	0.1445	0.053	CinB
1	66731706	66707519	66755893	0.14125	0.05325	CinB
1	67133845	67109658	67158032	0.142	0.05575	CinB
1	67163792	67139605	67187979	0.133	0.04775	CinB
1	67192418	67168231	67216605	0.12425	0.04775	CinB
1	67213671	67189484	67237858	0.1185	0.05025	CinB
1	67284880	67260693	67309067	0.1175	0.05	CinB
1	67309126	67284939	67333313	0.107	0.0515	CinB
1	67369224	67345037	67393411	0.093	0.054	CinB
1	67466120	67441933	67490307	0.10825	0.0545	CinB
1	67537685	67513498	67561872	0.12225	0.052	CinB
1	67619208	67595021	67643395	0.121	0.052	CinB
1	67711822	67687635	67736009	0.113	0.05	CinB
1	67755460	67731273	67779647	0.10075	0.05325	CinB
1	67775844	67751657	67800031	0.0985	0.05725	CinB
1	67805608	67781421	67829795	0.0975	0.05925	CinB
1	67859165	67834978	67883352	0.09875	0.06025	CinB
1	67981906	67957719	68006093	0.0985	0.0595	CinB
1	68006692	67982505	68030879	0.089	0.05125	CinB
1	68286354	68262167	68310541	0.0805	0.05125	CinB
1	68392314	68368127	68416501	0.096	0.05225	CinB
1	68417680	68393493	68441867	0.10075	0.04975	CinB
1	68465551	68441364	68489738	0.1105	0.0455	CinB
1	68623214	68599027	68647401	0.105	0.04325	CinB
1	68649543	68625356	68673730	0.1135	0.042	CinB
1	68682461	68658274	68706648	0.11375	0.04225	CinB
1	68784544	68760357	68808731	0.105	0.041	CinB
1	68833175	68808988	68857362	0.10225	0.04325	CinB
1	68873131	68848944	68897318	0.103	0.043	CinB
1	68989380	68965193	69013567	0.1075	0.043	CinB
1	69016673	68992486	69040860	0.1145	0.04425	CinB
1	69054074	69029887	69078261	0.1145	0.044	CinB
1	69085458	69061271	69109645	0.12725	0.04275	CinB
1	69262270	69238083	69286457	0.143	0.03525	CinB
1	69299662	69275475	69323849	0.129	0.0395	CinB
1	69339447	69315260	69363634	0.09975	0.041	CinB
1	69585403	69561216	69609590	0.08425	0.03925	CinB
1	69870271	69846084	69894458	0.0985	0.04725	CinB
1	69942383	69918196	69966570	0.09675	0.0455	CinB
1	70049185	70024998	70073372	0.096	0.043	CinB
1	70228691	70204504	70252878	0.09675	0.04625	CinB
1	70240205	70216018	70264392	0.095	0.04625	CinB
1	70362584	70338397	70386771	0.09975	0.04075	CinB
1	70384365	70360178	70408552	0.10075	0.02875	CinB
1	70459221	70435034	70483408	0.09925	0.01875	CinB
1	70656139	70631952	70680326	0.1215	0.02725	CinB
1	70741856	70717669	70766043	0.1235	0.02875	CinB
1	70763514	70739327	70787701	0.141	0.0355	CinB
1	70823693	70799506	70847880	0.14225	0.035	CinB
1	71132759	71108572	71156946	0.153	0.0375	CinB
1	71155649	71131462	71179836	0.13175	0.03725	CinB
1	71190486	71166299	71214673	0.13725	0.0385	CinB
1	71380741	71356554	71404928	0.13775	0.0395	CinB
1	71442587	71418400	71466774	0.1415	0.044	CinB
1	71834357	71810170	71858544	0.15375	0.04975	CinB
1	71997299	71973112	72021486	0.15875	0.04875	CinB
1	72032606	72008419	72056793	0.16325	0.0475	CinB
1	72081243	72057056	72105430	0.16775	0.04525	CinB
1	72193451	72169264	72217638	0.1685	0.0455	CinB
1	72330577	72306390	72354764	0.16225	0.045	CinB
1	72355134	72330947	72379321	0.15575	0.04575	CinB
1	72440947	72416760	72465134	0.15375	0.04575	CinB
1	72470845	72446658	72495032	0.15875	0.0415	CinB
1	72533863	72509676	72558050	0.15875	0.04	CinB
1	72631840	72607653	72656027	0.15575	0.034	CinB
1	72797154	72772967	72821341	0.12125	0.04175	CinB
1	73143183	73118996	73167370	0.11725	0.037	CinB
1	73207902	73183715	73232089	0.118	0.04025	CinB
1	73398276	73374089	73422463	0.114	0.0405	CinB
1	73435277	73411090	73459464	0.1305	0.046	CinB
1	73463897	73439710	73488084	0.14275	0.047	CinB
1	73586758	73562571	73610945	0.15	0.0455	CinB
1	73671409	73647222	73695596	0.15025	0.03925	CinB
1	73714346	73690159	73738533	0.1525	0.03975	CinB
1	73789857	73765670	73814044	0.147	0.04225	CinB
1	73848784	73824597	73872971	0.14575	0.04375	CinB
1	73971461	73947274	73995648	0.1385	0.04125	CinB
1	74141004	74116817	74165191	0.139	0.04325	CinB
1	74307455	74283268	74331642	0.12525	0.0405	CinB
1	74534126	74509939	74558313	0.127	0.0455	CinB
1	74559106	74534919	74583293	0.125	0.04625	CinB
1	74615027	74590840	74639214	0.12475	0.045	CinB
1	74646138	74621951	74670325	0.13575	0.04775	CinB
1	74688985	74664798	74713172	0.13775	0.0565	CinB
1	74716669	74692482	74740856	0.142	0.0545	CinB
1	74822505	74798318	74846692	0.1445	0.05425	CinB
1	74893925	74869738	74918112	0.1515	0.0545	CinB
1	74976635	74952448	75000822	0.1505	0.0545	CinB
1	75006721	74982534	75030908	0.15125	0.0545	CinB
1	75184170	75159983	75208357	0.14675	0.0645	CinB
1	75716538	75692351	75740725	0.148	0.063	CinB
1	75798317	75774130	75822504	0.1485	0.0685	CinB
1	76003958	75979771	76028145	0.16625	0.08075	CinB
1	76026736	76002549	76050923	0.15325	0.08875	CinB
1	76119473	76095286	76143660	0.1495	0.102	CinB
1	76172887	76148700	76197074	0.139	0.099	CinB
1	76257377	76233190	76281564	0.11875	0.094	CinB
1	76627997	76603810	76652184	0.1035	0.07575	CinB
1	76862840	76838653	76887027	0.10625	0.06175	CinB
1	77266687	77242500	77290874	0.10275	0.05875	CinB
1	77361112	77336925	77385299	0.10125	0.056	CinB
1	77411154	77386967	77435341	0.1055	0.05725	CinB
1	77861430	77837243	77885617	0.1035	0.05125	CinB
1	77922160	77897973	77946347	0.1015	0.05575	CinB
1	78174116	78149929	78198303	0.0835	0.05375	CinB
1	78237770	78213583	78261957	0.089	0.053	CinB
1	78315800	78291613	78339987	0.09525	0.05725	CinB
1	78397732	78373545	78421919	0.09675	0.05425	CinB
1	78420586	78396399	78444773	0.0995	0.05275	CinB
1	78520101	78495914	78544288	0.099	0.0505	CinB
1	78554220	78530033	78578407	0.105	0.045	CinB
1	78580480	78556293	78604667	0.116	0.0495	CinB
1	78909030	78884843	78933217	0.11525	0.0435	CinB
1	79002351	78978164	79026538	0.12675	0.041	CinB
1	79040221	79016034	79064408	0.132	0.03675	CinB
1	79111744	79087557	79135931	0.13725	0.0365	CinB
1	79190806	79166619	79214993	0.149	0.04	CinB
1	79371902	79347715	79396089	0.1675	0.04375	CinB
1	79472403	79448216	79496590	0.172	0.04325	CinB
1	79513248	79489061	79537435	0.17325	0.04025	CinB
1	79548115	79523928	79572302	0.1745	0.039	CinB
1	79606618	79582431	79630805	0.175	0.033	CinB
1	79677707	79653520	79701894	0.183	0.02975	CinB
1	79757250	79733063	79781437	0.18575	0.0285	CinB
1	79835571	79811384	79859758	0.19	0.032	CinB
1	79957893	79933706	79982080	0.19025	0.037	CinB
1	80021446	79997259	80045633	0.172	0.0465	CinB
1	80070890	80046703	80095077	0.18675	0.0445	CinB
1	80284430	80260243	80308617	0.192	0.042	CinB
1	80305567	80281380	80329754	0.201	0.03875	CinB
1	80333027	80308840	80357214	0.198	0.0375	CinB
1	80355153	80330966	80379340	0.196	0.0375	CinB
1	80384212	80360025	80408399	0.20225	0.0345	CinB
1	80428133	80403946	80452320	0.17425	0.03075	CinB
1	80454120	80429933	80478307	0.16925	0.0335	CinB
1	80528075	80503888	80552262	0.1615	0.03675	CinB
1	80618771	80594584	80642958	0.17925	0.036	CinB
1	80755004	80730817	80779191	0.141	0.036	CinB
1	80782925	80758738	80807112	0.13775	0.038	CinB
1	80896554	80872367	80920741	0.1515	0.04075	CinB
1	80925787	80901600	80949974	0.14725	0.041	CinB
1	80949909	80925722	80974096	0.1445	0.04175	CinB
1	80971401	80947214	80995588	0.1425	0.04325	CinB
1	80999135	80974948	81023322	0.12	0.044	CinB
1	81032755	81008568	81056942	0.1195	0.045	CinB
1	81111863	81087676	81136050	0.1185	0.046	CinB
1	81145165	81120978	81169352	0.11925	0.0475	CinB
1	81170254	81146067	81194441	0.1135	0.0495	CinB
1	81200460	81176273	81224647	0.11575	0.04925	CinB
1	81241376	81217189	81265563	0.1195	0.05025	CinB
1	81269331	81245144	81293518	0.1225	0.0515	CinB
1	81442749	81418562	81466936	0.11	0.0485	CinB
1	81470359	81446172	81494546	0.10225	0.0445	CinB
1	81558281	81534094	81582468	0.106	0.0395	CinB
1	81587334	81563147	81611521	0.11525	0.0425	CinB
1	81672031	81647844	81696218	0.11425	0.041	CinB
1	81748778	81724591	81772965	0.112	0.04325	CinB
1	81846168	81821981	81870355	0.1115	0.04275	CinB
1	81878833	81854646	81903020	0.1115	0.043	CinB
1	81921030	81896843	81945217	0.11225	0.04325	CinB
1	82090151	82065964	82114338	0.12225	0.0435	CinB
1	82135846	82111659	82160033	0.12575	0.0455	CinB
1	82197440	82173253	82221627	0.1325	0.041	CinB
1	82245027	82220840	82269214	0.1405	0.044	CinB
1	82339579	82315392	82363766	0.1475	0.04375	CinB
1	82360713	82336526	82384900	0.14875	0.0405	CinB
1	82415674	82391487	82439861	0.15125	0.04475	CinB
1	82440177	82415990	82464364	0.147	0.047	CinB
1	82464719	82440532	82488906	0.1555	0.05125	CinB
1	82491104	82466917	82515291	0.16025	0.056	CinB
1	82519837	82495650	82544024	0.16025	0.055	CinB
1	82541328	82517141	82565515	0.1625	0.0555	CinB
1	82621540	82597353	82645727	0.15325	0.06	CinB
1	82654231	82630044	82678418	0.14625	0.06775	CinB
1	82703570	82679383	82727757	0.1425	0.0625	CinB
1	82789393	82765206	82813580	0.148	0.06125	CinB
1	83005908	82981721	83030095	0.137	0.05975	CinB
1	83194163	83169976	83218350	0.1305	0.05575	CinB
1	83225441	83201254	83249628	0.13225	0.0535	CinB
1	83246081	83221894	83270268	0.13275	0.053	CinB
1	83498166	83473979	83522353	0.1355	0.048	CinB
1	83562226	83538039	83586413	0.12375	0.049	CinB
1	83654715	83630528	83678902	0.12725	0.0505	CinB
1	83731754	83707567	83755941	0.12325	0.052	CinB
1	83966655	83942468	83990842	0.1125	0.05225	CinB
1	84000147	83975960	84024334	0.0965	0.0575	CinB
1	84235226	84211039	84259413	0.09675	0.056	CinB
1	84330371	84306184	84354558	0.09825	0.05575	CinB
1	84377610	84353423	84401797	0.1015	0.05775	CinB
1	84680569	84656382	84704756	0.1015	0.05775	CinB
1	85055777	85031590	85079964	0.10625	0.0555	CinB
1	85398326	85374139	85422513	0.107	0.055	CinB
1	85501954	85477767	85526141	0.10575	0.0555	CinB
1	85912165	85887978	85936352	0.117	0.0565	CinB
1	85965329	85941142	85989516	0.11825	0.057	CinB
1	86011556	85987369	86035743	0.1265	0.0575	CinB
1	86122181	86097994	86146368	0.11925	0.05825	CinB
1	86254196	86230009	86278383	0.1135	0.06025	CinB
1	86275998	86251811	86300185	0.1125	0.05975	CinB
1	86466135	86441948	86490322	0.13	0.0595	CinB
1	86784250	86760063	86808437	0.127	0.06675	CinB
1	86956551	86932364	86980738	0.13675	0.06575	CinB
1	86997958	86973771	87022145	0.11725	0.05575	CinB
1	87047388	87023201	87071575	0.119	0.05725	CinB
1	87107846	87083659	87132033	0.12275	0.05575	CinB
1	87185596	87161409	87209783	0.1175	0.05625	CinB
1	87212337	87188150	87236524	0.11925	0.0575	CinB
1	87319518	87295331	87343705	0.1225	0.07475	CinB
1	87378359	87354172	87402546	0.12125	0.072	CinB
1	87457595	87433408	87481782	0.12425	0.0685	CinB
1	87493391	87469204	87517578	0.12375	0.0645	CinB
1	87524347	87500160	87548534	0.1195	0.063	CinB
1	87612393	87588206	87636580	0.11875	0.06225	CinB
1	88012422	87988235	88036609	0.13575	0.0535	CinB
1	88072234	88048047	88096421	0.13975	0.0515	CinB
1	88175300	88151113	88199487	0.1425	0.06275	CinB
1	88272768	88248581	88296955	0.14725	0.06275	CinB
1	88649757	88625570	88673944	0.12375	0.0585	CinB
1	88681710	88657523	88705897	0.10625	0.06325	CinB
1	88779135	88754948	88803322	0.10825	0.0685	CinB
1	88874634	88850447	88898821	0.10975	0.085	CinB
1	88915501	88891314	88939688	0.103	0.06775	CinB
1	89021276	88997089	89045463	0.09725	0.06425	CinB
1	89043569	89019382	89067756	0.10025	0.0615	CinB
1	89065516	89041329	89089703	0.099	0.0545	CinB
1	89181178	89156991	89205365	0.0975	0.052	CinB
1	89213860	89189673	89238047	0.09475	0.0515	CinB
1	89289355	89265168	89313542	0.0925	0.052	CinB
1	89433389	89409202	89457576	0.08525	0.067	CinB
1	89476002	89451815	89500189	0.07225	0.06375	CinB
1	89498979	89474792	89523166	0.0735	0.06325	CinB
1	89623272	89599085	89647459	0.07475	0.063	CinB
1	89759732	89735545	89783919	0.0815	0.06175	CinB
1	89799974	89775787	89824161	0.0955	0.05975	CinB
1	89846422	89822235	89870609	0.104	0.05225	CinB
1	89914813	89890626	89939000	0.102	0.05	CinB
1	90033577	90009390	90057764	0.09525	0.04425	CinB
1	90104695	90080508	90128882	0.0965	0.04175	CinB
1	90288829	90264642	90313016	0.0995	0.04325	CinB
1	90311743	90287556	90335930	0.111	0.04	CinB
1	90354900	90330713	90379087	0.12025	0.043	CinB
1	90398714	90374527	90422901	0.12725	0.03025	CinB
1	90491057	90466870	90515244	0.13475	0.03525	CinB
1	90511956	90487769	90536143	0.132	0.04175	CinB
1	90545947	90521760	90570134	0.1305	0.0485	CinB
1	90619077	90594890	90643264	0.13825	0.05425	CinB
1	90654435	90630248	90678622	0.1365	0.0565	CinB
1	90813174	90788987	90837361	0.15375	0.0515	CinB
1	90901301	90877114	90925488	0.155	0.0505	CinB
1	91091148	91066961	91115335	0.15475	0.05125	CinB
1	91255865	91231678	91280052	0.1615	0.05725	CinB
1	91377855	91353668	91402042	0.1715	0.053	CinB
1	91582968	91558781	91607155	0.16025	0.05275	CinB
1	91758979	91734792	91783166	0.1665	0.0465	CinB
1	91806937	91782750	91831124	0.175	0.048	CinB
1	91841270	91817083	91865457	0.186	0.05225	CinB
1	91865169	91840982	91889356	0.18525	0.05225	CinB
1	92151367	92127180	92175554	0.18625	0.05275	CinB
1	92184564	92160377	92208751	0.18875	0.05125	CinB
1	93360980	93336793	93385167	0.19275	0.05525	CinB
1	93533808	93509621	93557995	0.2	0.0595	CinB
1	93876619	93852432	93900806	0.18975	0.0605	CinB
1	93906113	93881926	93930300	0.19425	0.05875	CinB
1	94035144	94010957	94059331	0.20225	0.059	CinB
1	94088505	94064318	94112692	0.19925	0.0625	CinB
1	94134092	94109905	94158279	0.19875	0.06325	CinB
1	94216818	94192631	94241005	0.19675	0.065	CinB
1	94237113	94212926	94261300	0.1925	0.063	CinB
1	94278477	94254290	94302664	0.1875	0.06525	CinB
1	94335798	94311611	94359985	0.186	0.0655	CinB
1	94530514	94506327	94554701	0.179	0.0655	CinB
1	94576910	94552723	94601097	0.15925	0.068	CinB
1	94628225	94604038	94652412	0.14775	0.0695	CinB
1	94656385	94632198	94680572	0.1465	0.07275	CinB
1	94841327	94817140	94865514	0.137	0.074	CinB
1	94952296	94928109	94976483	0.14375	0.07675	CinB
1	94984070	94959883	95008257	0.14225	0.07675	CinB
1	95403197	95379010	95427384	0.14175	0.07425	CinB
1	95532674	95508487	95556861	0.14275	0.0755	CinB
1	95615413	95591226	95639600	0.14875	0.079	CinB
1	95786029	95761842	95810216	0.14775	0.0815	CinB
1	95910594	95886407	95934781	0.143	0.08525	CinB
1	96175345	96151158	96199532	0.142	0.08325	CinB
1	96356567	96332380	96380754	0.139	0.0795	CinB
1	96393556	96369369	96417743	0.132	0.08775	CinB
1	96509488	96485301	96533675	0.13725	0.09225	CinB
1	96533478	96509291	96557665	0.1345	0.09125	CinB
1	96572249	96548062	96596436	0.134	0.09125	CinB
1	96599049	96574862	96623236	0.13125	0.091	CinB
1	96622960	96598773	96647147	0.1295	0.09175	CinB
1	96690643	96666456	96714830	0.123	0.09325	CinB
1	96747618	96723431	96771805	0.11275	0.08725	CinB
1	96778564	96754377	96802751	0.10375	0.08625	CinB
1	96820888	96796701	96845075	0.10575	0.091	CinB
1	96856897	96832710	96881084	0.11	0.09225	CinB
1	96959413	96935226	96983600	0.10325	0.10575	CinB
1	97117901	97093714	97142088	0.10075	0.10575	CinB
1	97142532	97118345	97166719	0.09725	0.09925	CinB
1	97167283	97143096	97191470	0.09625	0.09825	CinB
1	97264251	97240064	97288438	0.099	0.09575	CinB
1	97287804	97263617	97311991	0.103	0.08925	CinB
1	97343500	97319313	97367687	0.10025	0.08425	CinB
1	97406908	97382721	97431095	0.09825	0.08175	CinB
1	97448665	97424478	97472852	0.1135	0.0835	CinB
1	97553963	97529776	97578150	0.11775	0.08375	CinB
1	97643741	97619554	97667928	0.0955	0.07675	CinB
1	97778617	97754430	97802804	0.1055	0.08225	CinB
1	97802384	97778197	97826571	0.11175	0.08725	CinB
1	97904809	97880622	97928996	0.12475	0.08525	CinB
1	97955174	97930987	97979361	0.1335	0.077	CinB
1	98077836	98053649	98102023	0.1335	0.077	CinB
1	98103554	98079367	98127741	0.14	0.07625	CinB
1	98191108	98166921	98215295	0.14825	0.076	CinB
1	98218303	98194116	98242490	0.15075	0.0705	CinB
1	98360380	98336193	98384567	0.1595	0.06475	CinB
1	98397702	98373515	98421889	0.16025	0.055	CinB
1	98519700	98495513	98543887	0.157	0.0585	CinB
1	98550194	98526007	98574381	0.14475	0.063	CinB
1	98579359	98555172	98603546	0.11425	0.063	CinB
1	98615181	98590994	98639368	0.1155	0.06125	CinB
1	98645632	98621445	98669819	0.13	0.0545	CinB
1	98799649	98775462	98823836	0.134	0.052	CinB
1	98844255	98820068	98868442	0.13325	0.04125	CinB
1	98971171	98946984	98995358	0.12775	0.04	CinB
1	99200317	99176130	99224504	0.13025	0.04225	CinB
1	99224757	99200570	99248944	0.1085	0.04075	CinB
1	99245284	99221097	99269471	0.1065	0.041	CinB
1	99354988	99330801	99379175	0.11075	0.04225	CinB
1	99376464	99352277	99400651	0.116	0.0415	CinB
1	99441044	99416857	99465231	0.11725	0.0405	CinB
1	99501232	99477045	99525419	0.11625	0.04	CinB
1	99586706	99562519	99610893	0.1135	0.04025	CinB
1	99636348	99612161	99660535	0.10225	0.04025	CinB
1	99768392	99744205	99792579	0.10675	0.04125	CinB
1	99809357	99785170	99833544	0.11775	0.04375	CinB
1	99867208	99843021	99891395	0.13575	0.0445	CinB
1	100000000	100000000	100000000	0.142	0.0455	CinB
1	100000000	100000000	100000000	0.14175	0.0445	CinB
1	100000000	100000000	100000000	0.14225	0.04725	CinB
1	100000000	100000000	100000000	0.149	0.0485	CinB
1	100000000	100000000	100000000	0.15375	0.04975	CinB
1	101000000	101000000	101000000	0.145	0.0455	CinB
1	101000000	101000000	101000000	0.13475	0.04575	CinB
1	101000000	101000000	101000000	0.12425	0.04875	CinB
1	101000000	101000000	101000000	0.119	0.05	CinB
1	101000000	101000000	101000000	0.11875	0.04975	CinB
1	101000000	101000000	101000000	0.1125	0.04875	CinB
1	101000000	101000000	101000000	0.10975	0.0475	CinB
1	101000000	101000000	101000000	0.10975	0.0495	CinB
1	102000000	102000000	102000000	0.1065	0.05	CinB
1	102000000	102000000	102000000	0.10625	0.043	CinB
1	102000000	102000000	102000000	0.102	0.04275	CinB
1	102000000	102000000	102000000	0.0995	0.04225	CinB
1	102000000	102000000	102000000	0.083	0.0415	CinB
1	102000000	102000000	102000000	0.07225	0.032	CinB
1	102000000	102000000	102000000	0.061	0.03175	CinB
1	102000000	102000000	102000000	0.06175	0.033	CinB
1	102000000	102000000	102000000	0.05875	0.03925	CinB
1	102000000	102000000	102000000	0.05925	0.03925	CinB
1	102000000	102000000	102000000	0.068	0.0425	CinB
1	103000000	103000000	103000000	0.0675	0.05225	CinB
1	103000000	103000000	103000000	0.065	0.05475	CinB
1	103000000	103000000	103000000	0.0635	0.057	CinB
1	103000000	103000000	103000000	0.0615	0.05475	CinB
1	103000000	103000000	103000000	0.05925	0.0905	CinB
1	103000000	103000000	103000000	0.05975	0.0865	CinB
1	103000000	103000000	103000000	0.0595	0.087	CinB
1	103000000	103000000	103000000	0.06	0.08875	CinB
1	103000000	103000000	103000000	0.059	0.08875	CinB
1	103000000	103000000	103000000	0.059	0.089	CinB
1	104000000	104000000	104000000	0.0585	0.08925	CinB
1	105000000	105000000	105000000	0.054	0.081	CinB
1	105000000	105000000	105000000	0.0555	0.0725	CinB
1	105000000	105000000	105000000	0.06025	0.0735	CinB
1	105000000	105000000	105000000	0.065	0.07975	CinB
1	105000000	105000000	105000000	0.06525	0.085	CinB
1	105000000	105000000	105000000	0.0675	0.089	CinB
1	105000000	105000000	105000000	0.0795	0.0865	CinB
1	105000000	105000000	105000000	0.07975	0.08475	CinB
1	105000000	105000000	106000000	0.0795	0.08375	CinB
1	106000000	106000000	106000000	0.0815	0.073	CinB
1	106000000	106000000	106000000	0.084	0.071	CinB
1	106000000	106000000	106000000	0.066	0.06925	CinB
1	106000000	106000000	106000000	0.06575	0.06925	CinB
1	106000000	106000000	106000000	0.06375	0.07	CinB
1	106000000	106000000	106000000	0.06225	0.072	CinB
1	106000000	106000000	106000000	0.06175	0.0725	CinB
1	106000000	106000000	106000000	0.06075	0.071	CinB
1	106000000	106000000	106000000	0.06025	0.0705	CinB
1	106000000	106000000	106000000	0.0635	0.0695	CinB
1	106000000	106000000	106000000	0.0565	0.07225	CinB
1	106000000	106000000	106000000	0.04825	0.0685	CinB
1	106000000	106000000	106000000	0.0535	0.07025	CinB
1	106000000	106000000	106000000	0.0625	0.0625	CinB
1	107000000	107000000	107000000	0.069	0.04925	CinB
1	107000000	107000000	107000000	0.08	0.04825	CinB
1	107000000	107000000	107000000	0.096	0.048	CinB
1	107000000	107000000	107000000	0.10375	0.04525	CinB
1	107000000	107000000	107000000	0.11875	0.03775	CinB
1	107000000	107000000	107000000	0.1225	0.0435	CinB
1	107000000	107000000	107000000	0.1245	0.0495	CinB
1	107000000	107000000	107000000	0.14975	0.045	CinB
1	107000000	107000000	107000000	0.15025	0.04425	CinB
1	107000000	107000000	107000000	0.16	0.0395	CinB
1	108000000	107000000	108000000	0.16775	0.03975	CinB
1	108000000	108000000	108000000	0.16875	0.04	CinB
1	108000000	108000000	108000000	0.17625	0.04675	CinB
1	108000000	108000000	108000000	0.1805	0.05175	CinB
1	108000000	108000000	108000000	0.19475	0.07325	CinB
1	108000000	108000000	108000000	0.20175	0.07275	CinB
1	108000000	108000000	108000000	0.1985	0.07525	CinB
1	108000000	108000000	108000000	0.21775	0.07375	CinB
1	108000000	108000000	108000000	0.2195	0.07325	CinB
1	108000000	108000000	108000000	0.2215	0.07125	CinB
1	108000000	108000000	108000000	0.21925	0.07	CinB
1	108000000	108000000	108000000	0.2185	0.0695	CinB
1	108000000	108000000	108000000	0.20875	0.06975	CinB
1	108000000	108000000	108000000	0.1925	0.062	CinB
1	108000000	108000000	108000000	0.17825	0.05975	CinB
1	108000000	108000000	108000000	0.16825	0.0645	CinB
1	108000000	108000000	108000000	0.167	0.06375	CinB
1	108000000	108000000	108000000	0.16825	0.06075	CinB
1	108000000	108000000	108000000	0.16225	0.0585	CinB
1	109000000	109000000	109000000	0.15575	0.05125	CinB
1	109000000	109000000	109000000	0.15575	0.05075	CinB
1	109000000	109000000	109000000	0.15525	0.0525	CinB
1	109000000	109000000	109000000	0.1545	0.0575	CinB
1	109000000	109000000	109000000	0.14425	0.0625	CinB
1	109000000	109000000	109000000	0.1365	0.05725	CinB
1	109000000	109000000	109000000	0.13875	0.055	CinB
1	109000000	109000000	109000000	0.14425	0.06175	CinB
1	109000000	109000000	109000000	0.15175	0.04525	CinB
1	109000000	109000000	109000000	0.152	0.04525	CinB
1	110000000	110000000	110000000	0.14475	0.0455	CinB
1	110000000	110000000	110000000	0.13825	0.0555	CinB
1	110000000	110000000	110000000	0.15375	0.05825	CinB
1	110000000	110000000	110000000	0.15	0.0565	CinB
1	110000000	110000000	110000000	0.1615	0.06125	CinB
1	110000000	110000000	110000000	0.16325	0.061	CinB
1	110000000	110000000	110000000	0.17	0.05925	CinB
1	110000000	110000000	110000000	0.1675	0.05675	CinB
1	110000000	110000000	110000000	0.16775	0.058	CinB
1	110000000	110000000	110000000	0.16875	0.059	CinB
1	110000000	110000000	110000000	0.17075	0.0585	CinB
1	110000000	110000000	110000000	0.1705	0.0585	CinB
1	110000000	110000000	110000000	0.16625	0.065	CinB
1	110000000	110000000	110000000	0.16125	0.0705	CinB
1	110000000	110000000	110000000	0.16125	0.07375	CinB
1	110000000	110000000	111000000	0.1595	0.08575	CinB
1	111000000	110000000	111000000	0.1595	0.08675	CinB
1	111000000	111000000	111000000	0.1595	0.08675	CinB
1	111000000	111000000	111000000	0.156	0.0895	CinB
1	111000000	111000000	111000000	0.1415	0.0895	CinB
1	111000000	111000000	111000000	0.129	0.09275	CinB
1	111000000	111000000	111000000	0.1295	0.09075	CinB
1	111000000	111000000	111000000	0.1335	0.09	CinB
1	111000000	111000000	111000000	0.1425	0.087	CinB
1	111000000	111000000	112000000	0.1325	0.08325	CinB
1	112000000	112000000	112000000	0.14225	0.07825	CinB
1	112000000	112000000	112000000	0.1355	0.08125	CinB
1	112000000	112000000	112000000	0.12825	0.08075	CinB
1	112000000	112000000	112000000	0.0955	0.0775	CinB
1	112000000	112000000	112000000	0.0955	0.07275	CinB
1	112000000	112000000	112000000	0.091	0.07175	CinB
1	112000000	112000000	112000000	0.0865	0.083	CinB
1	112000000	112000000	112000000	0.0815	0.09075	CinB
1	112000000	112000000	112000000	0.08725	0.0825	CinB
1	112000000	112000000	112000000	0.066	0.07625	CinB
1	112000000	112000000	112000000	0.0655	0.07625	CinB
1	113000000	113000000	113000000	0.069	0.08375	CinB
1	113000000	113000000	113000000	0.066	0.08525	CinB
1	113000000	113000000	113000000	0.06875	0.0915	CinB
1	113000000	113000000	113000000	0.06925	0.09525	CinB
1	113000000	113000000	113000000	0.0735	0.097	CinB
1	113000000	113000000	113000000	0.0835	0.096	CinB
1	113000000	113000000	113000000	0.0865	0.10125	CinB
1	113000000	113000000	113000000	0.086	0.10125	CinB
1	114000000	114000000	114000000	0.08275	0.1015	CinB
1	114000000	114000000	114000000	0.0795	0.1055	CinB
1	114000000	114000000	114000000	0.08575	0.1085	CinB
1	114000000	114000000	114000000	0.086	0.107	CinB
1	114000000	114000000	114000000	0.07625	0.105	CinB
1	114000000	114000000	114000000	0.076	0.1055	CinB
1	114000000	114000000	114000000	0.07875	0.10625	CinB
1	114000000	114000000	114000000	0.08	0.10675	CinB
1	114000000	114000000	114000000	0.08825	0.11375	CinB
1	116000000	116000000	116000000	0.07925	0.13125	CinB
1	116000000	116000000	116000000	0.085	0.1295	CinB
1	116000000	116000000	116000000	0.0975	0.12	CinB
1	116000000	116000000	116000000	0.1055	0.11175	CinB
1	116000000	116000000	116000000	0.11575	0.105	CinB
1	117000000	117000000	117000000	0.12475	0.10675	CinB
1	117000000	117000000	117000000	0.11775	0.09525	CinB
1	117000000	117000000	117000000	0.1155	0.10725	CinB
1	117000000	117000000	117000000	0.1075	0.11375	CinB
1	117000000	117000000	117000000	0.10725	0.1115	CinB
1	117000000	117000000	117000000	0.1045	0.107	CinB
1	117000000	117000000	117000000	0.10525	0.09725	CinB
1	117000000	117000000	117000000	0.09275	0.093	CinB
1	117000000	117000000	117000000	0.08775	0.094	CinB
1	117000000	117000000	117000000	0.09	0.098	CinB
1	117000000	117000000	117000000	0.092	0.1015	CinB
1	117000000	117000000	117000000	0.09525	0.10125	CinB
1	117000000	117000000	117000000	0.0915	0.10125	CinB
1	117000000	117000000	117000000	0.09475	0.10375	CinB
1	118000000	118000000	118000000	0.1125	0.1025	CinB
1	118000000	118000000	118000000	0.11575	0.1015	CinB
1	118000000	118000000	118000000	0.1225	0.1105	CinB
1	118000000	118000000	118000000	0.124	0.10925	CinB
1	118000000	118000000	118000000	0.1175	0.10725	CinB
1	118000000	118000000	118000000	0.1165	0.09525	CinB
1	118000000	118000000	118000000	0.10575	0.08775	CinB
1	118000000	118000000	118000000	0.1165	0.0905	CinB
1	118000000	118000000	118000000	0.117	0.08575	CinB
1	118000000	118000000	119000000	0.11275	0.085	CinB
1	119000000	118000000	119000000	0.1075	0.08825	CinB
1	119000000	119000000	119000000	0.09775	0.09625	CinB
1	119000000	119000000	119000000	0.09875	0.1005	CinB
1	119000000	119000000	119000000	0.0965	0.1025	CinB
1	119000000	119000000	119000000	0.0905	0.09975	CinB
1	119000000	119000000	119000000	0.09975	0.09875	CinB
1	119000000	119000000	119000000	0.10575	0.096	CinB
1	119000000	119000000	119000000	0.0965	0.087	CinB
1	119000000	119000000	119000000	0.0795	0.07725	CinB
1	119000000	119000000	119000000	0.07225	0.0735	CinB
1	120000000	120000000	120000000	0.0895	0.06125	CinB
1	120000000	120000000	120000000	0.1165	0.0605	CinB
1	120000000	120000000	120000000	0.1125	0.059	CinB
1	120000000	120000000	120000000	0.1125	0.059	CinB
1	120000000	120000000	120000000	0.13025	0.06675	CinB
1	120000000	120000000	120000000	0.14375	0.05775	CinB
1	120000000	120000000	120000000	0.136	0.05525	CinB
1	121000000	121000000	121000000	0.098	0.0525	CinB
1	121000000	121000000	121000000	0.10325	0.0525	CinB
1	121000000	121000000	121000000	0.10825	0.0455	CinB
1	121000000	121000000	121000000	0.09075	0.044	CinB
1	121000000	121000000	121000000	0.0675	0.0375	CinB
1	121000000	121000000	121000000	0.06975	0.03775	CinB
1	121000000	121000000	121000000	0.07775	0.0405	CinB
1	122000000	121000000	122000000	0.08925	0.04075	CinB
1	122000000	122000000	122000000	0.09575	0.0425	CinB
1	122000000	122000000	122000000	0.09875	0.0435	CinB
1	122000000	122000000	122000000	0.09975	0.04425	CinB
1	122000000	122000000	122000000	0.105	0.05025	CinB
1	122000000	122000000	122000000	0.107	0.04975	CinB
1	122000000	122000000	122000000	0.11775	0.04875	CinB
1	122000000	122000000	122000000	0.11675	0.04225	CinB
1	122000000	122000000	122000000	0.1095	0.03575	CinB
1	122000000	122000000	122000000	0.09725	0.0445	CinB
1	122000000	122000000	122000000	0.1075	0.05125	CinB
1	122000000	122000000	122000000	0.1115	0.0505	CinB
1	122000000	122000000	122000000	0.11575	0.0495	CinB
1	123000000	122000000	123000000	0.1205	0.0525	CinB
1	123000000	123000000	123000000	0.12725	0.0515	CinB
1	123000000	123000000	123000000	0.13775	0.053	CinB
1	123000000	123000000	123000000	0.137	0.05225	CinB
1	123000000	123000000	123000000	0.14775	0.046	CinB
1	123000000	123000000	123000000	0.14225	0.04475	CinB
1	123000000	123000000	123000000	0.14225	0.044	CinB
1	123000000	123000000	123000000	0.13125	0.041	CinB
1	123000000	123000000	124000000	0.1055	0.03025	CinB
1	124000000	124000000	124000000	0.0905	0.02875	CinB
1	124000000	124000000	124000000	0.08925	0.02775	CinB
1	124000000	124000000	124000000	0.08625	0.027	CinB
1	124000000	124000000	124000000	0.08875	0.026	CinB
1	124000000	124000000	124000000	0.08725	0.027	CinB
1	124000000	124000000	124000000	0.08425	0.0265	CinB
1	125000000	125000000	125000000	0.077	0.0255	CinB
1	125000000	125000000	125000000	0.077	0.03125	CinB
1	125000000	125000000	125000000	0.07925	0.0335	CinB
1	125000000	125000000	125000000	0.08875	0.03625	CinB
1	125000000	125000000	125000000	0.0945	0.03975	CinB
1	125000000	125000000	125000000	0.09375	0.04325	CinB
1	125000000	125000000	125000000	0.1015	0.04825	CinB
1	125000000	125000000	125000000	0.1045	0.05675	CinB
1	125000000	125000000	125000000	0.0985	0.0545	CinB
1	126000000	125000000	126000000	0.0915	0.04475	CinB
1	126000000	126000000	126000000	0.0815	0.052	CinB
1	126000000	126000000	126000000	0.0945	0.04925	CinB
1	126000000	126000000	126000000	0.0955	0.04775	CinB
1	126000000	126000000	126000000	0.09325	0.04275	CinB
1	126000000	126000000	126000000	0.09325	0.0425	CinB
1	126000000	126000000	126000000	0.095	0.039	CinB
1	126000000	126000000	126000000	0.101	0.039	CinB
1	126000000	126000000	126000000	0.1095	0.041	CinB
1	126000000	126000000	126000000	0.11425	0.041	CinB
1	126000000	126000000	126000000	0.12175	0.04925	CinB
1	126000000	126000000	126000000	0.13175	0.0555	CinB
1	126000000	126000000	126000000	0.13925	0.058	CinB
1	126000000	126000000	126000000	0.1445	0.0575	CinB
1	126000000	126000000	126000000	0.1445	0.0575	CinB
1	126000000	126000000	126000000	0.1445	0.0575	CinB
1	127000000	126000000	127000000	0.14575	0.057	CinB
1	127000000	127000000	127000000	0.146	0.057	CinB
1	127000000	127000000	127000000	0.15875	0.06525	CinB
1	127000000	127000000	127000000	0.159	0.065	CinB
1	127000000	127000000	127000000	0.15425	0.0495	CinB
1	127000000	127000000	127000000	0.15175	0.0435	CinB
1	127000000	127000000	127000000	0.15175	0.03675	CinB
1	127000000	127000000	127000000	0.153	0.03525	CinB
1	127000000	127000000	127000000	0.1525	0.031	CinB
1	127000000	127000000	127000000	0.15025	0.03175	CinB
1	127000000	127000000	127000000	0.14225	0.03375	CinB
1	127000000	127000000	127000000	0.142	0.03625	CinB
1	128000000	127000000	128000000	0.13925	0.03925	CinB
1	128000000	128000000	128000000	0.1335	0.04075	CinB
1	128000000	128000000	128000000	0.13575	0.0415	CinB
1	128000000	128000000	128000000	0.13425	0.04575	CinB
1	128000000	128000000	128000000	0.124	0.04825	CinB
1	128000000	128000000	128000000	0.12325	0.0485	CinB
1	128000000	128000000	128000000	0.1245	0.05075	CinB
1	128000000	128000000	128000000	0.1265	0.05125	CinB
1	128000000	128000000	128000000	0.133	0.053	CinB
1	128000000	128000000	128000000	0.14075	0.0605	CinB
1	128000000	128000000	128000000	0.11325	0.051	CinB
1	128000000	128000000	128000000	0.11	0.05125	CinB
1	128000000	128000000	128000000	0.11375	0.05425	CinB
1	128000000	128000000	128000000	0.125	0.05875	CinB
1	128000000	128000000	128000000	0.13025	0.06475	CinB
1	128000000	128000000	128000000	0.1365	0.0715	CinB
1	128000000	128000000	128000000	0.1405	0.08075	CinB
1	128000000	128000000	128000000	0.16925	0.0845	CinB
1	128000000	128000000	128000000	0.17075	0.0905	CinB
1	128000000	128000000	128000000	0.16925	0.09025	CinB
1	128000000	128000000	128000000	0.16075	0.09225	CinB
1	129000000	128000000	129000000	0.154	0.09725	CinB
1	129000000	129000000	129000000	0.1535	0.10125	CinB
1	129000000	129000000	129000000	0.153	0.10925	CinB
1	129000000	129000000	129000000	0.15125	0.111	CinB
1	129000000	129000000	129000000	0.1475	0.109	CinB
1	129000000	129000000	129000000	0.142	0.108	CinB
1	129000000	129000000	129000000	0.13825	0.106	CinB
1	129000000	129000000	129000000	0.13375	0.102	CinB
1	129000000	129000000	129000000	0.13425	0.0975	CinB
1	129000000	129000000	129000000	0.13475	0.09675	CinB
1	129000000	129000000	129000000	0.1385	0.099	CinB
1	129000000	129000000	129000000	0.1445	0.103	CinB
1	130000000	130000000	130000000	0.1505	0.09975	CinB
1	130000000	130000000	130000000	0.1475	0.097	CinB
1	130000000	130000000	130000000	0.14175	0.09775	CinB
1	130000000	130000000	130000000	0.14	0.09775	CinB
1	130000000	130000000	130000000	0.13325	0.084	CinB
1	130000000	130000000	130000000	0.12975	0.06875	CinB
1	130000000	130000000	130000000	0.12575	0.08	CinB
1	130000000	130000000	130000000	0.12575	0.07875	CinB
1	130000000	130000000	130000000	0.12325	0.07675	CinB
1	130000000	130000000	130000000	0.1225	0.0775	CinB
1	130000000	130000000	130000000	0.12425	0.07775	CinB
1	131000000	131000000	131000000	0.125	0.07775	CinB
1	131000000	131000000	131000000	0.12425	0.07425	CinB
1	131000000	131000000	131000000	0.12125	0.07375	CinB
1	131000000	131000000	131000000	0.10175	0.0675	CinB
1	131000000	131000000	131000000	0.1005	0.074	CinB
1	131000000	131000000	131000000	0.095	0.084	CinB
1	131000000	131000000	131000000	0.08675	0.0985	CinB
1	131000000	131000000	131000000	0.0855	0.0985	CinB
1	131000000	131000000	131000000	0.087	0.0915	CinB
1	131000000	131000000	131000000	0.0875	0.09225	CinB
1	131000000	131000000	131000000	0.0965	0.0975	CinB
1	131000000	131000000	131000000	0.09875	0.097	CinB
1	131000000	131000000	131000000	0.11	0.1255	CinB
1	131000000	131000000	131000000	0.11025	0.1255	CinB
1	132000000	132000000	132000000	0.10975	0.132	CinB
1	132000000	132000000	132000000	0.11175	0.13675	CinB
1	132000000	132000000	132000000	0.1165	0.13925	CinB
1	132000000	132000000	132000000	0.11975	0.1405	CinB
1	132000000	132000000	132000000	0.116	0.1335	CinB
1	132000000	132000000	132000000	0.106	0.12025	CinB
1	132000000	132000000	132000000	0.1025	0.119	CinB
1	132000000	132000000	132000000	0.0995	0.12225	CinB
1	132000000	132000000	132000000	0.10025	0.10275	CinB
1	132000000	132000000	132000000	0.1015	0.09675	CinB
1	132000000	132000000	132000000	0.09975	0.097	CinB
1	133000000	133000000	133000000	0.1005	0.09875	CinB
1	133000000	133000000	133000000	0.093	0.09725	CinB
1	133000000	133000000	133000000	0.0805	0.09475	CinB
1	133000000	133000000	133000000	0.0795	0.09075	CinB
1	133000000	133000000	133000000	0.0725	0.08725	CinB
1	133000000	133000000	133000000	0.066	0.08875	CinB
1	134000000	134000000	134000000	0.06575	0.089	CinB
1	134000000	134000000	134000000	0.06	0.07975	CinB
1	134000000	134000000	134000000	0.04825	0.07675	CinB
1	134000000	134000000	134000000	0.07925	0.0765	CinB
1	134000000	134000000	134000000	0.0785	0.0665	CinB
1	134000000	134000000	134000000	0.08475	0.06875	CinB
1	134000000	134000000	134000000	0.08375	0.071	CinB
1	134000000	134000000	134000000	0.088	0.07	CinB
1	134000000	134000000	134000000	0.09325	0.07075	CinB
1	134000000	134000000	134000000	0.0985	0.0695	CinB
1	134000000	134000000	134000000	0.12375	0.06775	CinB
1	134000000	134000000	134000000	0.1235	0.0685	CinB
1	134000000	134000000	134000000	0.12675	0.0655	CinB
1	135000000	135000000	135000000	0.1275	0.067	CinB
1	135000000	135000000	135000000	0.12	0.07	CinB
1	135000000	135000000	135000000	0.12825	0.06925	CinB
1	135000000	135000000	135000000	0.12425	0.07225	CinB
1	135000000	135000000	135000000	0.1175	0.0735	CinB
1	135000000	135000000	135000000	0.111	0.07525	CinB
1	135000000	135000000	135000000	0.11125	0.07575	CinB
1	135000000	135000000	135000000	0.11925	0.08175	CinB
1	135000000	135000000	135000000	0.11025	0.084	CinB
1	135000000	135000000	135000000	0.10925	0.08725	CinB
1	135000000	135000000	136000000	0.11125	0.09275	CinB
1	136000000	136000000	136000000	0.11375	0.0955	CinB
1	136000000	136000000	136000000	0.1185	0.097	CinB
1	136000000	136000000	136000000	0.12275	0.09825	CinB
1	136000000	136000000	136000000	0.12475	0.10275	CinB
1	136000000	136000000	136000000	0.12475	0.09975	CinB
1	136000000	136000000	136000000	0.11225	0.10425	CinB
1	136000000	136000000	136000000	0.10925	0.10275	CinB
1	136000000	136000000	136000000	0.10475	0.10325	CinB
1	136000000	136000000	136000000	0.10425	0.099	CinB
1	136000000	136000000	136000000	0.107	0.09925	CinB
1	136000000	136000000	137000000	0.10725	0.09925	CinB
1	137000000	137000000	137000000	0.108	0.098	CinB
1	137000000	137000000	137000000	0.101	0.10525	CinB
1	137000000	137000000	137000000	0.10075	0.12525	CinB
1	137000000	137000000	137000000	0.104	0.1225	CinB
1	137000000	137000000	137000000	0.0965	0.1225	CinB
1	138000000	138000000	138000000	0.09525	0.133	CinB
1	138000000	138000000	138000000	0.091	0.1345	CinB
1	138000000	138000000	138000000	0.07625	0.132	CinB
1	138000000	138000000	138000000	0.0595	0.1315	CinB
1	138000000	138000000	138000000	0.054	0.128	CinB
1	138000000	138000000	138000000	0.05025	0.12625	CinB
1	138000000	138000000	138000000	0.04725	0.1285	CinB
1	138000000	138000000	138000000	0.04125	0.11725	CinB
1	139000000	138000000	139000000	0.0465	0.1115	CinB
1	139000000	139000000	139000000	0.04875	0.1095	CinB
1	139000000	139000000	139000000	0.0495	0.104	CinB
1	139000000	139000000	139000000	0.0495	0.096	CinB
1	139000000	139000000	139000000	0.05125	0.08675	CinB
1	139000000	139000000	139000000	0.044	0.08325	CinB
1	139000000	139000000	139000000	0.04825	0.082	CinB
1	139000000	139000000	139000000	0.0495	0.08175	CinB
1	139000000	139000000	139000000	0.05575	0.07975	CinB
1	139000000	139000000	140000000	0.06475	0.068	CinB
1	140000000	140000000	140000000	0.052	0.048	CinB
1	140000000	140000000	140000000	0.05775	0.052	CinB
1	140000000	140000000	140000000	0.046	0.06325	CinB
1	140000000	140000000	140000000	0.04675	0.0615	CinB
1	140000000	140000000	140000000	0.0535	0.06625	CinB
1	140000000	140000000	140000000	0.06375	0.07575	CinB
1	140000000	140000000	140000000	0.0685	0.075	CinB
1	140000000	140000000	140000000	0.06975	0.072	CinB
1	140000000	140000000	140000000	0.07325	0.066	CinB
1	140000000	140000000	140000000	0.0795	0.06775	CinB
1	140000000	140000000	141000000	0.0925	0.073	CinB
1	141000000	140000000	141000000	0.08975	0.069	CinB
1	141000000	141000000	141000000	0.0845	0.06925	CinB
1	141000000	141000000	141000000	0.08325	0.06875	CinB
1	141000000	141000000	141000000	0.08075	0.07025	CinB
1	141000000	141000000	141000000	0.07625	0.0665	CinB
1	141000000	141000000	141000000	0.0995	0.06025	CinB
1	141000000	141000000	141000000	0.1015	0.06125	CinB
1	141000000	141000000	141000000	0.114	0.05625	CinB
1	141000000	141000000	141000000	0.113	0.0535	CinB
1	141000000	141000000	141000000	0.12	0.05175	CinB
1	141000000	141000000	141000000	0.123	0.0505	CinB
1	141000000	141000000	141000000	0.1325	0.04675	CinB
1	141000000	141000000	141000000	0.13825	0.048	CinB
1	141000000	141000000	141000000	0.141	0.05	CinB
1	142000000	142000000	142000000	0.13075	0.0505	CinB
1	142000000	142000000	142000000	0.1255	0.0525	CinB
1	142000000	142000000	142000000	0.129	0.0535	CinB
1	142000000	142000000	142000000	0.133	0.05575	CinB
1	142000000	142000000	142000000	0.132	0.059	CinB
1	142000000	142000000	142000000	0.13575	0.0675	CinB
1	142000000	142000000	142000000	0.13475	0.0725	CinB
1	142000000	142000000	142000000	0.11625	0.06175	CinB
1	142000000	142000000	142000000	0.11925	0.057	CinB
1	142000000	142000000	143000000	0.10975	0.05575	CinB
1	143000000	142000000	143000000	0.09975	0.05025	CinB
1	143000000	143000000	143000000	0.10525	0.04875	CinB
1	143000000	143000000	143000000	0.11125	0.046	CinB
1	143000000	143000000	143000000	0.12325	0.0425	CinB
1	143000000	143000000	143000000	0.13	0.0395	CinB
1	143000000	143000000	143000000	0.1335	0.03775	CinB
1	143000000	143000000	143000000	0.1365	0.03325	CinB
1	143000000	143000000	143000000	0.13725	0.03275	CinB
1	143000000	143000000	143000000	0.1275	0.03225	CinB
1	143000000	143000000	143000000	0.127	0.03225	CinB
1	143000000	143000000	143000000	0.129	0.03225	CinB
1	143000000	143000000	143000000	0.12375	0.032	CinB
1	143000000	143000000	143000000	0.11525	0.0325	CinB
1	144000000	144000000	144000000	0.10475	0.03625	CinB
1	144000000	144000000	144000000	0.1145	0.035	CinB
1	144000000	144000000	144000000	0.121	0.0355	CinB
1	144000000	144000000	144000000	0.12325	0.0355	CinB
1	144000000	144000000	144000000	0.1285	0.034	CinB
1	144000000	144000000	144000000	0.13775	0.03675	CinB
1	144000000	144000000	144000000	0.1445	0.0385	CinB
1	144000000	144000000	144000000	0.1525	0.0395	CinB
1	144000000	144000000	144000000	0.15975	0.03775	CinB
1	144000000	144000000	144000000	0.148	0.0425	CinB
1	144000000	144000000	144000000	0.1525	0.04575	CinB
1	144000000	144000000	144000000	0.16925	0.042	CinB
1	144000000	144000000	144000000	0.17675	0.048	CinB
1	145000000	145000000	145000000	0.17	0.0565	CinB
1	145000000	145000000	145000000	0.1605	0.06225	CinB
1	145000000	145000000	145000000	0.15	0.067	CinB
1	145000000	145000000	145000000	0.14325	0.07725	CinB
1	145000000	145000000	145000000	0.142	0.08	CinB
1	145000000	145000000	145000000	0.136	0.07825	CinB
1	145000000	145000000	145000000	0.13225	0.07525	CinB
1	145000000	145000000	145000000	0.131	0.07625	CinB
1	145000000	145000000	145000000	0.12825	0.0765	CinB
1	145000000	145000000	145000000	0.132	0.07475	CinB
1	145000000	145000000	145000000	0.10825	0.0725	CinB
1	145000000	145000000	145000000	0.11175	0.069	CinB
1	145000000	145000000	145000000	0.11175	0.069	CinB
1	145000000	145000000	145000000	0.111	0.066	CinB
1	146000000	145000000	146000000	0.11075	0.06575	CinB
1	146000000	146000000	146000000	0.11175	0.064	CinB
1	146000000	146000000	146000000	0.10475	0.0595	CinB
1	146000000	146000000	146000000	0.106	0.06175	CinB
1	146000000	146000000	146000000	0.10425	0.05525	CinB
1	146000000	146000000	146000000	0.10625	0.056	CinB
1	146000000	146000000	146000000	0.10425	0.05375	CinB
1	146000000	146000000	146000000	0.104	0.05275	CinB
1	146000000	146000000	146000000	0.11175	0.055	CinB
1	146000000	146000000	146000000	0.11475	0.05725	CinB
1	146000000	146000000	146000000	0.11425	0.05675	CinB
1	146000000	146000000	146000000	0.113	0.04625	CinB
1	146000000	146000000	146000000	0.11675	0.0485	CinB
1	146000000	146000000	146000000	0.118	0.056	CinB
1	146000000	146000000	146000000	0.11275	0.0605	CinB
1	146000000	146000000	146000000	0.10775	0.0575	CinB
1	146000000	146000000	146000000	0.109	0.05575	CinB
1	147000000	147000000	147000000	0.114	0.06675	CinB
1	147000000	147000000	147000000	0.09775	0.0735	CinB
1	147000000	147000000	147000000	0.10625	0.071	CinB
1	147000000	147000000	147000000	0.102	0.07675	CinB
1	147000000	147000000	147000000	0.12225	0.07	CinB
1	147000000	147000000	147000000	0.1285	0.06625	CinB
1	147000000	147000000	147000000	0.136	0.064	CinB
1	147000000	147000000	147000000	0.13775	0.066	CinB
1	147000000	147000000	147000000	0.1435	0.05975	CinB
1	147000000	147000000	147000000	0.1535	0.05525	CinB
1	147000000	147000000	147000000	0.1555	0.0495	CinB
1	148000000	148000000	148000000	0.16475	0.0485	CinB
1	148000000	148000000	148000000	0.14975	0.04725	CinB
1	148000000	148000000	148000000	0.1385	0.0475	CinB
1	148000000	148000000	148000000	0.15925	0.041	CinB
1	148000000	148000000	148000000	0.163	0.05125	CinB
1	148000000	148000000	148000000	0.1635	0.05025	CinB
1	148000000	148000000	148000000	0.138	0.05425	CinB
1	148000000	148000000	148000000	0.14	0.055	CinB
1	148000000	148000000	148000000	0.14025	0.05525	CinB
1	149000000	148000000	149000000	0.14	0.05575	CinB
1	149000000	149000000	149000000	0.135	0.049	CinB
1	149000000	149000000	149000000	0.137	0.049	CinB
1	149000000	149000000	149000000	0.1405	0.0485	CinB
1	149000000	149000000	149000000	0.13825	0.04375	CinB
1	149000000	149000000	149000000	0.13975	0.044	CinB
1	149000000	149000000	149000000	0.14375	0.04075	CinB
1	149000000	149000000	149000000	0.146	0.04	CinB
1	149000000	149000000	149000000	0.1345	0.0355	CinB
1	149000000	149000000	149000000	0.135	0.03525	CinB
1	149000000	149000000	150000000	0.1355	0.0365	CinB
1	150000000	150000000	150000000	0.1365	0.04325	CinB
1	150000000	150000000	150000000	0.13325	0.04975	CinB
1	150000000	150000000	150000000	0.14825	0.0525	CinB
1	150000000	150000000	150000000	0.1485	0.05525	CinB
1	150000000	150000000	150000000	0.15125	0.055	CinB
1	150000000	150000000	150000000	0.14425	0.051	CinB
1	150000000	150000000	150000000	0.14375	0.04675	CinB
1	150000000	150000000	150000000	0.141	0.0495	CinB
1	150000000	150000000	150000000	0.14	0.05575	CinB
1	150000000	150000000	150000000	0.138	0.0615	CinB
1	150000000	150000000	150000000	0.132	0.06375	CinB
1	150000000	150000000	151000000	0.1195	0.06425	CinB
1	151000000	150000000	151000000	0.11525	0.06425	CinB
1	151000000	151000000	151000000	0.1125	0.06475	CinB
1	151000000	151000000	151000000	0.113	0.06175	CinB
1	151000000	151000000	151000000	0.115	0.06025	CinB
1	151000000	151000000	151000000	0.1195	0.057	CinB
1	151000000	151000000	151000000	0.125	0.05475	CinB
1	151000000	151000000	151000000	0.132	0.04825	CinB
1	151000000	151000000	151000000	0.12275	0.048	CinB
1	151000000	151000000	151000000	0.0925	0.05775	CinB
1	151000000	151000000	151000000	0.08575	0.067	CinB
1	151000000	151000000	151000000	0.06275	0.06725	CinB
1	151000000	151000000	151000000	0.07475	0.06575	CinB
1	151000000	151000000	151000000	0.079	0.06	CinB
1	151000000	151000000	151000000	0.0825	0.05775	CinB
1	151000000	151000000	151000000	0.07975	0.0575	CinB
1	151000000	151000000	151000000	0.08625	0.05775	CinB
1	151000000	151000000	152000000	0.085	0.06125	CinB
1	152000000	152000000	152000000	0.09125	0.07025	CinB
1	152000000	152000000	152000000	0.078	0.11	CinB
1	152000000	152000000	152000000	0.0785	0.1445	CinB
1	152000000	152000000	152000000	0.08125	0.14325	CinB
1	152000000	152000000	152000000	0.07825	0.1425	CinB
1	152000000	152000000	152000000	0.07875	0.14825	CinB
1	152000000	152000000	152000000	0.07425	0.16175	CinB
1	152000000	152000000	152000000	0.0735	0.163	CinB
1	152000000	152000000	152000000	0.09675	0.154	CinB
1	152000000	152000000	152000000	0.121	0.13975	CinB
1	152000000	152000000	152000000	0.1415	0.1305	CinB
1	152000000	152000000	152000000	0.1415	0.1265	CinB
1	152000000	152000000	153000000	0.144	0.1275	CinB
1	153000000	153000000	153000000	0.14575	0.1275	CinB
1	153000000	153000000	153000000	0.15075	0.1255	CinB
1	153000000	153000000	153000000	0.14275	0.12925	CinB
1	153000000	153000000	153000000	0.10625	0.117	CinB
1	153000000	153000000	153000000	0.106	0.117	CinB
1	153000000	153000000	153000000	0.1045	0.11725	CinB
1	153000000	153000000	153000000	0.09975	0.11575	CinB
1	153000000	153000000	153000000	0.0975	0.1155	CinB
1	153000000	153000000	153000000	0.0905	0.108	CinB
1	153000000	153000000	153000000	0.08775	0.10475	CinB
1	153000000	153000000	153000000	0.091	0.09675	CinB
1	153000000	153000000	153000000	0.09675	0.08975	CinB
1	153000000	153000000	153000000	0.09625	0.075	CinB
1	153000000	153000000	153000000	0.10025	0.06425	CinB
1	153000000	153000000	153000000	0.104	0.06575	CinB
1	153000000	153000000	153000000	0.112	0.057	CinB
1	153000000	153000000	153000000	0.1235	0.062	CinB
1	154000000	154000000	154000000	0.12375	0.06625	CinB
1	154000000	154000000	154000000	0.12875	0.069	CinB
1	154000000	154000000	154000000	0.1245	0.07225	CinB
1	154000000	154000000	154000000	0.1115	0.06075	CinB
1	154000000	154000000	154000000	0.1105	0.0605	CinB
1	154000000	154000000	154000000	0.111	0.05525	CinB
1	154000000	154000000	154000000	0.10775	0.0565	CinB
1	154000000	154000000	154000000	0.11025	0.057	CinB
1	154000000	154000000	154000000	0.1055	0.0585	CinB
1	154000000	154000000	154000000	0.10125	0.05925	CinB
1	154000000	154000000	154000000	0.1	0.061	CinB
1	154000000	154000000	154000000	0.0985	0.063	CinB
1	154000000	154000000	154000000	0.0815	0.07075	CinB
1	154000000	154000000	154000000	0.07325	0.071	CinB
1	155000000	155000000	155000000	0.06975	0.07975	CinB
1	155000000	155000000	155000000	0.05975	0.08875	CinB
1	155000000	155000000	155000000	0.069	0.08225	CinB
1	155000000	155000000	155000000	0.066	0.0785	CinB
1	155000000	155000000	155000000	0.06875	0.0765	CinB
1	155000000	155000000	155000000	0.066	0.08	CinB
1	155000000	155000000	155000000	0.07725	0.08225	CinB
1	155000000	155000000	155000000	0.06625	0.089	CinB
1	155000000	155000000	155000000	0.068	0.1035	CinB
1	155000000	155000000	155000000	0.07275	0.10125	CinB
1	155000000	155000000	155000000	0.0725	0.10225	CinB
1	155000000	155000000	155000000	0.07325	0.102	CinB
1	155000000	155000000	155000000	0.073	0.099	CinB
1	155000000	155000000	155000000	0.0725	0.099	CinB
1	156000000	155000000	156000000	0.0715	0.099	CinB
1	156000000	155000000	156000000	0.1	0.0965	CinB
1	156000000	156000000	156000000	0.09775	0.0925	CinB
1	156000000	156000000	156000000	0.0905	0.08	CinB
1	156000000	156000000	156000000	0.0835	0.069	CinB
1	156000000	156000000	156000000	0.07575	0.05575	CinB
1	156000000	156000000	156000000	0.06975	0.054	CinB
1	156000000	156000000	156000000	0.07525	0.05025	CinB
1	156000000	156000000	156000000	0.0815	0.04375	CinB
1	156000000	156000000	156000000	0.08275	0.0435	CinB
1	156000000	156000000	156000000	0.07925	0.0415	CinB
1	156000000	156000000	156000000	0.06325	0.062	CinB
1	156000000	156000000	156000000	0.0595	0.05775	CinB
1	156000000	156000000	156000000	0.06275	0.05625	CinB
1	156000000	156000000	156000000	0.08075	0.05025	CinB
1	156000000	156000000	156000000	0.081	0.0505	CinB
1	156000000	156000000	156000000	0.0865	0.054	CinB
1	156000000	156000000	156000000	0.08375	0.05725	CinB
1	156000000	156000000	156000000	0.0805	0.05275	CinB
1	157000000	157000000	157000000	0.08725	0.056	CinB
1	157000000	157000000	157000000	0.08625	0.0565	CinB
1	157000000	157000000	157000000	0.08625	0.05575	CinB
1	157000000	157000000	157000000	0.0905	0.0555	CinB
1	157000000	157000000	157000000	0.09025	0.053	CinB
1	157000000	157000000	157000000	0.09475	0.05	CinB
1	157000000	157000000	157000000	0.099	0.05075	CinB
1	157000000	157000000	157000000	0.10325	0.05	CinB
1	157000000	157000000	157000000	0.0975	0.04925	CinB
1	157000000	157000000	157000000	0.10175	0.0525	CinB
1	157000000	157000000	157000000	0.10375	0.05425	CinB
1	157000000	157000000	157000000	0.1045	0.0575	CinB
1	157000000	157000000	157000000	0.10225	0.06075	CinB
1	157000000	157000000	157000000	0.10975	0.06075	CinB
1	157000000	157000000	157000000	0.1155	0.0615	CinB
1	158000000	158000000	158000000	0.1185	0.06275	CinB
1	158000000	158000000	158000000	0.1225	0.06175	CinB
1	158000000	158000000	158000000	0.1285	0.0505	CinB
1	158000000	158000000	158000000	0.13225	0.05	CinB
2	266911	242724	291098	0.13125	0.0405	CinB
2	292764	268577	316951	0.1325	0.03375	CinB
2	315988	291801	340175	0.12725	0.02875	CinB
2	340299	316112	364486	0.1235	0.0295	CinB
2	564777	540590	588964	0.104	0.0345	CinB
2	651643	627456	675830	0.1	0.0355	CinB
2	682101	657914	706288	0.0965	0.036	CinB
2	704849	680662	729036	0.0935	0.03725	CinB
2	821203	797016	845390	0.1	0.042	CinB
2	858455	834268	882642	0.109	0.0475	CinB
2	1001022	976835	1025209	0.11125	0.054	CinB
2	1041227	1017040	1065414	0.1075	0.0565	CinB
2	1064938	1040751	1089125	0.0905	0.059	CinB
2	1110410	1086223	1134597	0.086	0.058	CinB
2	1137480	1113293	1161667	0.08475	0.0555	CinB
2	1182867	1158680	1207054	0.0895	0.0575	CinB
2	1234786	1210599	1258973	0.09475	0.05925	CinB
2	1255622	1231435	1279809	0.09325	0.0595	CinB
2	1286642	1262455	1310829	0.093	0.0575	CinB
2	1317872	1293685	1342059	0.094	0.057	CinB
2	1343910	1319723	1368097	0.09375	0.05725	CinB
2	1411147	1386960	1435334	0.0955	0.057	CinB
2	1475827	1451640	1500014	0.093	0.0565	CinB
2	1537274	1513087	1561461	0.10325	0.05525	CinB
2	1592774	1568587	1616961	0.1095	0.0555	CinB
2	1764266	1740079	1788453	0.10975	0.05625	CinB
2	1790719	1766532	1814906	0.11825	0.052	CinB
2	1936492	1912305	1960679	0.12	0.04975	CinB
2	1966583	1942396	1990770	0.122	0.0485	CinB
2	2052699	2028512	2076886	0.11875	0.0495	CinB
2	2113211	2089024	2137398	0.11625	0.051	CinB
2	2375620	2351433	2399807	0.1155	0.0485	CinB
2	2775301	2751114	2799488	0.11175	0.046	CinB
2	2887505	2863318	2911692	0.111	0.04675	CinB
2	2930812	2906625	2954999	0.129	0.05	CinB
2	3016608	2992421	3040795	0.1455	0.05825	CinB
2	3039037	3014850	3063224	0.1455	0.05975	CinB
2	3224152	3199965	3248339	0.1585	0.058	CinB
2	3314569	3290382	3338756	0.1645	0.0575	CinB
2	3480225	3456038	3504412	0.16475	0.0565	CinB
2	3601452	3577265	3625639	0.16775	0.05425	CinB
2	3838778	3814591	3862965	0.1675	0.055	CinB
2	3866542	3842355	3890729	0.172	0.05375	CinB
2	3893191	3869004	3917378	0.16825	0.0615	CinB
2	3973302	3949115	3997489	0.17125	0.06575	CinB
2	4023915	3999728	4048102	0.19425	0.069	CinB
2	4132047	4107860	4156234	0.198	0.07175	CinB
2	4241154	4216967	4265341	0.19975	0.076	CinB
2	4276724	4252537	4300911	0.2005	0.08075	CinB
2	4490023	4465836	4514210	0.19125	0.086	CinB
2	4529538	4505351	4553725	0.19075	0.0855	CinB
2	4590524	4566337	4614711	0.1795	0.077	CinB
2	4613112	4588925	4637299	0.17875	0.07825	CinB
2	4718552	4694365	4742739	0.16375	0.08	CinB
2	4846861	4822674	4871048	0.1535	0.07825	CinB
2	4915937	4891750	4940124	0.13325	0.0805	CinB
2	4950986	4926799	4975173	0.131	0.0835	CinB
2	5046861	5022674	5071048	0.12725	0.08025	CinB
2	5260934	5236747	5285121	0.09975	0.06975	CinB
2	5344212	5320025	5368399	0.089	0.06225	CinB
2	5437701	5413514	5461888	0.086	0.064	CinB
2	5457578	5433391	5481765	0.08375	0.0645	CinB
2	5531564	5507377	5555751	0.0925	0.059	CinB
2	5604817	5580630	5629004	0.09625	0.0595	CinB
2	5707903	5683716	5732090	0.0985	0.0575	CinB
2	5731502	5707315	5755689	0.10125	0.05975	CinB
2	5824469	5800282	5848656	0.09975	0.063	CinB
2	5910995	5886808	5935182	0.09375	0.06525	CinB
2	6216677	6192490	6240864	0.095	0.068	CinB
2	6248437	6224250	6272624	0.109	0.07125	CinB
2	6705783	6681596	6729970	0.1205	0.07125	CinB
2	6734870	6710683	6759057	0.11475	0.0765	CinB
2	6760630	6736443	6784817	0.113	0.0775	CinB
2	6823052	6798865	6847239	0.11275	0.07825	CinB
2	6891780	6867593	6915967	0.10775	0.07325	CinB
2	7184583	7160396	7208770	0.0995	0.06625	CinB
2	7379901	7355714	7404088	0.09875	0.06425	CinB
2	7515330	7491143	7539517	0.09775	0.06875	CinB
2	7576367	7552180	7600554	0.0955	0.06675	CinB
2	7618286	7594099	7642473	0.09675	0.069	CinB
2	7808303	7784116	7832490	0.0975	0.072	CinB
2	7854894	7830707	7879081	0.1005	0.07325	CinB
2	7995063	7970876	8019250	0.1015	0.07325	CinB
2	8208620	8184433	8232807	0.102	0.0705	CinB
2	8268876	8244689	8293063	0.10475	0.0645	CinB
2	8334857	8310670	8359044	0.1105	0.06525	CinB
2	8471370	8447183	8495557	0.1085	0.0645	CinB
2	8505753	8481566	8529940	0.10525	0.0565	CinB
2	8729289	8705102	8753476	0.09275	0.06125	CinB
2	8874962	8850775	8899149	0.094	0.065	CinB
2	8993016	8968829	9017203	0.0925	0.06075	CinB
2	9030169	9005982	9054356	0.09375	0.06325	CinB
2	9102802	9078615	9126989	0.1155	0.063	CinB
2	9152408	9128221	9176595	0.11425	0.063	CinB
2	9191068	9166881	9215255	0.11475	0.0555	CinB
2	9275041	9250854	9299228	0.11375	0.05275	CinB
2	9417024	9392837	9441211	0.10775	0.05675	CinB
2	9443359	9419172	9467546	0.10825	0.057	CinB
2	9489206	9465019	9513393	0.12625	0.0605	CinB
2	9551026	9526839	9575213	0.1425	0.05875	CinB
2	9774601	9750414	9798788	0.144	0.0635	CinB
2	9799632	9775445	9823819	0.148	0.06825	CinB
2	10101926	10077739	10126113	0.15475	0.0715	CinB
2	10199468	10175281	10223655	0.14125	0.0725	CinB
2	10542376	10518189	10566563	0.1145	0.06475	CinB
2	10569831	10545644	10594018	0.11625	0.06475	CinB
2	10597759	10573572	10621946	0.116	0.0685	CinB
2	11438532	11414345	11462719	0.112	0.0735	CinB
2	11584546	11560359	11608733	0.102	0.07225	CinB
2	11735238	11711051	11759425	0.09025	0.072	CinB
2	11856587	11832400	11880774	0.094	0.071	CinB
2	11904389	11880202	11928576	0.09225	0.07	CinB
2	12097690	12073503	12121877	0.083	0.07	CinB
2	12215559	12191372	12239746	0.07825	0.0645	CinB
2	12305713	12281526	12329900	0.078	0.0625	CinB
2	12467564	12443377	12491751	0.07825	0.05725	CinB
2	12512265	12488078	12536452	0.08375	0.04875	CinB
2	12802862	12778675	12827049	0.09	0.05025	CinB
2	12963223	12939036	12987410	0.12125	0.047	CinB
2	13141569	13117382	13165756	0.11825	0.051	CinB
2	13172980	13148793	13197167	0.118	0.056	CinB
2	13197276	13173089	13221463	0.1195	0.0555	CinB
2	13248593	13224406	13272780	0.1215	0.0575	CinB
2	13567931	13543744	13592118	0.122	0.05775	CinB
2	13678606	13654419	13702793	0.1225	0.0565	CinB
2	13768753	13744566	13792940	0.13	0.054	CinB
2	13869774	13845587	13893961	0.13	0.05175	CinB
2	13909760	13885573	13933947	0.12975	0.0525	CinB
2	14252644	14228457	14276831	0.126	0.052	CinB
2	14305407	14281220	14329594	0.1285	0.052	CinB
2	14329081	14304894	14353268	0.13225	0.0515	CinB
2	14397386	14373199	14421573	0.13375	0.05175	CinB
2	14632486	14608299	14656673	0.13175	0.05325	CinB
2	14707949	14683762	14732136	0.13325	0.05375	CinB
2	14827278	14803091	14851465	0.138	0.0525	CinB
2	14920037	14895850	14944224	0.14225	0.0545	CinB
2	14949555	14925368	14973742	0.156	0.07	CinB
2	14990125	14965938	15014312	0.1585	0.07	CinB
2	15044358	15020171	15068545	0.16475	0.07	CinB
2	15098531	15074344	15122718	0.158	0.06925	CinB
2	15179855	15155668	15204042	0.1375	0.073	CinB
2	15307611	15283424	15331798	0.13275	0.07075	CinB
2	15330545	15306358	15354732	0.10425	0.079	CinB
2	15479415	15455228	15503602	0.07125	0.08925	CinB
2	15510607	15486420	15534794	0.082	0.08975	CinB
2	15579710	15555523	15603897	0.0925	0.09825	CinB
2	15620578	15596391	15644765	0.0995	0.117	CinB
2	15677689	15653502	15701876	0.10175	0.103	CinB
2	15698730	15674543	15722917	0.10125	0.10775	CinB
2	15995516	15971329	16019703	0.10425	0.115	CinB
2	16103009	16078822	16127196	0.10525	0.12825	CinB
2	16147757	16123570	16171944	0.1055	0.13075	CinB
2	16325910	16301723	16350097	0.12425	0.13125	CinB
2	16553570	16529383	16577757	0.1235	0.11875	CinB
2	16591886	16567699	16616073	0.112	0.11525	CinB
2	16679031	16654844	16703218	0.0995	0.11275	CinB
2	16740862	16716675	16765049	0.0965	0.115	CinB
2	16970062	16945875	16994249	0.108	0.11925	CinB
2	17345982	17321795	17370169	0.1105	0.11625	CinB
2	17371720	17347533	17395907	0.1055	0.1125	CinB
2	17400594	17376407	17424781	0.099	0.11375	CinB
2	17429185	17404998	17453372	0.10275	0.1135	CinB
2	17453870	17429683	17478057	0.0985	0.1115	CinB
2	17620188	17596001	17644375	0.08375	0.11275	CinB
2	17692492	17668305	17716679	0.0855	0.11625	CinB
2	17742129	17717942	17766316	0.08125	0.12	CinB
2	17838121	17813934	17862308	0.08725	0.116	CinB
2	17981087	17956900	18005274	0.0945	0.12975	CinB
2	18114061	18089874	18138248	0.08925	0.13575	CinB
2	18170387	18146200	18194574	0.094	0.1405	CinB
2	18239693	18215506	18263880	0.09375	0.14275	CinB
2	18272965	18248778	18297152	0.0945	0.141	CinB
2	18298399	18274212	18322586	0.09575	0.1445	CinB
2	18413373	18389186	18437560	0.0935	0.14425	CinB
2	18573838	18549651	18598025	0.08825	0.12525	CinB
2	18635826	18611639	18660013	0.1055	0.12275	CinB
2	18663471	18639284	18687658	0.09975	0.109	CinB
2	18689226	18665039	18713413	0.10625	0.10825	CinB
2	18748634	18724447	18772821	0.115	0.107	CinB
2	18837679	18813492	18861866	0.1355	0.1025	CinB
2	18981275	18957088	19005462	0.16025	0.096	CinB
2	19107781	19083594	19131968	0.15275	0.09875	CinB
2	19230960	19206773	19255147	0.13375	0.094	CinB
2	19340327	19316140	19364514	0.1415	0.08925	CinB
2	19367702	19343515	19391889	0.15825	0.09	CinB
2	19392866	19368679	19417053	0.16725	0.09325	CinB
2	19465153	19440966	19489340	0.16975	0.097	CinB
2	19569439	19545252	19593626	0.1715	0.0935	CinB
2	19764999	19740812	19789186	0.182	0.07825	CinB
2	19785036	19760849	19809223	0.176	0.07125	CinB
2	19808619	19784432	19832806	0.18325	0.07425	CinB
2	19968517	19944330	19992704	0.1545	0.084	CinB
2	20011118	19986931	20035305	0.1545	0.083	CinB
2	20073035	20048848	20097222	0.15375	0.08025	CinB
2	20176554	20152367	20200741	0.15225	0.07275	CinB
2	20386524	20362337	20410711	0.13125	0.07325	CinB
2	20533014	20508827	20557201	0.12325	0.06825	CinB
2	20637894	20613707	20662081	0.11325	0.0655	CinB
2	20664920	20640733	20689107	0.11575	0.06625	CinB
2	20725551	20701364	20749738	0.13	0.06525	CinB
2	20830354	20806167	20854541	0.12475	0.05725	CinB
2	20861585	20837398	20885772	0.123	0.057	CinB
2	21014116	20989929	21038303	0.116	0.05625	CinB
2	21045306	21021119	21069493	0.1195	0.056	CinB
2	21119698	21095511	21143885	0.11875	0.05325	CinB
2	21149458	21125271	21173645	0.109	0.049	CinB
2	21177961	21153774	21202148	0.117	0.049	CinB
2	21210025	21185838	21234212	0.125	0.0465	CinB
2	21231292	21207105	21255479	0.134	0.049	CinB
2	21254662	21230475	21278849	0.13125	0.053	CinB
2	21287487	21263300	21311674	0.13175	0.05425	CinB
2	21316650	21292463	21340837	0.13325	0.053	CinB
2	21370144	21345957	21394331	0.143	0.04	CinB
2	21391926	21367739	21416113	0.14425	0.03675	CinB
2	21524464	21500277	21548651	0.13	0.043	CinB
2	21553513	21529326	21577700	0.11125	0.04075	CinB
2	21682140	21657953	21706327	0.1105	0.0435	CinB
2	21719543	21695356	21743730	0.1105	0.0435	CinB
2	21765188	21741001	21789375	0.10475	0.04125	CinB
2	21847174	21822987	21871361	0.09125	0.042	CinB
2	21944100	21919913	21968287	0.08175	0.0475	CinB
2	22089380	22065193	22113567	0.056	0.05175	CinB
2	22115153	22090966	22139340	0.05325	0.0535	CinB
2	22248360	22224173	22272547	0.0715	0.05725	CinB
2	22359945	22335758	22384132	0.08075	0.06	CinB
2	22533585	22509398	22557772	0.0705	0.06275	CinB
2	22568193	22544006	22592380	0.09225	0.0485	CinB
2	22608474	22584287	22632661	0.0925	0.049	CinB
2	22732583	22708396	22756770	0.074	0.0455	CinB
2	23056818	23032631	23081005	0.063	0.0375	CinB
2	23220314	23196127	23244501	0.045	0.041	CinB
2	23251107	23226920	23275294	0.04175	0.042	CinB
2	23298716	23274529	23322903	0.03725	0.04475	CinB
2	23342608	23318421	23366795	0.04175	0.04125	CinB
2	23368843	23344656	23393030	0.04425	0.04625	CinB
2	23461153	23436966	23485340	0.051	0.04975	CinB
2	23481669	23457482	23505856	0.06525	0.048	CinB
2	23591601	23567414	23615788	0.07525	0.0535	CinB
2	23617197	23593010	23641384	0.08625	0.0545	CinB
2	23649215	23625028	23673402	0.08775	0.05975	CinB
2	23720202	23696015	23744389	0.09375	0.0645	CinB
2	23824801	23800614	23848988	0.092	0.0695	CinB
2	24001206	23977019	24025393	0.09175	0.07075	CinB
2	24153600	24129413	24177787	0.09175	0.07075	CinB
2	24182438	24158251	24206625	0.09525	0.0705	CinB
2	24212203	24188016	24236390	0.09875	0.0715	CinB
2	24284532	24260345	24308719	0.09675	0.06975	CinB
2	24320869	24296682	24345056	0.0955	0.0655	CinB
2	24362658	24338471	24386845	0.096	0.0665	CinB
2	24432323	24408136	24456510	0.09825	0.06725	CinB
2	24447008	24422821	24471195	0.10125	0.0685	CinB
2	24478230	24454043	24502417	0.10175	0.0705	CinB
2	24502590	24478403	24526777	0.11925	0.0685	CinB
2	24549264	24525077	24573451	0.12125	0.071	CinB
2	24692900	24668713	24717087	0.1125	0.072	CinB
2	24732559	24708372	24756746	0.101	0.07425	CinB
2	24759987	24735800	24784174	0.0865	0.07475	CinB
2	24862917	24838730	24887104	0.08675	0.07225	CinB
2	24895083	24870896	24919270	0.09125	0.07075	CinB
2	25235898	25211711	25260085	0.07875	0.066	CinB
2	25316475	25292288	25340662	0.07525	0.06725	CinB
2	25456418	25432231	25480605	0.06775	0.06475	CinB
2	25616499	25592312	25640686	0.0645	0.068	CinB
2	25644417	25620230	25668604	0.06125	0.068	CinB
2	25668144	25643957	25692331	0.0685	0.067	CinB
2	25718484	25694297	25742671	0.0675	0.064	CinB
2	25816888	25792701	25841075	0.06575	0.058	CinB
2	26060077	26035890	26084264	0.0665	0.05575	CinB
2	26143079	26118892	26167266	0.06975	0.051	CinB
2	26237423	26213236	26261610	0.0745	0.052	CinB
2	26314361	26290174	26338548	0.07725	0.04425	CinB
2	26384819	26360632	26409006	0.0795	0.0415	CinB
2	26510561	26486374	26534748	0.0775	0.04075	CinB
2	26813902	26789715	26838089	0.078	0.04025	CinB
2	26836702	26812515	26860889	0.08425	0.04025	CinB
2	26857441	26833254	26881628	0.0795	0.03825	CinB
2	26894842	26870655	26919029	0.1015	0.0375	CinB
2	26946393	26922206	26970580	0.102	0.0385	CinB
2	27074164	27049977	27098351	0.1105	0.03275	CinB
2	27132772	27108585	27156959	0.10575	0.03225	CinB
2	27196076	27171889	27220263	0.105	0.0325	CinB
2	27275485	27251298	27299672	0.11225	0.02925	CinB
2	27364233	27340046	27388420	0.118	0.029	CinB
2	27402031	27377844	27426218	0.11475	0.03425	CinB
2	27487468	27463281	27511655	0.10875	0.03925	CinB
2	27609904	27585717	27634091	0.1075	0.039	CinB
2	27678176	27653989	27702363	0.10475	0.03875	CinB
2	27788366	27764179	27812553	0.097	0.038	CinB
2	27840132	27815945	27864319	0.092	0.03175	CinB
2	27861076	27836889	27885263	0.092	0.0315	CinB
2	27896213	27872026	27920400	0.0875	0.03875	CinB
2	27928667	27904480	27952854	0.082	0.03775	CinB
2	27979992	27955805	28004179	0.08025	0.0365	CinB
2	28018077	27993890	28042264	0.07925	0.035	CinB
2	28050241	28026054	28074428	0.08125	0.03425	CinB
2	28107403	28083216	28131590	0.0805	0.033	CinB
2	28223228	28199041	28247415	0.08	0.03675	CinB
2	28287714	28263527	28311901	0.073	0.04925	CinB
2	28329020	28304833	28353207	0.05775	0.06275	CinB
2	28349857	28325670	28374044	0.058	0.0655	CinB
2	28442555	28418368	28466742	0.0615	0.06225	CinB
2	28631973	28607786	28656160	0.06875	0.06075	CinB
2	28668665	28644478	28692852	0.0815	0.06425	CinB
2	28711823	28687636	28736010	0.0945	0.066	CinB
2	28743295	28719108	28767482	0.1045	0.06575	CinB
2	28865590	28841403	28889777	0.1115	0.061	CinB
2	28903228	28879041	28927415	0.116	0.05575	CinB
2	29001447	28977260	29025634	0.1315	0.0555	CinB
2	29044121	29019934	29068308	0.1295	0.05475	CinB
2	29146848	29122661	29171035	0.13125	0.05175	CinB
2	29213684	29189497	29237871	0.131	0.05075	CinB
2	29241646	29217459	29265833	0.12375	0.04925	CinB
2	29276895	29252708	29301082	0.1215	0.0535	CinB
2	29311794	29287607	29335981	0.1225	0.06425	CinB
2	29389972	29365785	29414159	0.1125	0.07425	CinB
2	29434086	29409899	29458273	0.0665	0.09925	CinB
2	29509962	29485775	29534149	0.063	0.0955	CinB
2	29717162	29692975	29741349	0.06125	0.0905	CinB
2	29743773	29719586	29767960	0.06875	0.0855	CinB
2	29797726	29773539	29821913	0.06475	0.0775	CinB
2	29822786	29798599	29846973	0.08325	0.079	CinB
2	29971378	29947191	29995565	0.0675	0.08375	CinB
2	30005111	29980924	30029298	0.06575	0.08375	CinB
2	30100456	30076269	30124643	0.04325	0.08075	CinB
2	30272509	30248322	30296696	0.072	0.07925	CinB
2	30330208	30306021	30354395	0.102	0.0675	CinB
2	30432213	30408026	30456400	0.109	0.06425	CinB
2	30489436	30465249	30513623	0.11225	0.064	CinB
2	30538930	30514743	30563117	0.112	0.06675	CinB
2	30563071	30538884	30587258	0.12075	0.0665	CinB
2	30584024	30559837	30608211	0.12275	0.064	CinB
2	30607914	30583727	30632101	0.1235	0.06625	CinB
2	30652327	30628140	30676514	0.12725	0.064	CinB
2	30677237	30653050	30701424	0.12475	0.06425	CinB
2	30704616	30680429	30728803	0.12625	0.06375	CinB
2	30799750	30775563	30823937	0.13325	0.06025	CinB
2	30830973	30806786	30855160	0.1435	0.05425	CinB
2	30980589	30956402	31004776	0.14325	0.05825	CinB
2	31011780	30987593	31035967	0.14175	0.06325	CinB
2	31042425	31018238	31066612	0.14775	0.06525	CinB
2	31096836	31072649	31121023	0.151	0.06575	CinB
2	31142024	31117837	31166211	0.13525	0.063	CinB
2	31364898	31340711	31389085	0.13325	0.061	CinB
2	31398831	31374644	31423018	0.13475	0.06025	CinB
2	31431740	31407553	31455927	0.12425	0.05875	CinB
2	31568919	31544732	31593106	0.118	0.05875	CinB
2	31593303	31569116	31617490	0.11	0.05275	CinB
2	31629997	31605810	31654184	0.10725	0.045	CinB
2	31869983	31845796	31894170	0.1035	0.04025	CinB
2	31894240	31870053	31918427	0.11025	0.03275	CinB
2	32052609	32028422	32076796	0.1175	0.01475	CinB
2	32111028	32086841	32135215	0.11725	0.015	CinB
2	32202661	32178474	32226848	0.1185	0.0155	CinB
2	32417305	32393118	32441492	0.121	0.017	CinB
2	32582039	32557852	32606226	0.1165	0.017	CinB
2	32602594	32578407	32626781	0.124	0.018	CinB
2	32669964	32645777	32694151	0.1315	0.02225	CinB
2	32780041	32755854	32804228	0.13225	0.02325	CinB
2	32872506	32848319	32896693	0.1225	0.024	CinB
2	32919217	32895030	32943404	0.12475	0.02025	CinB
2	33024101	32999914	33048288	0.125	0.02	CinB
2	33146819	33122632	33171006	0.12625	0.0215	CinB
2	33302435	33278248	33326622	0.1345	0.02475	CinB
2	33385123	33360936	33409310	0.14425	0.036	CinB
2	33469776	33445589	33493963	0.15875	0.0355	CinB
2	33694565	33670378	33718752	0.185	0.039	CinB
2	33861338	33837151	33885525	0.18325	0.041	CinB
2	33882020	33857833	33906207	0.16825	0.0365	CinB
2	33911155	33886968	33935342	0.154	0.04025	CinB
2	34152721	34128534	34176908	0.1505	0.03725	CinB
2	34223637	34199450	34247824	0.151	0.03525	CinB
2	34245669	34221482	34269856	0.14625	0.03025	CinB
2	34273901	34249714	34298088	0.1465	0.0305	CinB
2	34395444	34371257	34419631	0.1435	0.02975	CinB
2	34432100	34407913	34456287	0.1455	0.0305	CinB
2	34467623	34443436	34491810	0.14475	0.02975	CinB
2	34489012	34464825	34513199	0.136	0.02975	CinB
[truncated: 23,284 more rows]

## Sheet: Table S3
Supplementary Table S3. Mean froh, average individual introgression from HOL and BRW as calculated with lai analysis, and mean total length of ibd sharing with HOL and BRW of CIN_A and CIN_B individuals.
FID	ID	froh	lai_HOL	lai_BRW	ibd_BRW	ibd_HOL
CIN_A	1	0.0166969	0.155	0.069	5.88844e+06	8.00039e+06
CIN_A	2	0.0191155	0.163	0.096	8.65788e+06	1.48903e+07
CIN_A	3	0.0272445	0.17	0.082	3.65132e+06	1.06081e+07
CIN_A	4	0.0219826	0.109	0.08	1.58574e+07	6262290
CIN_A	5	0.0288611	0.098	0.07	5.59658e+06	3.33779e+06
CIN_A	6	0.0404659	0.149	0.067	7.87104e+06	6872300
CIN_A	7	0.0321477	0.114	0.068	5.37441e+06	6000139
CIN_A	8	0.0582367	0.186	0.072	6.85568e+06	1.37666e+07
CIN_A	9	0.0167288	0.143	0.12	1.53959e+07	8683850
CIN_A	10	0.0221205	0.142	0.073	7542652	4.70758e+06
CIN_A	11	0.150594	0.178	0.069	3.62287e+06	1.2639e+07
CIN_A	12	0.0153249	0.241	0.07	5.08264e+06	23897984
CIN_A	13	0.0452939	0.16	0.085	1.49178e+07	1.32208e+07
CIN_A	14	0.0409009	0.17	0.073	2.85239e+06	1.20506e+07
CIN_A	15	0.0350711	0.152	0.068	5.01393e+06	1.20371e+07
CIN_A	16	0.0660814	0.175	0.06	NA	1.14461e+07
CIN_A	17	0.0305102	0.221	0.065	5.71225e+06	2.58145e+07
CIN_A	18	0.0379862	0.136	0.075	6.48084e+06	9.73243e+06
CIN_A	19	0.0464675	0.17	0.063	4.84537e+06	1.59535e+07
CIN_A	20	0.1595	0.23	0.063	8.14219e+06	1.9882e+07
CIN_A	21	0.0227096	0.13	0.066	3.73238e+06	7.65634e+06
CIN_A	22	0.0122409	0.128	0.086	5.11421e+06	3.76782e+06
CIN_A	23	0.0193892	0.144	0.082	2.9353e+06	1.05541e+07
CIN_A	24	0.0225939	0.133	0.08	8.59002e+06	5.51366e+06
CIN_A	25	0.133656	0.147	0.116	2.26636e+07	1.25082e+07
CIN_A	26	0.027021	0.18	0.061	4.54107e+06	1.51475e+07
CIN_A	27	0.0321204	0.119	0.063	1.1693e+07	8.85256e+06
CIN_A	28	0.019629	0.207	0.085	5.76679e+06	1.63202e+07
CIN_A	29	0.0193305	0.158	0.068	5.07222e+06	7.35681e+06
CIN_A	30	0.068285	0.152	0.074	4.00372e+06	1.07247e+07
CIN_A	31	0.0267949	0.156	0.072	3.80116e+06	2.16846e+07
CIN_A	32	0.0207047	0.133	0.071	4.12159e+06	1.23671e+07
CIN_A	33	0.0817917	0.147	0.066	4.15823e+06	6.66948e+06
CIN_A	34	0.0365736	0.161	0.096	5.72861e+06	7.18447e+06
CIN_A	35	0.0260825	0.134	0.071	4409763	8.98616e+06
CIN_A	36	0.0237731	0.178	0.07	4209159	1.72201e+07
CIN_A	37	0.0423636	0.182	0.066	6.76533e+06	1.48077e+07
CIN_A	38	0.00863987	0.168	0.072	8.00583e+06	9.88111e+06
CIN_A	39	0.0170486	0.142	0.075	6021930	7.3637e+06
CIN_A	40	0.0206543	0.173	0.086	1.21342e+07	5.83901e+06
CIN_A	41	0.0306145	0.152	0.063	7.3765e+06	1.04014e+07
CIN_A	42	0.0594767	0.115	0.077	3.49958e+06	6.31403e+06
CIN_A	43	0.0313498	0.138	0.065	3.84115e+06	10176344
CIN_B	44	0.0152802	0.103	0.172	3.21166e+07	5.05321e+06
CIN_B	45	0.0098805	0.109	0.134	1.44584e+07	5.76717e+06
CIN_B	46	0.0125489	0.162	0.083	9.26836e+06	1.10773e+07
CIN_B	47	0.238624	0.128	0.077	5.43029e+06	5.74178e+06
CIN_B	48	0.0162713	0.107	0.065	6.20849e+06	6.78836e+06
CIN_B	49	0.0181467	0.217	0.072	5.99595e+06	27114668
CIN_B	50	0.0235992	0.13	0.062	4936670	5.89138e+06
CIN_B	51	0.102907	0.114	0.064	6.39686e+06	5.85023e+06
CIN_B	52	0.0214013	0.154	0.077	7.27852e+06	7.93757e+06
CIN_B	53	0.0501343	0.131	0.081	6.72524e+06	4.70349e+06
CIN_B	54	0.021782	0.133	0.074	3.14617e+06	1.1172e+07
CIN_B	55	0.171155	0.111	0.065	4704820	7.80037e+06
CIN_B	56	0.046168	0.135	0.072	2.69056e+06	5.44172e+06
CIN_B	57	0.105086	0.125	0.076	6.98149e+06	6.81425e+06
CIN_B	58	0.173682	0.131	0.078	4.74466e+06	5.25285e+06
CIN_B	59	0.0913934	0.227	0.091	9.56443e+06	3.36083e+07
CIN_B	60	0.0154679	0.232	0.079	9.49558e+06	3.66465e+07
CIN_B	61	0.0167875	0.117	0.15	3.39068e+07	9.98526e+06
CIN_B	62	0.0122955	0.127	0.101	9.14761e+06	7.89814e+06
CIN_B	63	0.10088	0.145	0.055	NA	9.51094e+06
CIN_B	64	0.0453529	0.15	0.07	9.27276e+06	8.68431e+06
CIN_B	65	0.165746	0.149	0.076	4072487	6.6987e+06
CIN_B	66	0.0245933	0.148	0.075	4.41766e+06	1.42336e+07
CIN_B	67	0.122008	0.124	0.078	3.63745e+06	7.92814e+06

## Sheet: Table S4
Supplementary Table S4. List of introgressed SNPs identified in the 99th percentile in the Cinisara (CIN_A) cattle breed. For each SNP, the following information is given: the bovine chromosome (BTA), the position of the SNP, the flanking region (Start and End position), the proportion of introgression given by each reference population and target population.
				Proportion of introgression		Percentile 99th
BTA	SNP position	Start SNP position	End SNP position	Holstein	Brown Swiss	Holstein	Brown Swiss	Target
1	6038527	6014340	6062714	0.2395	0.043	1	0	CinA
1	6062518	6038331	6086705	0.249	0.045	1	0	CinA
1	6092662	6068475	6116849	0.2525	0.046	1	0	CinA
1	6184195	6160008	6208382	0.249	0.049	1	0	CinA
1	6205654	6181467	6229841	0.252	0.051	1	0	CinA
1	6274384	6250197	6298571	0.2555	0.0525	1	0	CinA
1	6375330	6351143	6399517	0.2485	0.0585	1	0	CinA
1	6404933	6380746	6429120	0.238	0.0535	1	0	CinA
1	70823693	70799506	70847880	0.2735	0.0195	1	0	CinA
1	71132759	71108572	71156946	0.2745	0.019	1	0	CinA
1	127000000	127000000	127000000	0.2395	0.0395	1	0	CinA
1	127000000	127000000	127000000	0.2345	0.044	1	0	CinA
1	130000000	130000000	130000000	0.243	0.06	1	0	CinA
1	130000000	130000000	130000000	0.239	0.0515	1	0	CinA
1	130000000	130000000	130000000	0.2365	0.0665	1	0	CinA
1	130000000	130000000	130000000	0.2375	0.067	1	0	CinA
1	130000000	130000000	130000000	0.237	0.066	1	0	CinA
1	130000000	130000000	130000000	0.2375	0.0645	1	0	CinA
1	130000000	130000000	130000000	0.242	0.0625	1	0	CinA
1	131000000	131000000	131000000	0.242	0.067	1	0	CinA
1	131000000	131000000	131000000	0.2335	0.0675	1	0	CinA
1	131000000	131000000	131000000	0.234	0.0675	1	0	CinA
1	136000000	136000000	136000000	0.1195	0.1105	0	1	CinA
1	136000000	136000000	136000000	0.1315	0.1255	0	1	CinA
1	136000000	136000000	136000000	0.136	0.122	0	1	CinA
1	136000000	136000000	136000000	0.1425	0.133	0	1	CinA
1	136000000	136000000	136000000	0.1455	0.119	0	1	CinA
1	136000000	136000000	136000000	0.145	0.1145	0	1	CinA
1	136000000	136000000	136000000	0.1445	0.113	0	1	CinA
1	136000000	136000000	136000000	0.1455	0.114	0	1	CinA
1	136000000	136000000	136000000	0.146	0.1145	0	1	CinA
1	136000000	136000000	136000000	0.148	0.115	0	1	CinA
1	136000000	136000000	137000000	0.1465	0.1155	0	1	CinA
1	137000000	137000000	137000000	0.147	0.1165	0	1	CinA
1	137000000	137000000	137000000	0.149	0.113	0	1	CinA
1	137000000	137000000	137000000	0.1525	0.1115	0	1	CinA
1	137000000	137000000	137000000	0.1535	0.1245	0	1	CinA
1	137000000	137000000	137000000	0.147	0.132	0	1	CinA
1	138000000	138000000	138000000	0.138	0.14	0	1	CinA
1	138000000	138000000	138000000	0.1445	0.149	0	1	CinA
1	138000000	138000000	138000000	0.1465	0.1395	0	1	CinA
1	138000000	138000000	138000000	0.0915	0.144	0	1	CinA
1	138000000	138000000	138000000	0.083	0.1415	0	1	CinA
1	138000000	138000000	138000000	0.0825	0.1445	0	1	CinA
1	138000000	138000000	138000000	0.0785	0.152	0	1	CinA
1	138000000	138000000	138000000	0.056	0.143	0	1	CinA
1	139000000	138000000	139000000	0.0875	0.1375	0	1	CinA
1	139000000	139000000	139000000	0.094	0.1385	0	1	CinA
1	139000000	139000000	139000000	0.085	0.122	0	1	CinA
1	139000000	139000000	139000000	0.087	0.123	0	1	CinA
1	139000000	139000000	139000000	0.103	0.1245	0	1	CinA
1	139000000	139000000	139000000	0.0875	0.1165	0	1	CinA
1	139000000	139000000	139000000	0.0925	0.115	0	1	CinA
1	139000000	139000000	139000000	0.0925	0.1145	0	1	CinA
2	51882548	51858361	51906735	0.242	0.0625	1	0	CinA
2	52008946	51984759	52033133	0.254	0.0645	1	0	CinA
2	52075912	52051725	52100099	0.2375	0.063	1	0	CinA
2	68065654	68041467	68089841	0.262	0.0985	1	0	CinA
2	68183046	68158859	68207233	0.284	0.0815	1	0	CinA
2	68213181	68188994	68237368	0.283	0.056	1	0	CinA
2	68447622	68423435	68471809	0.2785	0.0555	1	0	CinA
2	68534765	68510578	68558952	0.265	0.0595	1	0	CinA
2	69015891	68991704	69040078	0.256	0.061	1	0	CinA
2	15620578	15596391	15644765	0.126	0.11	0	1	CinA
2	67414839	67390652	67439026	0.1595	0.11	0	1	CinA
2	67669505	67645318	67693692	0.172	0.121	0	1	CinA
2	67703328	67679141	67727515	0.1685	0.1215	0	1	CinA
2	67734155	67709968	67758342	0.1595	0.1335	0	1	CinA
2	67762406	67738219	67786593	0.158	0.132	0	1	CinA
2	67906037	67881850	67930224	0.182	0.11	0	1	CinA
2	108000000	108000000	108000000	0.1345	0.12	0	1	CinA
2	108000000	108000000	108000000	0.1315	0.1205	0	1	CinA
2	108000000	108000000	108000000	0.12	0.129	0	1	CinA
2	108000000	108000000	108000000	0.123	0.133	0	1	CinA
2	108000000	108000000	108000000	0.1175	0.13	0	1	CinA
2	108000000	108000000	108000000	0.1145	0.146	0	1	CinA
2	108000000	108000000	108000000	0.109	0.139	0	1	CinA
2	108000000	108000000	108000000	0.105	0.1265	0	1	CinA
2	108000000	108000000	108000000	0.104	0.1295	0	1	CinA
2	108000000	108000000	108000000	0.1165	0.1205	0	1	CinA
2	108000000	108000000	108000000	0.1165	0.119	0	1	CinA
2	109000000	109000000	109000000	0.12	0.1125	0	1	CinA
2	109000000	109000000	109000000	0.119	0.113	0	1	CinA
3	81676074	81651887	81700261	0.2445	0.051	1	0	CinA
3	84124300	84100113	84148487	0.2365	0.074	1	0	CinA
3	84148683	84124496	84172870	0.249	0.0725	1	0	CinA
3	84218949	84194762	84243136	0.2565	0.074	1	0	CinA
3	84280062	84255875	84304249	0.2505	0.0745	1	0	CinA
3	84392054	84367867	84416241	0.2385	0.072	1	0	CinA
3	69650908	69626721	69675095	0.085	0.1145	0	1	CinA
3	69911427	69887240	69935614	0.081	0.12	0	1	CinA
3	69934639	69910452	69958826	0.0855	0.1145	0	1	CinA
3	69961802	69937615	69985989	0.0875	0.1165	0	1	CinA
3	69982446	69958259	70006633	0.0745	0.129	0	1	CinA
3	70009576	69985389	70033763	0.0695	0.1265	0	1	CinA
3	70140311	70116124	70164498	0.067	0.1275	0	1	CinA
3	70427655	70403468	70451842	0.0605	0.115	0	1	CinA
3	91512964	91488777	91537151	0.1085	0.116	0	1	CinA
3	91712863	91688676	91737050	0.092	0.1115	0	1	CinA
3	91734428	91710241	91758615	0.0835	0.109	0	1	CinA
3	91857223	91833036	91881410	0.0835	0.109	0	1	CinA
3	92169655	92145468	92193842	0.085	0.111	0	1	CinA
3	92202511	92178324	92226698	0.078	0.1205	0	1	CinA
3	92226650	92202463	92250837	0.075	0.138	0	1	CinA
3	92302468	92278281	92326655	0.0785	0.136	0	1	CinA
3	92327886	92303699	92352073	0.0875	0.1445	0	1	CinA
3	92395710	92371523	92419897	0.1135	0.144	0	1	CinA
3	92418182	92393995	92442369	0.1175	0.144	0	1	CinA
3	92549153	92524966	92573340	0.131	0.1255	0	1	CinA
3	92595430	92571243	92619617	0.143	0.1285	0	1	CinA
3	92801675	92777488	92825862	0.154	0.1145	0	1	CinA
3	92838833	92814646	92863020	0.1495	0.111	0	1	CinA
4	26854185	26829998	26878372	0.2505	0.13	1	1	CinA
4	26901086	26876899	26925273	0.2505	0.127	1	1	CinA
4	26934291	26910104	26958478	0.25	0.1265	1	1	CinA
4	27021431	26997244	27045618	0.2365	0.1275	1	1	CinA
4	26282681	26258494	26306868	0.2085	0.1115	0	1	CinA
4	26397933	26373746	26422120	0.205	0.1195	0	1	CinA
4	26456038	26431851	26480225	0.227	0.1295	0	1	CinA
4	26511448	26487261	26535635	0.2265	0.1335	0	1	CinA
4	26854185	26829998	26878372	0.2505	0.13	1	1	CinA
4	26901086	26876899	26925273	0.2505	0.127	1	1	CinA
4	26934291	26910104	26958478	0.25	0.1265	1	1	CinA
4	26981345	26957158	27005532	0.222	0.1355	0	1	CinA
4	27021431	26997244	27045618	0.2365	0.1275	1	1	CinA
4	27094376	27070189	27118563	0.2265	0.1335	0	1	CinA
4	27194794	27170607	27218981	0.203	0.152	0	1	CinA
4	71032727	71008540	71056914	0.118	0.111	0	1	CinA
4	71077387	71053200	71101574	0.119	0.1165	0	1	CinA
4	71101797	71077610	71125984	0.138	0.1135	0	1	CinA
4	71151729	71127542	71175916	0.14	0.1135	0	1	CinA
4	71173356	71149169	71197543	0.153	0.1165	0	1	CinA
4	71447235	71423048	71471422	0.1705	0.118	0	1	CinA
4	71526199	71502012	71550386	0.163	0.112	0	1	CinA
4	71619713	71595526	71643900	0.159	0.1125	0	1	CinA
5	65403370	65379183	65427557	0.2615	0.066	1	0	CinA
5	65437337	65413150	65461524	0.268	0.0635	1	0	CinA
5	65511270	65487083	65535457	0.2465	0.0665	1	0	CinA
5	65581391	65557204	65605578	0.234	0.075	1	0	CinA
5	65699814	65675627	65724001	0.2335	0.0765	1	0	CinA
5	66139411	66115224	66163598	0.235	0.063	1	0	CinA
5	66235858	66211671	66260045	0.2355	0.0575	1	0	CinA
5	66493596	66469409	66517783	0.241	0.0565	1	0	CinA
5	97434109	97409922	97458296	0.2335	0.0445	1	0	CinA
5	97636382	97612195	97660569	0.2335	0.0405	1	0	CinA
6	16706078	16681891	16730265	0.2495	0.051	1	0	CinA
6	16963160	16938973	16987347	0.2695	0.048	1	0	CinA
6	16983286	16959099	17007473	0.304	0.0415	1	0	CinA
6	17056293	17032106	17080480	0.257	0.044	1	0	CinA
6	17080889	17056702	17105076	0.263	0.0485	1	0	CinA
6	17107911	17083724	17132098	0.255	0.049	1	0	CinA
6	17199828	17175641	17224015	0.241	0.049	1	0	CinA
6	18624438	18600251	18648625	0.235	0.042	1	0	CinA
6	18955466	18931279	18979653	0.2385	0.049	1	0	CinA
6	19002834	18978647	19027021	0.2435	0.0585	1	0	CinA
6	19054240	19030053	19078427	0.24	0.0565	1	0	CinA
6	19074455	19050268	19098642	0.24	0.0565	1	0	CinA
6	91082791	91058604	91106978	0.2575	0.008	1	0	CinA
6	91107751	91083564	91131938	0.2865	0.01	1	0	CinA
6	91174173	91149986	91198360	0.3145	0.0135	1	0	CinA
6	91223593	91199406	91247780	0.355	0.015	1	0	CinA
6	91332303	91308116	91356490	0.378	0.018	1	0	CinA
6	91357781	91333594	91381968	0.4025	0.0155	1	0	CinA
6	91386493	91362306	91410680	0.3985	0.0115	1	0	CinA
6	91425117	91400930	91449304	0.3785	0.014	1	0	CinA
6	91492398	91468211	91516585	0.341	0.0155	1	0	CinA
6	91519341	91495154	91543528	0.3345	0.0185	1	0	CinA
6	91629835	91605648	91654022	0.3225	0.023	1	0	CinA
6	91800062	91775875	91824249	0.296	0.0315	1	0	CinA
6	91984247	91960060	92008434	0.2775	0.033	1	0	CinA
6	91994872	91970685	92019059	0.2565	0.0475	1	0	CinA
6	118000000	118000000	118000000	0.2645	0.0265	1	0	CinA
6	118000000	118000000	118000000	0.2645	0.0265	1	0	CinA
6	118000000	118000000	118000000	0.2335	0.029	1	0	CinA
6	36556442	36532255	36580629	0.231	0.115	0	1	CinA
6	38929469	38905282	38953656	0.1745	0.112	0	1	CinA
6	39030259	39006072	39054446	0.1715	0.1195	0	1	CinA
6	39082331	39058144	39106518	0.171	0.1205	0	1	CinA
6	39109137	39084950	39133324	0.165	0.1225	0	1	CinA
6	39181262	39157075	39205449	0.1545	0.128	0	1	CinA
6	39268529	39244342	39292716	0.139	0.13	0	1	CinA
6	39322799	39298612	39346986	0.139	0.13	0	1	CinA
6	68377000	68352813	68401187	0.0965	0.109	0	1	CinA
6	68560206	68536019	68584393	0.09	0.145	0	1	CinA
6	68587651	68563464	68611838	0.0925	0.1455	0	1	CinA
6	68671573	68647386	68695760	0.1035	0.119	0	1	CinA
6	68828972	68804785	68853159	0.1	0.1095	0	1	CinA
6	68896760	68872573	68920947	0.1085	0.118	0	1	CinA
6	68932249	68908062	68956436	0.1015	0.1285	0	1	CinA
6	69424834	69400647	69449021	0.0965	0.1135	0	1	CinA
6	69462146	69437959	69486333	0.0905	0.1175	0	1	CinA
6	69505539	69481352	69529726	0.088	0.116	0	1	CinA
6	69628883	69604696	69653070	0.0875	0.1185	0	1	CinA
6	69651236	69627049	69675423	0.093	0.113	0	1	CinA
7	23023512	22999325	23047699	0.238	0.03	1	0	CinA
7	23142779	23118592	23166966	0.234	0.039	1	0	CinA
7	23219182	23194995	23243369	0.242	0.061	1	0	CinA
7	23246827	23222640	23271014	0.246	0.059	1	0	CinA
7	23328346	23304159	23352533	0.2525	0.056	1	0	CinA
7	23350685	23326498	23374872	0.2525	0.0565	1	0	CinA
7	23374563	23350376	23398750	0.252	0.0565	1	0	CinA
7	23423434	23399247	23447621	0.2425	0.056	1	0	CinA
7	23474936	23450749	23499123	0.2445	0.0545	1	0	CinA
7	23529977	23505790	23554164	0.234	0.0515	1	0	CinA
7	46303822	46279635	46328009	0.271	0.0605	1	0	CinA
7	46366168	46341981	46390355	0.2745	0.0615	1	0	CinA
7	46396334	46372147	46420521	0.242	0.066	1	0	CinA
7	88790932	88766745	88815119	0.285	0.0615	1	0	CinA
7	88902378	88878191	88926565	0.258	0.061	1	0	CinA
7	89311722	89287535	89335909	0.238	0.045	1	0	CinA
7	89335556	89311369	89359743	0.2455	0.0405	1	0	CinA
7	89523902	89499715	89548089	0.239	0.049	1	0	CinA
7	89546406	89522219	89570593	0.2445	0.053	1	0	CinA
7	89588260	89564073	89612447	0.2545	0.053	1	0	CinA
7	89777575	89753388	89801762	0.2715	0.0665	1	0	CinA
7	89846940	89822753	89871127	0.262	0.073	1	0	CinA
7	90244859	90220672	90269046	0.2385	0.085	1	0	CinA
7	53326389	53302202	53350576	0.089	0.1145	0	1	CinA
7	53354786	53330599	53378973	0.0715	0.1385	0	1	CinA
7	53462499	53438312	53486686	0.0755	0.1345	0	1	CinA
7	53551894	53527707	53576081	0.0725	0.1235	0	1	CinA
7	53570575	53546388	53594762	0.0805	0.117	0	1	CinA
7	53596147	53571960	53620334	0.086	0.1145	0	1	CinA
7	60568272	60544085	60592459	0.154	0.109	0	1	CinA
7	91437245	91413058	91461432	0.142	0.11	0	1	CinA
8	7848033	7823846	7872220	0.243	0.077	1	0	CinA
8	99888712	99864525	99912899	0.2375	0.028	1	0	CinA
8	99930691	99906504	99954878	0.2615	0.029	1	0	CinA
8	100000000	100000000	100000000	0.2645	0.033	1	0	CinA
8	100000000	100000000	100000000	0.2595	0.035	1	0	CinA
8	102000000	102000000	102000000	0.249	0.038	1	0	CinA
8	102000000	102000000	102000000	0.2435	0.04	1	0	CinA
8	103000000	103000000	103000000	0.234	0.036	1	0	CinA
8	103000000	103000000	103000000	0.2395	0.063	1	0	CinA
8	103000000	103000000	103000000	0.2395	0.07	1	0	CinA
8	103000000	103000000	103000000	0.2335	0.071	1	0	CinA
9	12079703	12055516	12103890	0.247	0.0435	1	0	CinA
9	12198197	12174010	12222384	0.248	0.0505	1	0	CinA
9	12290152	12265965	12314339	0.2555	0.0545	1	0	CinA
9	12417290	12393103	12441477	0.2745	0.0575	1	0	CinA
9	12492323	12468136	12516510	0.2825	0.0545	1	0	CinA
9	12548926	12524739	12573113	0.2815	0.0525	1	0	CinA
9	12922202	12898015	12946389	0.3155	0.0445	1	0	CinA
9	13073563	13049376	13097750	0.33	0.0315	1	0	CinA
9	13287682	13263495	13311869	0.321	0.0305	1	0	CinA
9	13591056	13566869	13615243	0.3185	0.031	1	0	CinA
9	13684115	13659928	13708302	0.353	0.0415	1	0	CinA
9	13708088	13683901	13732275	0.355	0.041	1	0	CinA
9	13983222	13959035	14007409	0.332	0.0495	1	0	CinA
9	14095633	14071446	14119820	0.3415	0.0545	1	0	CinA
9	14127428	14103241	14151615	0.336	0.055	1	0	CinA
9	14224642	14200455	14248829	0.3395	0.057	1	0	CinA
9	14430564	14406377	14454751	0.337	0.059	1	0	CinA
9	14538413	14514226	14562600	0.2725	0.0585	1	0	CinA
9	14560671	14536484	14584858	0.2645	0.055	1	0	CinA
9	14587185	14562998	14611372	0.253	0.056	1	0	CinA
9	14710066	14685879	14734253	0.234	0.053	1	0	CinA
9	34590259	34566072	34614446	0.2775	0.0235	1	0	CinA
9	34637145	34612958	34661332	0.2535	0.027	1	0	CinA
10	17792766	17768579	17816953	0.2735	0.0495	1	0	CinA
10	17848492	17824305	17872679	0.2505	0.0475	1	0	CinA
10	17886463	17862276	17910650	0.249	0.0475	1	0	CinA
10	17974959	17950772	17999146	0.2395	0.0485	1	0	CinA
10	18062302	18038115	18086489	0.266	0.046	1	0	CinA
10	18170913	18146726	18195100	0.274	0.042	1	0	CinA
10	18195374	18171187	18219561	0.271	0.0425	1	0	CinA
10	18271960	18247773	18296147	0.283	0.04	1	0	CinA
10	18417896	18393709	18442083	0.2845	0.039	1	0	CinA
10	18442754	18418567	18466941	0.275	0.041	1	0	CinA
10	18464531	18440344	18488718	0.259	0.04	1	0	CinA
10	18541772	18517585	18565959	0.2495	0.038	1	0	CinA
10	18652289	18628102	18676476	0.234	0.0395	1	0	CinA
10	19055444	19031257	19079631	0.2365	0.045	1	0	CinA
10	13474857	13450670	13499044	0.0615	0.128	0	1	CinA
10	13500606	13476419	13524793	0.0655	0.1195	0	1	CinA
10	13604834	13580647	13629021	0.0695	0.1135	0	1	CinA
10	44550091	44525904	44574278	0.063	0.1115	0	1	CinA
10	44642716	44618529	44666903	0.081	0.1125	0	1	CinA
10	44687920	44663733	44712107	0.1065	0.135	0	1	CinA
10	44773979	44749792	44798166	0.0915	0.123	0	1	CinA
10	90324101	90299914	90348288	0.169	0.123	0	1	CinA
10	90371369	90347182	90395556	0.147	0.1355	0	1	CinA
10	90396997	90372810	90421184	0.148	0.1265	0	1	CinA
10	90418700	90394513	90442887	0.143	0.1185	0	1	CinA
11	37258072	37233885	37282259	0.238	0.0525	1	0	CinA
11	59391250	59367063	59415437	0.235	0.076	1	0	CinA
11	59423113	59398926	59447300	0.2355	0.076	1	0	CinA
11	59453674	59429487	59477861	0.241	0.0945	1	0	CinA
11	59493904	59469717	59518091	0.241	0.0915	1	0	CinA
11	59594780	59570593	59618967	0.238	0.0865	1	0	CinA
11	59864476	59840289	59888663	0.241	0.09	1	0	CinA
11	60372219	60348032	60396406	0.239	0.084	1	0	CinA
11	60949119	60924932	60973306	0.2385	0.0615	1	0	CinA
11	61043046	61018859	61067233	0.235	0.061	1	0	CinA
11	62021729	61997542	62045916	0.2455	0.0535	1	0	CinA
11	62042659	62018472	62066846	0.2455	0.0535	1	0	CinA
11	62068027	62043840	62092214	0.2395	0.0535	1	0	CinA
11	62196882	62172695	62221069	0.2505	0.05	1	0	CinA
11	62263463	62239276	62287650	0.2495	0.048	1	0	CinA
11	62309358	62285171	62333545	0.2485	0.0455	1	0	CinA
11	62519017	62494830	62543204	0.24	0.0355	1	0	CinA
11	62583295	62559108	62607482	0.2435	0.036	1	0	CinA
11	62893555	62869368	62917742	0.2445	0.0385	1	0	CinA
11	62979714	62955527	63003901	0.2605	0.0375	1	0	CinA
11	63105834	63081647	63130021	0.244	0.036	1	0	CinA
11	63187417	63163230	63211604	0.2365	0.0385	1	0	CinA
11	63379048	63354861	63403235	0.2425	0.036	1	0	CinA
11	64352461	64328274	64376648	0.248	0.0265	1	0	CinA
11	64406151	64381964	64430338	0.239	0.0265	1	0	CinA
11	64943508	64919321	64967695	0.238	0.013	1	0	CinA
11	78010446	77986259	78034633	0.165	0.11	0	1	CinA
11	78051004	78026817	78075191	0.163	0.111	0	1	CinA
11	78083413	78059226	78107600	0.1575	0.1125	0	1	CinA
11	78224317	78200130	78248504	0.159	0.1295	0	1	CinA
11	78311315	78287128	78335502	0.164	0.126	0	1	CinA
11	78444403	78420216	78468590	0.1655	0.1215	0	1	CinA
12	14531206	14507019	14555393	0.234	0.064	1	0	CinA
12	27400917	27376730	27425104	0.16	0.124	0	1	CinA
12	27556737	27532550	27580924	0.16	0.1205	0	1	CinA
12	27663634	27639447	27687821	0.16	0.1205	0	1	CinA
12	27786489	27762302	27810676	0.1655	0.124	0	1	CinA
12	27933503	27909316	27957690	0.164	0.128	0	1	CinA
12	28002030	27977843	28026217	0.142	0.1345	0	1	CinA
12	28031415	28007228	28055602	0.1275	0.1465	0	1	CinA
12	28105312	28081125	28129499	0.121	0.1525	0	1	CinA
12	28183354	28159167	28207541	0.102	0.132	0	1	CinA
12	28212251	28188064	28236438	0.102	0.139	0	1	CinA
12	28252065	28227878	28276252	0.1	0.142	0	1	CinA
12	28467052	28442865	28491239	0.097	0.1375	0	1	CinA
12	28587383	28563196	28611570	0.0965	0.1355	0	1	CinA
12	28763132	28738945	28787319	0.095	0.139	0	1	CinA
12	28890678	28866491	28914865	0.1015	0.148	0	1	CinA
12	28954423	28930236	28978610	0.1135	0.13	0	1	CinA
12	28987000	28962813	29011187	0.117	0.1185	0	1	CinA
12	30073919	30049732	30098106	0.1275	0.113	0	1	CinA
12	30121425	30097238	30145612	0.1215	0.115	0	1	CinA
12	30141737	30117550	30165924	0.1305	0.1095	0	1	CinA
13	81704777	81680590	81728964	0.1165	0.1165	0	1	CinA
13	81800097	81775910	81824284	0.1075	0.112	0	1	CinA
13	81863310	81839123	81887497	0.116	0.111	0	1	CinA
13	82983657	82959470	83007844	0.1325	0.115	0	1	CinA
13	83024117	82999930	83048304	0.1425	0.113	0	1	CinA
13	83206134	83181947	83230321	0.137	0.1105	0	1	CinA
13	83229092	83204905	83253279	0.1125	0.1215	0	1	CinA
14	3358130	3333943	3382317	0.234	0.0785	1	0	CinA
14	45459160	45434973	45483347	0.246	0.0375	1	0	CinA
14	45496498	45472311	45520685	0.2495	0.034	1	0	CinA
14	45531739	45507552	45555926	0.2495	0.0295	1	0	CinA
14	45615764	45591577	45639951	0.2485	0.025	1	0	CinA
14	45669019	45644832	45693206	0.242	0.025	1	0	CinA
14	45706363	45682176	45730550	0.2445	0.0265	1	0	CinA
14	45842554	45818367	45866741	0.2525	0.0255	1	0	CinA
14	45867755	45843568	45891942	0.243	0.024	1	0	CinA
14	58727575	58703388	58751762	0.2355	0.039	1	0	CinA
14	58892660	58868473	58916847	0.2465	0.041	1	0	CinA
14	59272720	59248533	59296907	0.279	0.046	1	0	CinA
14	59329829	59305642	59354016	0.283	0.0475	1	0	CinA
14	59358235	59334048	59382422	0.2665	0.0445	1	0	CinA
14	70702206	70678019	70726393	0.2575	0.029	1	0	CinA
14	70724104	70699917	70748291	0.2575	0.0285	1	0	CinA
14	70840023	70815836	70864210	0.25	0.0275	1	0	CinA
14	5386856	5362669	5411043	0.1425	0.109	0	1	CinA
14	5614291	5590104	5638478	0.159	0.1115	0	1	CinA
14	5643250	5619063	5667437	0.1635	0.112	0	1	CinA
14	5689418	5665231	5713605	0.164	0.116	0	1	CinA
14	5767050	5742863	5791237	0.1645	0.112	0	1	CinA
14	5821914	5797727	5846101	0.1625	0.112	0	1	CinA
14	5922777	5898590	5946964	0.1635	0.1125	0	1	CinA
14	6138782	6114595	6162969	0.1305	0.114	0	1	CinA
14	6193070	6168883	6217257	0.149	0.1215	0	1	CinA
14	6253961	6229774	6278148	0.16	0.1315	0	1	CinA
14	6275383	6251196	6299570	0.1665	0.1315	0	1	CinA
14	6303201	6279014	6327388	0.169	0.127	0	1	CinA
14	6388522	6364335	6412709	0.183	0.1265	0	1	CinA
14	6475196	6451009	6499383	0.189	0.131	0	1	CinA
14	6503166	6478979	6527353	0.182	0.1255	0	1	CinA
14	6526644	6502457	6550831	0.1635	0.1265	0	1	CinA
14	6551787	6527600	6575974	0.1475	0.128	0	1	CinA
14	6574215	6550028	6598402	0.1405	0.1305	0	1	CinA
14	6709403	6685216	6733590	0.1365	0.116	0	1	CinA
14	6736434	6712247	6760621	0.1285	0.119	0	1	CinA
14	7346806	7322619	7370993	0.1205	0.1105	0	1	CinA
14	7386269	7362082	7410456	0.1165	0.1095	0	1	CinA
15	10601538	10577351	10625725	0.2175	0.1175	0	1	CinA
15	10879514	10855327	10903701	0.22	0.1195	0	1	CinA
15	10906064	10881877	10930251	0.222	0.1195	0	1	CinA
15	10936002	10911815	10960189	0.2265	0.118	0	1	CinA
15	10974997	10950810	10999184	0.227	0.1145	0	1	CinA
16	30007133	29982946	30031320	0.243	0.029	1	0	CinA
16	30161226	30137039	30185413	0.2485	0.029	1	0	CinA
16	30185523	30161336	30209710	0.2375	0.029	1	0	CinA
16	34620089	34595902	34644276	0.237	0.0515	1	0	CinA
16	74960899	74936712	74985086	0.121	0.1125	0	1	CinA
16	74983595	74959408	75007782	0.1195	0.109	0	1	CinA
18	10778069	10753882	10802256	0.2365	0.0475	1	0	CinA
18	10800242	10776055	10824429	0.255	0.035	1	0	CinA
18	10822358	10798171	10846545	0.2455	0.0295	1	0	CinA
18	10846983	10822796	10871170	0.2455	0.0275	1	0	CinA
18	10884825	10860638	10909012	0.263	0.0235	1	0	CinA
18	11082461	11058274	11106648	0.266	0.024	1	0	CinA
18	11143247	11119060	11167434	0.2665	0.0265	1	0	CinA
18	11372442	11348255	11396629	0.269	0.029	1	0	CinA
18	11614426	11590239	11638613	0.2495	0.0295	1	0	CinA
18	14315190	14291003	14339377	0.2665	0.0485	1	0	CinA
18	14357607	14333420	14381794	0.266	0.0505	1	0	CinA
18	14483811	14459624	14507998	0.267	0.057	1	0	CinA
18	14985993	14961806	15010180	0.2615	0.073	1	0	CinA
18	15015810	14991623	15039997	0.255	0.077	1	0	CinA
18	15169689	15145502	15193876	0.244	0.084	1	0	CinA
18	15216010	15191823	15240197	0.239	0.092	1	0	CinA
18	39385561	39361374	39409748	0.238	0.0415	1	0	CinA
18	39414004	39389817	39438191	0.238	0.0415	1	0	CinA
18	39440689	39416502	39464876	0.238	0.0415	1	0	CinA
18	39488321	39464134	39512508	0.238	0.0415	1	0	CinA
18	39592965	39568778	39617152	0.234	0.04	1	0	CinA
18	39636977	39612790	39661164	0.256	0.035	1	0	CinA
18	39767356	39743169	39791543	0.252	0.0355	1	0	CinA
18	39825425	39801238	39849612	0.247	0.0365	1	0	CinA
18	39905828	39881641	39930015	0.243	0.0355	1	0	CinA
18	52820234	52796047	52844421	0.244	0.055	1	0	CinA
18	54201723	54177536	54225910	0.276	0.021	1	0	CinA
18	54265768	54241581	54289955	0.271	0.0235	1	0	CinA
18	54423038	54398851	54447225	0.2585	0.026	1	0	CinA
18	20940444	20916257	20964631	0.12	0.1115	0	1	CinA
18	20971908	20947721	20996095	0.1165	0.1125	0	1	CinA
18	21130460	21106273	21154647	0.112	0.1115	0	1	CinA
18	21144478	21120291	21168665	0.1095	0.1165	0	1	CinA
18	21429894	21405707	21454081	0.1055	0.113	0	1	CinA
19	13574481	13550294	13598668	0.2455	0.0535	1	0	CinA
19	13630556	13606369	13654743	0.2395	0.054	1	0	CinA
19	35804610	35780423	35828797	0.237	0.067	1	0	CinA
19	35808547	35784360	35832734	0.238	0.063	1	0	CinA
19	29751912	29727725	29776099	0.084	0.11	0	1	CinA
19	32911956	32887769	32936143	0.088	0.1115	0	1	CinA
19	32932143	32907956	32956330	0.0885	0.1115	0	1	CinA
19	56913931	56889744	56938118	0.184	0.118	0	1	CinA
19	56948024	56923837	56972211	0.184	0.1235	0	1	CinA
19	57043052	57018865	57067239	0.1785	0.131	0	1	CinA
19	57154464	57130277	57178651	0.179	0.133	0	1	CinA
19	57189637	57165450	57213824	0.171	0.13	0	1	CinA
19	57300170	57275983	57324357	0.1595	0.1195	0	1	CinA
19	57376749	57352562	57400936	0.1485	0.116	0	1	CinA
19	57391175	57366988	57415362	0.1485	0.111	0	1	CinA
21	22683105	22658918	22707292	0.2335	0.0705	1	0	CinA
21	22980503	22956316	23004690	0.2455	0.065	1	0	CinA
21	23023013	22998826	23047200	0.241	0.0675	1	0	CinA
21	23148112	23123925	23172299	0.239	0.0635	1	0	CinA
22	56069346	56045159	56093533	0.2365	0.046	1	0	CinA
22	56149532	56125345	56173719	0.2335	0.048	1	0	CinA
22	24327392	24303205	24351579	0.113	0.121	0	1	CinA
22	24361162	24336975	24385349	0.11	0.109	0	1	CinA
22	24392724	24368537	24416911	0.11	0.1105	0	1	CinA
22	24426675	24402488	24450862	0.11	0.112	0	1	CinA
22	24465154	24440967	24489341	0.1025	0.111	0	1	CinA
22	24782332	24758145	24806519	0.1005	0.109	0	1	CinA
23	46526453	46502266	46550640	0.1235	0.11	0	1	CinA
23	46688684	46664497	46712871	0.1135	0.115	0	1	CinA
23	46760856	46736669	46785043	0.1155	0.116	0	1	CinA
23	46821712	46797525	46845899	0.1265	0.1175	0	1	CinA
23	46921326	46897139	46945513	0.1285	0.113	0	1	CinA
23	47012526	46988339	47036713	0.123	0.109	0	1	CinA
24	50783552	50759365	50807739	0.241	0.044	1	0	CinA
24	52037619	52013432	52061806	0.2395	0.049	1	0	CinA
24	52136857	52112670	52161044	0.253	0.044	1	0	CinA
24	52354424	52330237	52378611	0.245	0.0435	1	0	CinA
24	52568216	52544029	52592403	0.2505	0.0425	1	0	CinA
24	22711564	22687377	22735751	0.156	0.123	0	1	CinA
24	22749638	22725451	22773825	0.1515	0.1265	0	1	CinA
24	23015613	22991426	23039800	0.1405	0.142	0	1	CinA
24	23230058	23205871	23254245	0.151	0.148	0	1	CinA
24	23402346	23378159	23426533	0.145	0.1485	0	1	CinA
24	23484291	23460104	23508478	0.1545	0.158	0	1	CinA
24	23537983	23513796	23562170	0.165	0.1685	0	1	CinA
24	23658671	23634484	23682858	0.167	0.1475	0	1	CinA
24	24039121	24014934	24063308	0.165	0.133	0	1	CinA
24	33814573	33790386	33838760	0.182	0.1115	0	1	CinA
25	39659982	39635795	39684169	0.101	0.1095	0	1	CinA
25	39834836	39810649	39859023	0.0995	0.1105	0	1	CinA
25	39935935	39911748	39960122	0.0995	0.1115	0	1	CinA
25	40111236	40087049	40135423	0.0965	0.118	0	1	CinA
25	40185134	40160947	40209321	0.0955	0.1155	0	1	CinA
25	40240409	40216222	40264596	0.0965	0.1165	0	1	CinA
25	40282487	40258300	40306674	0.093	0.116	0	1	CinA
25	40306557	40282370	40330744	0.0945	0.118	0	1	CinA
25	40317729	40293542	40341916	0.0955	0.1165	0	1	CinA
25	40396102	40371915	40420289	0.097	0.114	0	1	CinA
25	40419340	40395153	40443527	0.097	0.11	0	1	CinA
26	25837056	25812869	25861243	0.2355	0.0475	1	0	CinA
26	25905314	25881127	25929501	0.2365	0.048	1	0	CinA
26	26047186	26022999	26071373	0.2545	0.0505	1	0	CinA
26	26076346	26052159	26100533	0.2595	0.0515	1	0	CinA
26	26149821	26125634	26174008	0.2645	0.054	1	0	CinA
26	26242079	26217892	26266266	0.301	0.057	1	0	CinA
26	26326429	26302242	26350616	0.3055	0.055	1	0	CinA
26	26497209	26473022	26521396	0.3135	0.0565	1	0	CinA
26	26561752	26537565	26585939	0.2975	0.057	1	0	CinA
26	26605114	26580927	26629301	0.274	0.057	1	0	CinA
26	26675554	26651367	26699741	0.259	0.0525	1	0	CinA
26	26805982	26781795	26830169	0.2645	0.051	1	0	CinA
26	26835193	26811006	26859380	0.2895	0.039	1	0	CinA
26	26921943	26897756	26946130	0.2565	0.0345	1	0	CinA
26	26961952	26937765	26986139	0.234	0.039	1	0	CinA
26	9271851	9247664	9296038	0.085	0.111	0	1	CinA
26	9518795	9494608	9542982	0.0885	0.12	0	1	CinA
26	9638317	9614130	9662504	0.0825	0.1185	0	1	CinA
26	9666870	9642683	9691057	0.091	0.124	0	1	CinA
26	9694064	9669877	9718251	0.094	0.1205	0	1	CinA
26	9721489	9697302	9745676	0.1045	0.111	0	1	CinA
26	9762762	9738575	9786949	0.087	0.114	0	1	CinA
26	9801561	9777374	9825748	0.0875	0.114	0	1	CinA
26	9836117	9811930	9860304	0.088	0.122	0	1	CinA
26	9867428	9843241	9891615	0.0955	0.1245	0	1	CinA
26	9916465	9892278	9940652	0.098	0.124	0	1	CinA
26	9969798	9945611	9993985	0.095	0.1195	0	1	CinA
26	9987986	9963799	10012173	0.0855	0.1115	0	1	CinA

## Sheet: Table S5
Supplementary Table S5: List of genes located on the candidate regions of Cinisara (CIN_A) using Holstein as reference population. The bovine chromosome (BTA) on which the SNP and genes are located, the positions (in bp) for SNP start and SNP end, the positions (in bp) for gene start and gene end and the gene names are given.
CHR	SNP_start	SNP_End	Gene_start	Gene_End	Gene NAME
1	6068475	6116849	6110929	6577799	GRIK1
1	70799506	70847880	70789424	70802153	ZDHHC19
1	70799506	70847880	70809633	70827662	SLC51A
1	70799506	70847880	70824603	70877847	PCYT1A
1	71108572	71156946	71143162	71143463	LOC112446997
1	71108572	71156946	71101093	71111967	FBXO45
1	71108572	71156946	71119253	71128980	LOC104970884
1	71108572	71156946	71155892	71182216	NRROS
1	127348965	127397339	127342940	127469481	RASA2
1	130146815	130195189	130182717	130188558	FOXL2
1	130201187	130249561	130216502	130216573	TRNAW-CCA
1	130245119	130293493	130269014	130269695	LOC782895
1	130245119	130293493	130293134	130472292	PIK3CB
1	130417562	130465936	130437412	130440353	LOC101902141
1	130449323	130497697	130488923	130505390	FAIM
1	130558470	130606844	130567987	130569346	LOC616840
1	130558470	130606844	130600344	130605188	LOC107132213
1	130558470	130606844	130575560	130664309	ESYT3
1	130558470	130606844	130505324	130599056	CEP70
1	130668559	130716933	130707101	130774015	MRAS
1	130668559	130716933	130669914	130689592	LOC100335384
3	81651887	81700261	81332372	81802383	ROR1
3	84100113	84148487	84111119	84111771	LOC112445910
3	84124496	84172870	84166750	84167289	LOC101906939
3	84194762	84243136	84197144	84620790	NFIA
4	26829998	26878372	26624494	27670033	HDAC9
5	65379183	65427557	65398196	65500285	MYBPC1
5	65487083	65535457	65511727	65543536	CHPT1
5	65557204	65605578	65572215	65656028	GNPTAB
5	65675627	65724001	65697307	65702870	LOC101902154
5	65675627	65724001	65703022	65763380	DRAM1
5	66115224	66163598	66139072	66140697	LOC783823
5	66211671	66260045	66185922	66264134	IGF1
5	66469409	66517783	66408770	66501368	LOC101902701
5	97409922	97458296	97450152	97450346	LOC112446623
5	97409922	97458296	97454389	97478532	MANSC1
5	97409922	97458296	97343090	97440559	BORCS5
5	97612195	97660569	97526894	97705353	LRP6
6	17056702	17105076	17083384	17200677	LEF1
6	17175641	17224015	17208775	17252208	HADH
6	18931279	18979653	18865254	19074244	TBCK
6	91058604	91106978	91048374	91130984	SCARB2
6	91149986	91198360	91167265	91201889	FAM47E
6	91199406	91247780	91219237	91223920	STBD1
6	91199406	91247780	91203697	91210943	LOC107132577
6	91199406	91247780	91226609	91309922	CCDC158
6	91308116	91356490	91318255	91647373	SHROOM3
6	91400930	91449304	91422776	91447698	LOC101908208
6	91775875	91824249	91737404	91876725	SEPT11
6	91960060	92008434	91919525	91968073	LOC101901983
6	91960060	92008434	91993544	92003022	CCNG2
6	117601315	117649689	117639458	117648372	SLC49A3
6	117601315	117649689	117647728	117649551	MYL5
6	117643428	117691802	117650473	117652333	ATP5ME
6	117643428	117691802	117653872	117685792	PDE6B
6	117699188	117747562	117729156	117771827	PIGG
6	117699188	117747562	117702315	117706195	LOC101907574
7	22999325	23047699	22826248	23055075	RAPGEF6
7	23118592	23166966	23073267	23192324	CDC42SE2
7	23222640	23271014	23221432	23223368	LOC112447380
7	23222640	23271014	23240524	23265750	LYRM7
7	46279635	46328009	46322048	46329338	C7H5orf24
7	46279635	46328009	46263600	46315894	DDX46
7	46341981	46390355	46354885	46370626	TXNDC15
7	46341981	46390355	46376835	46418585	PCBD2
7	89522219	89570593	89558103	89558182	MIR3660
7	90220672	90269046	90126981	90668139	ADGRV1
8	7823846	7872220	7822307	7874141	BLK
8	99864525	99912899	99835325	99867778	TXNDC8
8	99864525	99912899	99898020	100105949	SVEP1
8	100248741	100297115	100188491	100287913	MUSK
8	100317817	100366191	100357734	100357805	TRNAC-GCA
8	102333484	102381858	102375128	102379514	LOC104969448
8	102435047	102483421	102413024	102470167	FKBP15
8	102435047	102483421	102470399	102504615	SLC31A1
8	102547240	102595614	102555016	102556446	LOC101906496
8	102547240	102595614	102543059	102551193	RNF183
8	102547240	102595614	102550921	102564821	LOC104969449
8	102547240	102595614	102554870	102594929	WDR31
8	103128649	103177023	103087358	103292243	ZNF618
9	12055516	12103890	12057278	12058347	LOC112448015
9	12055516	12103890	12061118	12069095	LOC112448016
9	12055516	12103890	12003213	12651600	KCNQ5
9	12898015	12946389	12932377	12957926	CGAS
9	13049376	13097750	13074943	13088458	LOC104972958
9	13049376	13097750	13085679	13161432	SLC17A5
9	13263495	13311869	13201782	13341027	CD109
9	13659928	13708302	13658938	13736905	LOC100336449
9	14406377	14454751	14432536	14433774	LOC107132754
9	14685879	14734253	14661264	14779844	COL12A1
9	34566072	34614446	34457900	34566890	NT5DC1
9	34566072	34614446	34593114	34693453	FRK
10	17768579	17816953	17737193	17895043	LRRC49
10	17950772	17999146	17951297	17951368	TRNAD-GUC
10	18393709	18442083	18399101	18596371	THSD4
10	18628102	18676476	18653771	18659405	NR2E3
10	18628102	18676476	18672651	19061574	MYO9A
10	19031257	19079631	19060137	19081927	SENP8
11	37233885	37282259	37176063	37389119	SPTBN1
11	59367063	59415437	58509668	59505536	LRRTM4
11	59840289	59888663	59837433	59860416	AHSA2
11	59840289	59888663	59859811	60101111	USP34
11	60348032	60396406	60364552	60365297	LOC104973388
11	60348032	60396406	60324113	60385335	LOC104973390
11	61997542	62045916	62023287	62047726	MDH1
11	61997542	62045916	61723956	62023293	WDPCP
11	62285171	62333545	62288320	62345671	UGP2
11	62494830	62543204	62517235	62573790	PELI1
11	62955527	63003901	62923124	62997665	AFTPH
11	62955527	63003901	62997026	63016098	LOC104973398
11	63081647	63130021	63034883	63150838	SERTAD2
11	63354861	63403235	63379682	63409620	SLC1A4
11	64919321	64967695	64954074	64957572	LOC112448805
11	64919321	64967695	64808546	64952302	MEIS1
12	14507019	14555393	14499795	14510379	LOC112449035
14	3333943	3382317	3199429	3587738	TRAPPC9
14	45434973	45483347	45281479	45624890	LOC101905780
14	45591577	45639951	45625075	46074096	SAMD12
14	58868473	58916847	58892467	58894633	LOC107133124
14	58868473	58916847	58818915	59343548	ZFPM2
16	29982946	30031320	29954477	30251796	CDC42BPA
16	34595902	34644276	34429413	34853631	PLD5
18	10753882	10802256	10775775	10838221	COTL1
18	10798171	10846545	10837381	10853535	KLHL36
18	10822796	10871170	10857122	10864856	LOC104974744
18	10860638	10909012	10870728	10933882	USP10
18	11058274	11106648	11071893	11072743	LOC786054
18	11119060	11167434	11109881	11136855	ZDHHC7
18	11119060	11167434	11128526	11189030	KIAA0513
18	11348255	11396629	11253109	11648074	GSE1
18	14291003	14339377	14326846	14446541	ANKRD11
18	14333420	14381794	14340026	14340518	LOC112442272
18	14333420	14381794	14349650	14352529	LOC112442273
18	14459624	14507998	14490266	14492655	RPL13
18	14459624	14507998	14490892	14490975	LOC112442426
18	14459624	14507998	14500454	14512703	CPNE7
18	14459624	14507998	14463302	14484625	SPG7
18	14961806	15010180	14965215	14965382	LOC112442395
18	14961806	15010180	14984965	15012555	VPS35
18	14991623	15039997	15012739	15021379	ORC6
18	14991623	15039997	15032402	15089534	MYLK3
18	15145502	15193876	15130685	15162952	C18H16orf87
18	15145502	15193876	15163155	15190610	LOC112442277
18	15191823	15240197	15222649	15222775	LOC112442443
18	15191823	15240197	15232836	15235270	LOC101905644
18	39389817	39438191	39421093	39435792	MARVELD3
18	39416502	39464876	39354169	39419321	PHLPP2
18	39416502	39464876	39435840	39493860	TAT
18	39464134	39512508	39465447	39465550	LOC112442465
18	39568778	39617152	39589643	39600605	ZNF19
18	39568778	39617152	39612352	39627356	ZNF23
18	39612790	39661164	39648078	39648150	TRNAM-CAU
18	39612790	39661164	39631666	39643592	LOC505120
18	39743169	39791543	39702223	39770418	CMTR2
18	39743169	39791543	39702236	40018793	LOC112442305
18	52796047	52844421	52806783	52817819	NKPD1
18	52796047	52844421	52826563	52833958	BLOC1S3
18	52796047	52844421	52833294	52833549	LOC112442333
18	52796047	52844421	52764965	52802815	PPP1R37
18	52796047	52844421	52816715	52826341	TRAPPC6A
18	54177536	54225910	54170190	54232461	SAE1
18	54241581	54289955	54237252	54246400	BBC3
18	54241581	54289955	54282693	54283690	INAFM1
18	54241581	54289955	54269158	54282339	CCDC9
18	54398851	54447225	54405803	54446199	SLC8A2
19	13606369	13654743	13620904	13621031	LOC112442838
19	13606369	13654743	13623816	13629499	LOC112442606
19	13606369	13654743	13439533	13726365	ACACA
19	35784360	35832734	35810971	35821269	LOC112442749
19	35784360	35832734	35645151	35797188	SPAG9
21	22658918	22707292	22667412	22667531	LOC112443353
21	22658918	22707292	22655197	22799519	PDE8A
21	22956316	23004690	22966153	23003057	AP3B2
21	22956316	23004690	22846041	22956529	CPEB1
21	22998826	23047200	23003533	23011533	LOC104975351
21	22998826	23047200	23031299	23035615	LOC101902705
21	22998826	23047200	23034363	23034489	LOC112443331
21	22998826	23047200	23034849	23081841	FSD2
21	23123925	23172299	23113612	23204335	HOMER2
22	56045159	56093533	56057993	56058069	MIR2372
22	56045159	56093533	55948221	56103962	TMCC1
22	56125345	56173719	56118433	56128025	LOC112443498
22	56125345	56173719	56134701	56183750	PLXND1
24	52330237	52378611	52200987	52347696	LOC112444158
26	25812869	25861243	25203123	26182512	SORCS3
26	26473022	26521396	26484439	26484510	TRNAA-AGC

## Sheet: Table S6
Supplementary Table S6: List of genes located on the candidate regions of Cinisara (CIN_A) using Brown Swiss as reference population. The bovine chromosome (BTA) on which the SNP and genes are located, the positions (in bp) for SNP start and SNP end, the positions (in bp) for gene start and gene end and the gene names are given.
CHR	SNP_start	SNP_End	Gene_start	Gene_End	Gene NAME
1	135642096	135690470	135642578	135686430	LOC525947
1	135892616	135940990	135910534	135910669	LOC112448307
1	135976584	136024958	136000441	136000814	LOC786077
1	135976584	136024958	135950794	136027701	BFSP2
1	136025212	136073586	136031263	136418970	TMEM108
1	136065995	136114369	136068253	136069122	LOC613631
1	136286975	136335349	136300937	136303634	LOC112447885
1	136542916	136591290	136556349	136557157	LOC782828
1	136542916	136591290	136578220	136579027	LOC101903143
1	137065806	137114180	137051554	137215359	DNAJC13
1	137247593	137295967	137242211	137294439	ACPP
1	137247593	137295967	137212621	137266034	LOC112447887
1	137714660	137763034	137662011	138346383	CPNE4
1	137815550	137863924	137823482	137823558	MIR2288
1	137815550	137863924	137863616	137868756	LOC100297276
1	138374165	138422539	138413087	138414248	LOC104971057
1	138374165	138422539	138384515	138441535	MRPL3
1	138480653	138529027	138481338	138501100	LOC104971058
1	138600413	138648787	138564296	138838235	NEK11
1	139002941	139051315	138870226	139025977	ATP2C1
1	139201857	139250231	139225713	139238322	PSMG1
1	139201857	139250231	139238832	139362519	BRWD1
2	15596391	15644765	15625085	15631612	LOC101905876
2	15596391	15644765	15639652	15731419	UBE2E3
2	67390652	67439026	66957140	67756694	DPP10
2	108119913	108168287	108164691	108165696	LOC784291
2	108252907	108301281	108275237	108275893	LOC784399
3	69626721	69675095	69636050	69662270	LHX8
3	69937615	69985989	69968112	69990582	TYW3
3	69958259	70006633	69990648	70019349	CRYZ
3	70116124	70164498	70061226	70180992	ERICH3
3	70403468	70451842	70209854	70556639	TNNI3K
3	91488777	91537151	91528218	91533096	PARS2
3	91488777	91537151	91489778	91514089	TTC22
3	91688676	91737050	91675769	91691015	LOC615989
3	91688676	91737050	91703260	91739355	ACOT11
3	91833036	91881410	91868958	91869603	LOC112446011
3	91833036	91881410	91841572	92007897	SSBP3
3	92145468	92193842	92157595	92157724	LOC112446110
3	92145468	92193842	92163703	92170124	LOC112446012
3	92145468	92193842	92177568	92203383	TMEM59
3	92145468	92193842	92133465	92177652	TCEANC2
3	92178324	92226698	92211414	92221967	LDLRAD1
3	92202463	92250837	92241257	92262228	LRRC42
3	92278281	92326655	92262412	92337726	HSPB11
3	92303699	92352073	92310352	92330716	DIO1
3	92303699	92352073	92345037	92385122	YIPF1
3	92371523	92419897	92377030	92377101	TRNAE-UUC
3	92371523	92419897	92394892	92454799	NDC1
3	92524966	92573340	92479516	92739955	GLIS1
3	92777488	92825862	92805776	92808162	LOC616319
3	92777488	92825862	92780594	92788408	DMRTB1
4	26373746	26422120	26407718	26411604	LOC112446360
4	26373746	26422120	26321418	26469314	SNX13
4	26431851	26480225	26422309	26469219	LOC101902492
4	26829998	26878372	26624494	27670033	HDAC9
4	71008540	71056914	70844928	71044401	OSBPL3
4	71053200	71101574	71063203	71064146	LOC100299757
4	71053200	71101574	71088380	71192731	GSDME
4	71127542	71175916	71167425	71303685	MPP6
4	71595526	71643900	71616855	71623983	NPY
6	36532255	36580629	36475491	36603215	ABCG2
6	68352813	68401187	68399515	68399583	MIR4449
6	68352813	68401187	68303695	68409941	USP46
6	68352813	68401187	68399343	68407991	DANCR
6	68536019	68584393	68538960	68936021	SCFD2
6	68908062	68956436	68940824	69008876	FIP1L1
6	69400647	69449021	69402820	69404622	LOC101906021
7	53302202	53350576	53336846	53351179	SPRY4
7	53302202	53350576	53311900	53765315	LOC100847454
7	60544085	60592459	60505684	60642610	ABLIM3
7	91413058	91461432	91430605	91453635	LOC112447565
10	13450670	13499044	13426219	13489910	LOC112441475
10	13580647	13629021	13544183	13622063	SMAD6
10	44525904	44574278	44296820	44564023	FRMD6
10	44618529	44666903	44659756	44796959	GNG2
10	90299914	90348288	89788138	91102410	NRXN3
11	78059226	78107600	78103081	78191677	LDAH
11	78200130	78248504	78204301	78208326	GDF7
11	78200130	78248504	78220161	78221520	LOC112448819
11	78200130	78248504	78220809	78257448	HS1BP3
11	78287128	78335502	78317727	78317841	LOC112448950
11	78420216	78468590	78440770	78448925	LOC529399
12	27376730	27425104	27378916	27396140	RFC3
12	27532550	27580924	27520069	28013508	STARD13
12	27909316	27957690	27936609	27952715	LOC112449050
12	28081125	28129499	28052266	28088332	KL
12	28442865	28491239	28467040	28469335	LOC784697
12	28442865	28491239	28309995	28495410	PDS5B
12	28563196	28611570	28584733	28592929	LOC112449115
12	28563196	28611570	28591515	28614285	N4BP2L1
12	28563196	28611570	28524444	28586105	N4BP2L2
12	28738945	28787319	28668714	28778331	ZAR1L
12	28738945	28787319	28747721	29076082	FRY
12	30097238	30145612	30111715	30134530	ALOX5AP
13	83204905	83253279	83250879	83257947	CBLN4
14	5362669	5411043	5371266	5378734	LOC112449570
14	6364335	6412709	6392309	6544746	KHDRBS3
14	6685216	6733590	6707776	6707847	TRNAC-GCA
18	20916257	20964631	20893391	21015014	TOX3
18	21106273	21154647	21139756	21140505	LOC112442235
18	21405707	21454081	21437576	21437647	TRNAC-ACA
19	29727725	29776099	29772384	29781308	PIRT
19	32887769	32936143	32918996	32946930	CDRT4
19	56889744	56938118	56891277	56896937	LOC526163
19	56889744	56938118	56900192	56910527	CD300LB
19	56889744	56938118	56936850	56953368	CD300A
19	57018865	57067239	57036024	57043163	GPR142
19	57018865	57067239	57052706	57055495	LOC112442753
19	57018865	57067239	57057655	57059256	LOC112442727
19	57018865	57067239	57060035	57064507	LOC112442728
19	57018865	57067239	57046452	57051574	BTBD17
19	57018865	57067239	57065122	57066804	LOC112442724
19	57018865	57067239	56987717	57025878	LOC101906311
19	57130277	57178651	57115979	57146638	DNAI2
19	57165450	57213824	57192440	57196471	RPL38
19	57165450	57213824	57151007	57186696	TTYH2
19	57165450	57213824	57206145	57246788	LOC101907074
22	24303205	24351579	24311403	24319214	LOC112443518
24	22991426	23039800	22850105	23337793	NOL4
24	23460104	23508478	23448938	23641234	ASXL3
24	24014934	24063308	23812699	24196588	CCDC178
25	39635795	39684169	39455069	40198805	SDK1
25	40087049	40135423	40099589	40099660	MIR2390
25	40293542	40341916	40316154	40331472	LOC107131851
25	40395153	40443527	40416452	40523004	CARD11
26	9247664	9296038	9258471	9372178	PAPSS2
26	9494608	9542982	9466271	9570657	PTEN
26	9892278	9940652	9901178	10177515	RNLS

## Sheet: Table S7
Supplementary Table S7: List of the highly introgressed SNP identified in CIN_A using Holstein as reference population located on the quantitative traits loci (QTL) . The chromosome and start and end position of SNPs, the chromosome, start and end position and the description of QTL are given.
Chr SNP	Start SNP	End SNP	Chr QTL	Start QTL	End QTL	Description QTL
1	6014340	6062714	1	6016437	6016441	Intramuscular fat QTL (36361)
1	6160008	6208382	1	6184193	6184197	Rump angle QTL (173309)
1	6181467	6229841	1	6184193	6184197	Rump angle QTL (173309)
1	70799506	70847880	1	70807387	70807391	Milk riboflavin content QTL (63968)
1	70799506	70847880	1	70808588	70808592	Milk riboflavin content QTL (63969)
1	70799506	70847880	1	70823691	70823695	Body weight gain QTL (66710)
1	70799506	70847880	1	70823691	70823695	Milk yield QTL (218636)
1	127348965	127397339	1	127373150	127373154	White line disease QTL (221775)
1	127374174	127422548	1	127415090	127415094	Milk fat yield QTL (243602)
1	130245119	130293493	1	130269304	130269308	Interval to first estrus after calving QTL (138548)
1	130380026	130428400	1	130404211	130404215	Birth index QTL (30480)
1	130380026	130428400	1	130414608	130414612	Conception rate QTL (176913)
1	130417562	130465936	1	130464392	130464396	Shear force QTL (224921)
1	130449323	130497697	1	130464392	130464396	Shear force QTL (224921)
1	130449323	130497697	1	130473508	130473512	Lean meat yield QTL (37119)
1	130558470	130606844	1	130582655	130582659	Calving ease QTL (38821)
1	130558470	130606844	1	130582655	130582659	Pregnancy rate QTL (38822)
1	130558470	130606844	1	130582655	130582659	Foot angle QTL (38823)
1	130558470	130606844	1	130582655	130582659	Feet and leg conformation QTL (38824)
1	130558470	130606844	1	130582655	130582659	PTA type QTL (38825)
1	130558470	130606844	1	130582655	130582659	Udder attachment QTL (38826)
1	130558470	130606844	1	130582655	130582659	Net merit QTL (38827)
1	130558470	130606844	1	130582655	130582659	Length of productive life QTL (38828)
1	130558470	130606844	1	130582655	130582659	Rear leg placement - side view QTL (38829)
1	130558470	130606844	1	130582655	130582659	Calving ease QTL (38830)
1	130558470	130606844	1	130582655	130582659	Somatic cell score QTL (38831)
1	130558470	130606844	1	130582655	130582659	Stillbirth QTL (38832)
1	130558470	130606844	1	130582655	130582659	Stature QTL (38833)
1	130558470	130606844	1	130582655	130582659	Strength QTL (38834)
1	130558470	130606844	1	130582655	130582659	Udder depth QTL (38835)
1	130702313	130750687	1	130745921	130745925	Body weight QTL (66815)
1	130702313	130750687	1	130745921	130745925	Milk yield QTL (156974)
2	51984759	52033133	2	52029835	52029839	Monounsaturated fatty acid content QTL (152196)
3	81651887	81700261	3	81655140	81655144	Pregnancy rate QTL (39983)
3	81651887	81700261	3	81655140	81655144	Net merit QTL (39984)
3	81651887	81700261	3	81655140	81655144	Length of productive life QTL (39985)
3	81651887	81700261	3	81655140	81655144	Calving ease QTL (39986)
3	81651887	81700261	3	81655140	81655144	Somatic cell score QTL (39987)
3	84100113	84148487	3	84124298	84124302	Calf size QTL (15171)
3	84100113	84148487	3	84124298	84124302	Calving index QTL (15172)
3	84100113	84148487	3	84124298	84124302	Calving ease QTL (15173)
3	84100113	84148487	3	84124298	84124302	Stillbirth QTL (15174)
3	84100113	84148487	3	84124298	84124302	Calf size QTL (30489)
3	84100113	84148487	3	84124298	84124302	Pregnancy rate QTL (40006)
3	84100113	84148487	3	84124298	84124302	Stillbirth QTL (40007)
3	84100113	84148487	3	84124298	84124302	Udder attachment QTL (40008)
3	84100113	84148487	3	84124298	84124302	Milk yield QTL (40009)
3	84100113	84148487	3	84124298	84124302	Somatic cell score QTL (40010)
3	84100113	84148487	3	84124298	84124302	Stature QTL (40011)
3	84100113	84148487	3	84124298	84124302	Strength QTL (40012)
3	84100113	84148487	3	84124298	84124302	Teat length QTL (40013)
3	84100113	84148487	3	84124298	84124302	Udder depth QTL (40014)
3	84255875	84304249	3	84280060	84280064	Body weight gain QTL (66923)
3	84367867	84416241	3	84387336	84387340	Calcidiol level QTL (28518)
4	26829998	26878372	4	26854183	26854187	Milk protein percentage QTL (26726)
4	26876899	26925273	4	26901084	26901088	Body weight gain QTL (67030)
4	26910104	26958478	4	26934289	26934293	Body weight gain QTL (67032)
4	26997244	27045618	4	27014514	27014518	Body weight QTL (65173)
4	26997244	27045618	4	27044426	27044430	Tick resistance QTL (297711)
4	26829998	26878372	4	26854183	26854187	Milk protein percentage QTL (26726)
4	26876899	26925273	4	26901084	26901088	Body weight gain QTL (67030)
4	26910104	26958478	4	26934289	26934293	Body weight gain QTL (67032)
4	26997244	27045618	4	27014514	27014518	Body weight QTL (65173)
4	26997244	27045618	4	27044426	27044430	Tick resistance QTL (297711)
5	65379183	65427557	5	65403368	65403372	Lean meat yield QTL (36886)
5	65379183	65427557	5	65403368	65403372	Body depth QTL (40979)
5	65379183	65427557	5	65403368	65403372	Calving ease QTL (40980)
5	65379183	65427557	5	65403368	65403372	Dairy form QTL (40981)
5	65379183	65427557	5	65403368	65403372	Feet and leg conformation QTL (40982)
5	65379183	65427557	5	65403368	65403372	PTA type QTL (40983)
5	65379183	65427557	5	65403368	65403372	Teat placement QTL (40984)
5	65379183	65427557	5	65403368	65403372	Udder attachment QTL (40985)
5	65379183	65427557	5	65403368	65403372	Milk fat yield QTL (40986)
5	65379183	65427557	5	65403368	65403372	Milk yield QTL (40987)
5	65379183	65427557	5	65403368	65403372	Net merit QTL (40988)
5	65379183	65427557	5	65403368	65403372	Milk protein yield QTL (40989)
5	65379183	65427557	5	65403368	65403372	Rear leg placement - rear view QTL (40990)
5	65379183	65427557	5	65403368	65403372	Teat placement QTL (40991)
5	65379183	65427557	5	65403368	65403372	Udder height QTL (40992)
5	65379183	65427557	5	65403368	65403372	Rump width QTL (40993)
5	65379183	65427557	5	65403368	65403372	Stature QTL (40994)
5	65379183	65427557	5	65403368	65403372	Strength QTL (40995)
5	65379183	65427557	5	65403368	65403372	Udder cleft QTL (40996)
5	65379183	65427557	5	65403368	65403372	Udder depth QTL (40997)
5	65379183	65427557	5	65403368	65403372	Milk caprylic acid content QTL (207500)
5	65413150	65461524	5	65437335	65437339	Lean meat yield QTL (36911)
5	65675627	65724001	5	65699812	65699816	Gestation length QTL (15411)
5	65675627	65724001	5	65699812	65699816	Gestation length QTL (15412)
5	65675627	65724001	5	65703421	65703425	Milk capric acid content QTL (195922)
5	66115224	66163598	5	66118997	66119001	Milk capric acid content QTL (197258)
5	66115224	66163598	5	66139409	66139413	Somatic cell score QTL (64589)
5	66211671	66260045	5	66215929	66215933	Milk fat yield QTL (20625)
5	66211671	66260045	5	66215929	66215933	Body condition score QTL (20626)
5	66211671	66260045	5	66216055	66216059	Carcass weight QTL (20623)
5	66211671	66260045	5	66216055	66216059	Milk fat percentage QTL (20624)
5	66211671	66260045	5	66241781	66241785	Milk fat yield QTL (20618)
5	66211671	66260045	5	66241781	66241785	Milk protein yield QTL (20619)
5	66211671	66260045	5	66241781	66241785	Somatic cell score QTL (20620)
5	66211671	66260045	5	66241781	66241785	Conformation score QTL (20621)
5	66211671	66260045	5	66241781	66241785	Rump angle QTL (20622)
5	66211671	66260045	5	66241787	66241791	Chest width QTL (20617)
5	66211671	66260045	5	66257723	66257727	Multiple birth QTL (170238)
5	97409922	97458296	5	97410373	97410377	Milk fat percentage QTL (246260)
5	97409922	97458296	5	97411351	97411355	Milk fat percentage QTL (245792)
5	97409922	97458296	5	97413252	97413256	Lean meat yield QTL (37019)
5	97409922	97458296	5	97426165	97426169	Milk protein percentage QTL (250492)
5	97409922	97458296	5	97430417	97430421	Milk protein percentage QTL (250316)
5	97409922	97458296	5	97434107	97434111	Milk fat percentage QTL (245824)
5	97409922	97458296	5	97434107	97434111	Milk protein percentage QTL (250286)
5	97409922	97458296	5	97434675	97434679	Milk fat percentage QTL (245939)
5	97409922	97458296	5	97434675	97434679	Milk protein percentage QTL (250343)
5	97409922	97458296	5	97436193	97436197	Milk fat percentage QTL (245894)
5	97409922	97458296	5	97436193	97436197	Milk protein percentage QTL (250329)
5	97409922	97458296	5	96563734	97550215	Blood calcium level QTL (238846)
5	97612195	97660569	5	97636380	97636384	Milk fat percentage QTL (173541)
5	97612195	97660569	5	97637111	97637115	Milk fat percentage QTL (104527)
5	97612195	97660569	5	97639773	97639777	Milk fat percentage QTL (150485)
5	97612195	97660569	5	97642431	97642435	Milk fat percentage QTL (150629)
5	97612195	97660569	5	97645943	97645947	First service conception QTL (176721)
5	97612195	97660569	5	97645943	97645947	Conception rate QTL (176996)
5	97612195	97660569	5	97650707	97650711	Milk fat percentage QTL (150615)
6	16938973	16987347	6	16963158	16963162	Average daily gain QTL (20932)
6	16938973	16987347	6	16963158	16963162	Sperm plasma membrane integrity QTL (126952)
6	16938973	16987347	6	16963158	16963162	Average daily gain QTL (130787)
6	16938973	16987347	6	16983284	16983288	Lean meat yield QTL (37160)
6	16959099	17007473	6	16963158	16963162	Average daily gain QTL (20932)
6	16959099	17007473	6	16963158	16963162	Sperm plasma membrane integrity QTL (126952)
6	16959099	17007473	6	16963158	16963162	Average daily gain QTL (130787)
6	16959099	17007473	6	16983284	16983288	Lean meat yield QTL (37160)
6	16959099	17007473	6	17005441	17005445	Shear force QTL (225797)
6	16959099	17007473	6	17007073	17007077	Shear force QTL (225863)
6	17032106	17080480	6	17036125	17036129	Body weight QTL (67675)
6	17032106	17080480	6	17036125	17036129	Body weight QTL (67676)
6	17032106	17080480	6	17060399	17060403	Inseminations per conception QTL (212575)
6	17056702	17105076	6	17060399	17060403	Inseminations per conception QTL (212575)
6	18931279	18979653	6	18955464	18955468	Body weight QTL (67544)
6	18978647	19027021	6	19002832	19002836	Somatic cell score QTL (238559)
6	18978647	19027021	6	19021422	19021426	Metabolic body weight QTL (23680)
6	19050268	19098642	6	19091860	19091864	Tick resistance QTL (297769)
6	91083564	91131938	6	91107749	91107753	Milk fat yield QTL (25838)
6	91083564	91131938	6	91122454	91122458	Milk kappa-casein percentage QTL (112400)
6	91083564	91131938	6	91122454	91122458	Milk glycosylated kappa-casein percentage QTL (115732)
6	91149986	91198360	6	91168325	91168329	Milk alpha-S2-casein percentage QTL (119637)
6	91149986	91198360	6	91168325	91168329	Milk phosphorylated alpha-S2-casein percentage QTL (120018)
6	91149986	91198360	6	91171411	91171415	Ketosis QTL (179848)
6	91149986	91198360	6	91174171	91174175	Foot angle QTL (42342)
6	91149986	91198360	6	91174171	91174175	Feet and leg conformation QTL (42343)
6	91149986	91198360	6	91174171	91174175	PTA type QTL (42344)
6	91149986	91198360	6	91174171	91174175	Teat placement QTL (42345)
6	91149986	91198360	6	91174171	91174175	Udder attachment QTL (42346)
6	91149986	91198360	6	91174171	91174175	Net merit QTL (42347)
6	91149986	91198360	6	91174171	91174175	Milk protein percentage QTL (42348)
6	91149986	91198360	6	91174171	91174175	Rear leg placement - rear view QTL (42349)
6	91149986	91198360	6	91174171	91174175	Teat placement QTL (42350)
6	91149986	91198360	6	91174171	91174175	Udder height QTL (42351)
6	91149986	91198360	6	91174171	91174175	Somatic cell score QTL (42352)
6	91149986	91198360	6	91174171	91174175	Stature QTL (42353)
6	91149986	91198360	6	91174171	91174175	Udder depth QTL (42354)
6	91149986	91198360	6	91174171	91174175	Milk kappa-casein percentage QTL (110300)
6	91149986	91198360	6	91174171	91174175	Milk glycosylated kappa-casein percentage QTL (115813)
6	91149986	91198360	6	91174171	91174175	Milk unglycosylated kappa-casein percentage QTL (119300)
6	91149986	91198360	6	91191349	91191353	Milk kappa-casein percentage QTL (110656)
6	91149986	91198360	6	91191349	91191353	Milk glycosylated kappa-casein percentage QTL (115908)
6	91149986	91198360	6	91192144	91192148	Milk kappa-casein percentage QTL (110657)
6	91149986	91198360	6	91192144	91192148	Milk glycosylated kappa-casein percentage QTL (115909)
6	91149986	91198360	6	91196970	91196974	Milk kappa-casein percentage QTL (110659)
6	91149986	91198360	6	91196970	91196974	Milk glycosylated kappa-casein percentage QTL (115911)
6	91149986	91198360	6	91197877	91197881	Milk kappa-casein percentage QTL (110660)
6	91149986	91198360	6	91197877	91197881	Milk glycosylated kappa-casein percentage QTL (115912)
6	91199406	91247780	6	91199748	91199752	Milk kappa-casein percentage QTL (110662)
6	91199406	91247780	6	91199748	91199752	Milk glycosylated kappa-casein percentage QTL (115914)
6	91199406	91247780	6	91200349	91200353	Milk kappa-casein percentage QTL (110663)
6	91199406	91247780	6	91200349	91200353	Milk glycosylated kappa-casein percentage QTL (115915)
6	91199406	91247780	6	91201314	91201318	Milk kappa-casein percentage QTL (111214)
6	91199406	91247780	6	91201314	91201318	Milk glycosylated kappa-casein percentage QTL (116693)
6	91199406	91247780	6	91202574	91202578	Milk kappa-casein percentage QTL (110664)
6	91199406	91247780	6	91202574	91202578	Milk glycosylated kappa-casein percentage QTL (115916)
6	91199406	91247780	6	91202574	91202578	Milk yield QTL (174483)
6	91199406	91247780	6	91202574	91202578	Somatic cell score QTL (175739)
6	91199406	91247780	6	91202574	91202578	Ketosis QTL (179508)
6	91199406	91247780	6	91202574	91202578	Ketosis QTL (179611)
6	91199406	91247780	6	91223591	91223595	Milk protein yield QTL (26203)
6	91308116	91356490	6	91332301	91332305	Clinical mastitis QTL (19011)
6	91308116	91356490	6	91353450	91353454	Ketosis QTL (179641)
6	91333594	91381968	6	91353450	91353454	Ketosis QTL (179641)
6	91333594	91381968	6	91356762	91356766	Milk kappa-casein percentage QTL (111584)
6	91333594	91381968	6	91364096	91364100	Ketosis QTL (179696)
6	91333594	91381968	6	91369508	91369512	Ketosis QTL (179703)
6	91333594	91381968	6	91371807	91371811	Ketosis QTL (179782)
6	91333594	91381968	6	91373908	91373912	Milk kappa-casein percentage QTL (110596)
6	91333594	91381968	6	91373908	91373912	Milk unglycosylated kappa-casein percentage QTL (118161)
6	91333594	91381968	6	91373908	91373912	Ketosis QTL (179543)
6	91333594	91381968	6	91373908	91373912	Ketosis QTL (179722)
6	91333594	91381968	6	91375342	91375346	Ketosis QTL (179851)
6	91333594	91381968	6	91376794	91376798	Milk unglycosylated kappa-casein percentage QTL (119073)
6	91333594	91381968	6	91377656	91377660	Milk unglycosylated kappa-casein percentage QTL (119074)
6	91333594	91381968	6	91380224	91380228	Clinical mastitis QTL (161589)
6	91333594	91381968	6	91380889	91380893	Milk unglycosylated kappa-casein percentage QTL (119075)
6	91362306	91410680	6	91364096	91364100	Ketosis QTL (179696)
6	91362306	91410680	6	91369508	91369512	Ketosis QTL (179703)
6	91362306	91410680	6	91371807	91371811	Ketosis QTL (179782)
6	91362306	91410680	6	91373908	91373912	Milk kappa-casein percentage QTL (110596)
6	91362306	91410680	6	91373908	91373912	Milk unglycosylated kappa-casein percentage QTL (118161)
6	91362306	91410680	6	91373908	91373912	Ketosis QTL (179543)
6	91362306	91410680	6	91373908	91373912	Ketosis QTL (179722)
6	91362306	91410680	6	91375342	91375346	Ketosis QTL (179851)
6	91362306	91410680	6	91376794	91376798	Milk unglycosylated kappa-casein percentage QTL (119073)
6	91362306	91410680	6	91377656	91377660	Milk unglycosylated kappa-casein percentage QTL (119074)
6	91362306	91410680	6	91380224	91380228	Clinical mastitis QTL (161589)
6	91362306	91410680	6	91380889	91380893	Milk unglycosylated kappa-casein percentage QTL (119075)
6	91362306	91410680	6	91382623	91382627	Milk unglycosylated kappa-casein percentage QTL (119076)
6	91362306	91410680	6	91383376	91383380	Milk unglycosylated kappa-casein percentage QTL (119077)
6	91362306	91410680	6	91385580	91385584	Ketosis QTL (179754)
6	91362306	91410680	6	91386491	91386495	Somatic cell score QTL (175740)
6	91362306	91410680	6	91391587	91391591	Milk kappa-casein percentage QTL (111033)
6	91362306	91410680	6	91391587	91391591	Milk unglycosylated kappa-casein percentage QTL (118233)
6	91362306	91410680	6	91391587	91391591	Ketosis QTL (179730)
6	91362306	91410680	6	91395504	91395508	Milk kappa-casein percentage QTL (109680)
6	91362306	91410680	6	91395504	91395508	Milk glycosylated kappa-casein percentage QTL (115353)
6	91362306	91410680	6	91395504	91395508	Milk unglycosylated kappa-casein percentage QTL (117459)
6	91362306	91410680	6	91397114	91397118	Milk kappa-casein percentage QTL (109766)
6	91362306	91410680	6	91397114	91397118	Milk glycosylated kappa-casein percentage QTL (115365)
6	91362306	91410680	6	91397114	91397118	Milk unglycosylated kappa-casein percentage QTL (117614)
6	91362306	91410680	6	91397114	91397118	Ketosis QTL (179540)
6	91362306	91410680	6	91397114	91397118	Ketosis QTL (179706)
6	91362306	91410680	6	91397114	91397118	Milk protein percentage QTL (214744)
6	91362306	91410680	6	91400348	91400352	Milk kappa-casein percentage QTL (109403)
6	91362306	91410680	6	91400348	91400352	Milk glycosylated kappa-casein percentage QTL (114891)
6	91362306	91410680	6	91400348	91400352	Milk unglycosylated kappa-casein percentage QTL (117241)
6	91362306	91410680	6	91401278	91401282	Milk kappa-casein percentage QTL (109681)
6	91362306	91410680	6	91401278	91401282	Milk glycosylated kappa-casein percentage QTL (115354)
6	91362306	91410680	6	91401278	91401282	Milk unglycosylated kappa-casein percentage QTL (117460)
6	91362306	91410680	6	91402080	91402084	Milk kappa-casein percentage QTL (109682)
6	91362306	91410680	6	91402080	91402084	Milk glycosylated kappa-casein percentage QTL (115355)
6	91362306	91410680	6	91402080	91402084	Milk unglycosylated kappa-casein percentage QTL (117461)
6	91362306	91410680	6	91403030	91403034	Milk kappa-casein percentage QTL (109683)
6	91362306	91410680	6	91403030	91403034	Milk glycosylated kappa-casein percentage QTL (115356)
6	91362306	91410680	6	91403030	91403034	Milk unglycosylated kappa-casein percentage QTL (117462)
6	91362306	91410680	6	91406351	91406355	Milk yield QTL (174484)
6	91362306	91410680	6	91406351	91406355	Somatic cell score QTL (175741)
6	91362306	91410680	6	91406351	91406355	Ketosis QTL (179566)
6	91362306	91410680	6	91406351	91406355	Ketosis QTL (179876)
6	91362306	91410680	6	91408594	91408598	Milk kappa-casein percentage QTL (109684)
6	91362306	91410680	6	91408594	91408598	Milk glycosylated kappa-casein percentage QTL (115357)
6	91362306	91410680	6	91408594	91408598	Milk unglycosylated kappa-casein percentage QTL (117463)
6	91362306	91410680	6	91409834	91409838	Milk kappa-casein percentage QTL (109685)
6	91362306	91410680	6	91409834	91409838	Milk glycosylated kappa-casein percentage QTL (115358)
6	91362306	91410680	6	91409834	91409838	Milk unglycosylated kappa-casein percentage QTL (117464)
6	91400930	91449304	6	91401278	91401282	Milk kappa-casein percentage QTL (109681)
6	91400930	91449304	6	91401278	91401282	Milk glycosylated kappa-casein percentage QTL (115354)
6	91400930	91449304	6	91401278	91401282	Milk unglycosylated kappa-casein percentage QTL (117460)
6	91400930	91449304	6	91402080	91402084	Milk kappa-casein percentage QTL (109682)
6	91400930	91449304	6	91402080	91402084	Milk glycosylated kappa-casein percentage QTL (115355)
6	91400930	91449304	6	91402080	91402084	Milk unglycosylated kappa-casein percentage QTL (117461)
6	91400930	91449304	6	91403030	91403034	Milk kappa-casein percentage QTL (109683)
6	91400930	91449304	6	91403030	91403034	Milk glycosylated kappa-casein percentage QTL (115356)
6	91400930	91449304	6	91403030	91403034	Milk unglycosylated kappa-casein percentage QTL (117462)
6	91400930	91449304	6	91406351	91406355	Milk yield QTL (174484)
6	91400930	91449304	6	91406351	91406355	Somatic cell score QTL (175741)
6	91400930	91449304	6	91406351	91406355	Ketosis QTL (179566)
6	91400930	91449304	6	91406351	91406355	Ketosis QTL (179876)
6	91400930	91449304	6	91408594	91408598	Milk kappa-casein percentage QTL (109684)
6	91400930	91449304	6	91408594	91408598	Milk glycosylated kappa-casein percentage QTL (115357)
6	91400930	91449304	6	91408594	91408598	Milk unglycosylated kappa-casein percentage QTL (117463)
6	91400930	91449304	6	91409834	91409838	Milk kappa-casein percentage QTL (109685)
6	91400930	91449304	6	91409834	91409838	Milk glycosylated kappa-casein percentage QTL (115358)
6	91400930	91449304	6	91409834	91409838	Milk unglycosylated kappa-casein percentage QTL (117464)
6	91400930	91449304	6	91410799	91410803	Milk kappa-casein percentage QTL (109686)
6	91400930	91449304	6	91410799	91410803	Milk glycosylated kappa-casein percentage QTL (115359)
6	91400930	91449304	6	91410799	91410803	Milk unglycosylated kappa-casein percentage QTL (117465)
6	91400930	91449304	6	91411346	91411350	Milk kappa-casein percentage QTL (109687)
6	91400930	91449304	6	91411346	91411350	Milk glycosylated kappa-casein percentage QTL (115360)
6	91400930	91449304	6	91411346	91411350	Milk unglycosylated kappa-casein percentage QTL (117466)
6	91400930	91449304	6	91411979	91411983	Milk kappa-casein percentage QTL (109688)
6	91400930	91449304	6	91411979	91411983	Milk glycosylated kappa-casein percentage QTL (115361)
6	91400930	91449304	6	91411979	91411983	Milk unglycosylated kappa-casein percentage QTL (117467)
6	91400930	91449304	6	91413541	91413545	Milk kappa-casein percentage QTL (109689)
6	91400930	91449304	6	91413541	91413545	Milk glycosylated kappa-casein percentage QTL (115362)
6	91400930	91449304	6	91413541	91413545	Milk unglycosylated kappa-casein percentage QTL (117468)
6	91400930	91449304	6	91413541	91413545	Ketosis QTL (179530)
6	91400930	91449304	6	91413541	91413545	Ketosis QTL (179675)
6	91400930	91449304	6	91417995	91417999	Milk kappa-casein percentage QTL (111143)
6	91400930	91449304	6	91417995	91417999	Milk glycosylated kappa-casein percentage QTL (116600)
6	91400930	91449304	6	91417995	91417999	Ketosis QTL (179575)
6	91400930	91449304	6	91417995	91417999	Ketosis QTL (179936)
6	91400930	91449304	6	91420305	91420309	Milk kappa-casein percentage QTL (109442)
6	91400930	91449304	6	91420305	91420309	Milk glycosylated kappa-casein percentage QTL (114999)
6	91400930	91449304	6	91420305	91420309	Milk unglycosylated kappa-casein percentage QTL (117262)
6	91400930	91449304	6	91420305	91420309	Milk phosphorylated alpha-S2-casein percentage QTL (120149)
6	91400930	91449304	6	91422365	91422369	Milk kappa-casein percentage QTL (109801)
6	91400930	91449304	6	91422365	91422369	Milk glycosylated kappa-casein percentage QTL (116421)
6	91400930	91449304	6	91422365	91422369	Milk unglycosylated kappa-casein percentage QTL (117549)
6	91400930	91449304	6	91423992	91423996	Milk kappa-casein percentage QTL (109802)
6	91400930	91449304	6	91423992	91423996	Milk glycosylated kappa-casein percentage QTL (116422)
6	91400930	91449304	6	91423992	91423996	Milk unglycosylated kappa-casein percentage QTL (117550)
6	91400930	91449304	6	91425115	91425119	Milk kappa-casein percentage QTL (109803)
6	91400930	91449304	6	91425115	91425119	Milk glycosylated kappa-casein percentage QTL (116423)
6	91400930	91449304	6	91425115	91425119	Milk unglycosylated kappa-casein percentage QTL (117551)
6	91400930	91449304	6	91425115	91425119	Somatic cell score QTL (175742)
6	91400930	91449304	6	91426095	91426099	Milk kappa-casein percentage QTL (111176)
6	91400930	91449304	6	91427280	91427284	Milk kappa-casein percentage QTL (110227)
6	91400930	91449304	6	91427280	91427284	Milk glycosylated kappa-casein percentage QTL (116062)
6	91400930	91449304	6	91427280	91427284	Milk unglycosylated kappa-casein percentage QTL (118645)
6	91400930	91449304	6	91431853	91431857	Milk kappa-casein percentage QTL (110228)
6	91400930	91449304	6	91431853	91431857	Milk glycosylated kappa-casein percentage QTL (116063)
6	91400930	91449304	6	91431853	91431857	Milk unglycosylated kappa-casein percentage QTL (118646)
6	91400930	91449304	6	91431853	91431857	Ketosis QTL (179574)
6	91400930	91449304	6	91433199	91433203	Milk kappa-casein percentage QTL (109792)
6	91400930	91449304	6	91433199	91433203	Milk glycosylated kappa-casein percentage QTL (115001)
6	91400930	91449304	6	91433199	91433203	Milk unglycosylated kappa-casein percentage QTL (117774)
6	91400930	91449304	6	91433199	91433203	Ketosis QTL (179531)
6	91400930	91449304	6	91434032	91434036	Milk kappa-casein percentage QTL (109804)
6	91400930	91449304	6	91434032	91434036	Milk glycosylated kappa-casein percentage QTL (116424)
6	91400930	91449304	6	91434032	91434036	Milk unglycosylated kappa-casein percentage QTL (117552)
6	91468211	91516585	6	91471139	91471143	Milk kappa-casein percentage QTL (109934)
6	91468211	91516585	6	91471139	91471143	Milk unglycosylated kappa-casein percentage QTL (117605)
6	91468211	91516585	6	91471139	91471143	Milk phosphorylated alpha-S2-casein percentage QTL (120154)
6	91468211	91516585	6	91477153	91477157	Milk kappa-casein percentage QTL (109798)
6	91468211	91516585	6	91477153	91477157	Milk unglycosylated kappa-casein percentage QTL (117443)
6	91468211	91516585	6	91480413	91480417	Milk protein percentage QTL (214745)
6	91468211	91516585	6	91483971	91483975	Milk kappa-casein percentage QTL (110098)
6	91468211	91516585	6	91483971	91483975	Milk unglycosylated kappa-casein percentage QTL (117874)
6	91468211	91516585	6	91483971	91483975	Somatic cell score QTL (175743)
6	91468211	91516585	6	91503359	91503363	Milk kappa-casein percentage QTL (109909)
6	91468211	91516585	6	91503359	91503363	Milk unglycosylated kappa-casein percentage QTL (117693)
6	91468211	91516585	6	91503733	91503737	Milk myristoleic acid content QTL (126241)
6	91468211	91516585	6	91504846	91504850	Milk kappa-casein percentage QTL (109910)
6	91468211	91516585	6	91504846	91504850	Milk unglycosylated kappa-casein percentage QTL (117694)
6	91468211	91516585	6	91506759	91506763	Milk kappa-casein percentage QTL (109911)
6	91468211	91516585	6	91506759	91506763	Milk unglycosylated kappa-casein percentage QTL (117695)
6	91468211	91516585	6	91506759	91506763	Milk myristoleic acid content QTL (126242)
6	91468211	91516585	6	91507795	91507799	Milk kappa-casein percentage QTL (109912)
6	91468211	91516585	6	91507795	91507799	Milk unglycosylated kappa-casein percentage QTL (117696)
6	91468211	91516585	6	91511035	91511039	Milk kappa-casein percentage QTL (109913)
6	91468211	91516585	6	91511035	91511039	Milk unglycosylated kappa-casein percentage QTL (117697)
6	91468211	91516585	6	91511851	91511855	Milk kappa-casein percentage QTL (109914)
6	91468211	91516585	6	91511851	91511855	Milk unglycosylated kappa-casein percentage QTL (117698)
6	91468211	91516585	6	91512572	91512576	Milk kappa-casein percentage QTL (109915)
6	91468211	91516585	6	91512572	91512576	Milk unglycosylated kappa-casein percentage QTL (117699)
6	91468211	91516585	6	91512572	91512576	First service conception QTL (176737)
6	91468211	91516585	6	91512572	91512576	Conception rate QTL (177027)
6	91468211	91516585	6	91512572	91512576	Conception rate QTL (181228)
6	91468211	91516585	6	91512572	91512576	First service conception QTL (212161)
6	91468211	91516585	6	91512572	91512576	Inseminations per conception QTL (212593)
6	91468211	91516585	6	91514737	91514741	Milk kappa-casein percentage QTL (109916)
6	91468211	91516585	6	91514737	91514741	Milk unglycosylated kappa-casein percentage QTL (117700)
6	91468211	91516585	6	91516138	91516142	Milk kappa-casein percentage QTL (109868)
6	91468211	91516585	6	91516138	91516142	Milk unglycosylated kappa-casein percentage QTL (117565)
6	91468211	91516585	6	91516138	91516142	Milk phosphorylated alpha-S2-casein percentage QTL (120123)
6	91495154	91543528	6	91503359	91503363	Milk kappa-casein percentage QTL (109909)
6	91495154	91543528	6	91503359	91503363	Milk unglycosylated kappa-casein percentage QTL (117693)
6	91495154	91543528	6	91503733	91503737	Milk myristoleic acid content QTL (126241)
6	91495154	91543528	6	91504846	91504850	Milk kappa-casein percentage QTL (109910)
6	91495154	91543528	6	91504846	91504850	Milk unglycosylated kappa-casein percentage QTL (117694)
6	91495154	91543528	6	91506759	91506763	Milk kappa-casein percentage QTL (109911)
6	91495154	91543528	6	91506759	91506763	Milk unglycosylated kappa-casein percentage QTL (117695)
6	91495154	91543528	6	91506759	91506763	Milk myristoleic acid content QTL (126242)
6	91495154	91543528	6	91507795	91507799	Milk kappa-casein percentage QTL (109912)
6	91495154	91543528	6	91507795	91507799	Milk unglycosylated kappa-casein percentage QTL (117696)
6	91495154	91543528	6	91511035	91511039	Milk kappa-casein percentage QTL (109913)
6	91495154	91543528	6	91511035	91511039	Milk unglycosylated kappa-casein percentage QTL (117697)
6	91495154	91543528	6	91511851	91511855	Milk kappa-casein percentage QTL (109914)
6	91495154	91543528	6	91511851	91511855	Milk unglycosylated kappa-casein percentage QTL (117698)
6	91495154	91543528	6	91512572	91512576	Milk kappa-casein percentage QTL (109915)
6	91495154	91543528	6	91512572	91512576	Milk unglycosylated kappa-casein percentage QTL (117699)
6	91495154	91543528	6	91512572	91512576	First service conception QTL (176737)
6	91495154	91543528	6	91512572	91512576	Conception rate QTL (177027)
6	91495154	91543528	6	91512572	91512576	Conception rate QTL (181228)
6	91495154	91543528	6	91512572	91512576	First service conception QTL (212161)
6	91495154	91543528	6	91512572	91512576	Inseminations per conception QTL (212593)
6	91495154	91543528	6	91514737	91514741	Milk kappa-casein percentage QTL (109916)
6	91495154	91543528	6	91514737	91514741	Milk unglycosylated kappa-casein percentage QTL (117700)
6	91495154	91543528	6	91516138	91516142	Milk kappa-casein percentage QTL (109868)
6	91495154	91543528	6	91516138	91516142	Milk unglycosylated kappa-casein percentage QTL (117565)
6	91495154	91543528	6	91516138	91516142	Milk phosphorylated alpha-S2-casein percentage QTL (120123)
6	91495154	91543528	6	91516963	91516967	Milk kappa-casein percentage QTL (109858)
6	91495154	91543528	6	91516963	91516967	Milk unglycosylated kappa-casein percentage QTL (117515)
6	91495154	91543528	6	91516963	91516967	Milk phosphorylated alpha-S2-casein percentage QTL (120124)
6	91495154	91543528	6	91518480	91518484	Milk kappa-casein percentage QTL (109869)
6	91495154	91543528	6	91518480	91518484	Milk unglycosylated kappa-casein percentage QTL (117566)
6	91495154	91543528	6	91518480	91518484	Milk phosphorylated alpha-S2-casein percentage QTL (120125)
6	91495154	91543528	6	91519339	91519343	Milk kappa-casein percentage QTL (109870)
6	91495154	91543528	6	91519339	91519343	Milk unglycosylated kappa-casein percentage QTL (117567)
6	91495154	91543528	6	91519339	91519343	Milk phosphorylated alpha-S2-casein percentage QTL (120126)
6	91495154	91543528	6	91519339	91519343	Somatic cell score QTL (175744)
6	91495154	91543528	6	91520195	91520199	Milk kappa-casein percentage QTL (109871)
6	91495154	91543528	6	91520195	91520199	Milk unglycosylated kappa-casein percentage QTL (117568)
6	91495154	91543528	6	91520195	91520199	Milk phosphorylated alpha-S2-casein percentage QTL (120127)
6	91495154	91543528	6	91521004	91521008	Milk kappa-casein percentage QTL (109541)
6	91495154	91543528	6	91521004	91521008	Milk glycosylated kappa-casein percentage QTL (115845)
6	91495154	91543528	6	91521004	91521008	Milk unglycosylated kappa-casein percentage QTL (117256)
6	91495154	91543528	6	91522251	91522255	Milk kappa-casein percentage QTL (109542)
6	91495154	91543528	6	91522251	91522255	Milk glycosylated kappa-casein percentage QTL (115846)
6	91495154	91543528	6	91522251	91522255	Milk unglycosylated kappa-casein percentage QTL (117257)
6	91495154	91543528	6	91523314	91523318	Milk kappa-casein percentage QTL (110151)
6	91495154	91543528	6	91523314	91523318	Milk unglycosylated kappa-casein percentage QTL (117775)
6	91495154	91543528	6	91523314	91523318	Milk phosphorylated alpha-S2-casein percentage QTL (120089)
6	91495154	91543528	6	91524385	91524389	Milk kappa-casein percentage QTL (109994)
6	91495154	91543528	6	91524385	91524389	Milk unglycosylated kappa-casein percentage QTL (117627)
6	91495154	91543528	6	91532602	91532606	Milk kappa-casein percentage QTL (109739)
6	91495154	91543528	6	91532602	91532606	Milk glycosylated kappa-casein percentage QTL (116367)
6	91495154	91543528	6	91532602	91532606	Milk unglycosylated kappa-casein percentage QTL (117438)
6	91495154	91543528	6	91538881	91538885	Milk kappa-casein percentage QTL (109721)
6	91495154	91543528	6	91538881	91538885	Milk unglycosylated kappa-casein percentage QTL (117329)
6	91495154	91543528	6	91538881	91538885	Milk phosphorylated alpha-S2-casein percentage QTL (120103)
6	91495154	91543528	6	91538881	91538885	First service conception QTL (212162)
6	91495154	91543528	6	91541436	91541440	Milk kappa-casein percentage QTL (109722)
6	91495154	91543528	6	91541436	91541440	Milk unglycosylated kappa-casein percentage QTL (117330)
6	91495154	91543528	6	91541436	91541440	Milk phosphorylated alpha-S2-casein percentage QTL (120104)
6	91495154	91543528	6	91542175	91542179	Milk kappa-casein percentage QTL (109723)
6	91495154	91543528	6	91542175	91542179	Milk unglycosylated kappa-casein percentage QTL (117331)
6	91495154	91543528	6	91542175	91542179	Milk phosphorylated alpha-S2-casein percentage QTL (120105)
6	91495154	91543528	6	91543523	91543527	Milk kappa-casein percentage QTL (109724)
6	91495154	91543528	6	91543523	91543527	Milk unglycosylated kappa-casein percentage QTL (117332)
6	91495154	91543528	6	91543523	91543527	Milk phosphorylated alpha-S2-casein percentage QTL (120106)
6	91605648	91654022	6	91609331	91609335	Milk kappa-casein percentage QTL (110051)
6	91605648	91654022	6	91609331	91609335	Milk glycosylated kappa-casein percentage QTL (115513)
6	91605648	91654022	6	91609331	91609335	Milk unglycosylated kappa-casein percentage QTL (118274)
6	91605648	91654022	6	91615231	91615235	Milk kappa-casein percentage QTL (110274)
6	91605648	91654022	6	91615231	91615235	Milk glycosylated kappa-casein percentage QTL (115234)
6	91605648	91654022	6	91616474	91616478	Body weight QTL (65238)
6	91605648	91654022	6	91619840	91619844	Milk kappa-casein percentage QTL (109972)
6	91605648	91654022	6	91619840	91619844	Milk glycosylated kappa-casein percentage QTL (115319)
6	91605648	91654022	6	91619840	91619844	Milk unglycosylated kappa-casein percentage QTL (118080)
6	91605648	91654022	6	91620722	91620726	Milk kappa-casein percentage QTL (109956)
6	91605648	91654022	6	91620722	91620726	Milk glycosylated kappa-casein percentage QTL (115279)
6	91605648	91654022	6	91620722	91620726	Milk unglycosylated kappa-casein percentage QTL (118053)
6	91605648	91654022	6	91623797	91623801	Milk kappa-casein percentage QTL (109957)
6	91605648	91654022	6	91623797	91623801	Milk glycosylated kappa-casein percentage QTL (115280)
6	91605648	91654022	6	91623797	91623801	Milk unglycosylated kappa-casein percentage QTL (118054)
6	91605648	91654022	6	91626337	91626341	Milk kappa-casein percentage QTL (109958)
6	91605648	91654022	6	91626337	91626341	Milk glycosylated kappa-casein percentage QTL (115281)
6	91605648	91654022	6	91626337	91626341	Milk unglycosylated kappa-casein percentage QTL (118055)
6	91605648	91654022	6	91629833	91629837	Clinical mastitis QTL (25257)
6	91605648	91654022	6	91629833	91629837	Milk protein percentage QTL (35748)
6	91605648	91654022	6	91629833	91629837	Body weight gain QTL (66539)
6	91605648	91654022	6	91629833	91629837	Body weight QTL (66540)
6	91605648	91654022	6	91629833	91629837	Body weight QTL (66541)
6	91605648	91654022	6	91629833	91629837	Milk kappa-casein percentage QTL (109959)
6	91605648	91654022	6	91629833	91629837	Milk glycosylated kappa-casein percentage QTL (115282)
6	91605648	91654022	6	91629833	91629837	Milk unglycosylated kappa-casein percentage QTL (118056)
6	91605648	91654022	6	91629833	91629837	Milk fat yield QTL (174122)
6	91605648	91654022	6	91629833	91629837	Milk yield QTL (174485)
6	91605648	91654022	6	91629833	91629837	Somatic cell score QTL (175746)
6	91605648	91654022	6	91637592	91637596	Milk kappa-casein percentage QTL (110263)
6	91605648	91654022	6	91637592	91637596	Milk glycosylated kappa-casein percentage QTL (116533)
6	91605648	91654022	6	91637592	91637596	Milk unglycosylated kappa-casein percentage QTL (118616)
6	91605648	91654022	6	91641817	91641821	Body weight QTL (65227)
6	91775875	91824249	6	91800060	91800064	Calving ease QTL (42371)
6	91775875	91824249	6	91800060	91800064	Foot angle QTL (42372)
6	91775875	91824249	6	91800060	91800064	Feet and leg conformation QTL (42373)
6	91775875	91824249	6	91800060	91800064	PTA type QTL (42374)
6	91775875	91824249	6	91800060	91800064	Teat placement QTL (42375)
6	91775875	91824249	6	91800060	91800064	Udder attachment QTL (42376)
6	91775875	91824249	6	91800060	91800064	Net merit QTL (42377)
6	91775875	91824249	6	91800060	91800064	Length of productive life QTL (42378)
6	91775875	91824249	6	91800060	91800064	Rear leg placement - side view QTL (42379)
6	91775875	91824249	6	91800060	91800064	Udder height QTL (42380)
6	91775875	91824249	6	91800060	91800064	Rump width QTL (42381)
6	91775875	91824249	6	91800060	91800064	Calving ease QTL (42382)
6	91775875	91824249	6	91800060	91800064	Somatic cell score QTL (42383)
6	91775875	91824249	6	91800060	91800064	Stature QTL (42384)
6	91775875	91824249	6	91800060	91800064	Udder cleft QTL (42385)
6	91775875	91824249	6	91800060	91800064	Udder depth QTL (42386)
6	91775875	91824249	6	91800060	91800064	Milk kappa-casein percentage QTL (111445)
6	91775875	91824249	6	91800060	91800064	Milk unglycosylated kappa-casein percentage QTL (119414)
6	91775875	91824249	6	91800586	91800590	Milk kappa-casein percentage QTL (110735)
6	91775875	91824249	6	91800586	91800590	Milk unglycosylated kappa-casein percentage QTL (119267)
6	91775875	91824249	6	91807615	91807619	Milk kappa-casein percentage QTL (109768)
6	91775875	91824249	6	91807615	91807619	Milk glycosylated kappa-casein percentage QTL (115545)
6	91775875	91824249	6	91807615	91807619	Milk unglycosylated kappa-casein percentage QTL (117607)
6	91775875	91824249	6	91808106	91808110	Milk kappa-casein percentage QTL (109769)
6	91775875	91824249	6	91808106	91808110	Milk glycosylated kappa-casein percentage QTL (115546)
6	91775875	91824249	6	91808106	91808110	Milk unglycosylated kappa-casein percentage QTL (117608)
6	91775875	91824249	6	91813443	91813447	Milk kappa-casein percentage QTL (109770)
6	91775875	91824249	6	91813443	91813447	Milk glycosylated kappa-casein percentage QTL (115547)
6	91775875	91824249	6	91813443	91813447	Milk unglycosylated kappa-casein percentage QTL (117609)
6	91775875	91824249	6	91815314	91815318	Milk kappa-casein percentage QTL (109707)
6	91775875	91824249	6	91815314	91815318	Milk glycosylated kappa-casein percentage QTL (115974)
6	91775875	91824249	6	91815314	91815318	Milk unglycosylated kappa-casein percentage QTL (117432)
6	91775875	91824249	6	91815314	91815318	Milk alpha-S2-casein percentage QTL (119675)
6	91775875	91824249	6	91815314	91815318	Milk phosphorylated alpha-S2-casein percentage QTL (120006)
6	91775875	91824249	6	91820576	91820580	Milk kappa-casein percentage QTL (111041)
6	91960060	92008434	6	91961115	91961119	Milk kappa-casein percentage QTL (111226)
6	91960060	92008434	6	91961115	91961119	Milk unglycosylated kappa-casein percentage QTL (118953)
6	91960060	92008434	6	91984245	91984249	Conception rate QTL (138512)
6	91960060	92008434	6	91986816	91986820	Milk kappa-casein percentage QTL (110837)
6	91960060	92008434	6	91986816	91986820	Milk unglycosylated kappa-casein percentage QTL (118595)
6	91960060	92008434	6	91987836	91987840	Milk kappa-casein percentage QTL (110838)
6	91960060	92008434	6	91987836	91987840	Milk unglycosylated kappa-casein percentage QTL (118596)
6	91960060	92008434	6	92006462	92006466	Clinical mastitis QTL (19012)
6	91960060	92008434	6	92006462	92006466	Milk myristoleic acid content QTL (126243)
6	91970685	92019059	6	91984245	91984249	Conception rate QTL (138512)
6	91970685	92019059	6	91986816	91986820	Milk kappa-casein percentage QTL (110837)
6	91970685	92019059	6	91986816	91986820	Milk unglycosylated kappa-casein percentage QTL (118595)
6	91970685	92019059	6	91987836	91987840	Milk kappa-casein percentage QTL (110838)
6	91970685	92019059	6	91987836	91987840	Milk unglycosylated kappa-casein percentage QTL (118596)
6	91970685	92019059	6	92006462	92006466	Clinical mastitis QTL (19012)
6	91970685	92019059	6	92006462	92006466	Milk myristoleic acid content QTL (126243)
6	117643428	117691802	6	117689486	117689490	Milk tetracosanoic acid content QTL (156339)
7	22999325	23047699	7	23014019	23014023	M. paratuberculosis susceptibility QTL (166688)
7	22999325	23047699	7	23023510	23023514	Lean meat yield QTL (36728)
7	22999325	23047699	7	23023510	23023514	Sperm motility QTL (62060)
7	23118592	23166966	7	23133838	23133842	Bovine respiratory disease susceptibility QTL (57631)
7	23194995	23243369	7	23239540	23239544	Milk oleic acid content QTL (283638)
7	23222640	23271014	7	23239540	23239544	Milk oleic acid content QTL (283638)
7	23222640	23271014	7	23246825	23246829	Lean meat yield QTL (37060)
7	23222640	23271014	7	23246825	23246829	Milking speed QTL (157465)
7	23399247	23447621	7	23425222	23425226	Shear force QTL (225988)
7	23450749	23499123	7	23451697	23451701	Body depth QTL (42872)
7	23450749	23499123	7	23451697	23451701	Calving ease QTL (42873)
7	23450749	23499123	7	23451697	23451701	Foot angle QTL (42874)
7	23450749	23499123	7	23451697	23451701	Feet and leg conformation QTL (42875)
7	23450749	23499123	7	23451697	23451701	PTA type QTL (42876)
7	23450749	23499123	7	23451697	23451701	Udder attachment QTL (42877)
7	23450749	23499123	7	23451697	23451701	Net merit QTL (42878)
7	23450749	23499123	7	23451697	23451701	Length of productive life QTL (42879)
7	23450749	23499123	7	23451697	23451701	Milk protein percentage QTL (42880)
7	23450749	23499123	7	23451697	23451701	Rear leg placement - rear view QTL (42881)
7	23450749	23499123	7	23451697	23451701	Udder height QTL (42882)
7	23450749	23499123	7	23451697	23451701	Rump width QTL (42883)
7	23450749	23499123	7	23451697	23451701	Calving ease QTL (42884)
7	23450749	23499123	7	23451697	23451701	Stillbirth QTL (42885)
7	23450749	23499123	7	23451697	23451701	Stature QTL (42886)
7	23450749	23499123	7	23451697	23451701	Strength QTL (42887)
7	23450749	23499123	7	23451697	23451701	Udder cleft QTL (42888)
7	23450749	23499123	7	23451697	23451701	Udder depth QTL (42889)
7	23450749	23499123	7	23481128	23481132	Marbling score QTL (231775)
7	23505790	23554164	7	23523705	23523709	Metabolic body weight QTL (131407)
7	46341981	46390355	7	46384927	46384931	Milk unglycosylated kappa-casein percentage QTL (119425)
7	46341981	46390355	7	46388559	46388563	Milk unglycosylated kappa-casein percentage QTL (119426)
7	46372147	46420521	7	46384927	46384931	Milk unglycosylated kappa-casein percentage QTL (119425)
7	46372147	46420521	7	46388559	46388563	Milk unglycosylated kappa-casein percentage QTL (119426)
7	46372147	46420521	7	46396332	46396336	Milking speed QTL (157552)
7	88766745	88815119	7	88790930	88790934	Kidney, pelvic, and heart fat percentage QTL (152044)
7	88878191	88926565	7	88902376	88902380	Muscle creatine content QTL (151699)
7	89287535	89335909	7	89311720	89311724	Meat color QTL (36405)
7	89287535	89335909	7	89335554	89335558	Muscle creatine content QTL (151677)
7	89287535	89335909	7	89335554	89335558	Saturated fatty acid content QTL (152442)
7	89287535	89335909	7	89335554	89335558	Body weight QTL (164194)
7	89287535	89335909	7	89335554	89335558	Body weight QTL (164400)
7	89287535	89335909	7	89335554	89335558	Body weight QTL (164516)
7	89287535	89335909	7	89335554	89335558	Carcass weight QTL (164554)
7	89287535	89335909	7	89335554	89335558	Longissimus muscle area QTL (164579)
7	89311369	89359743	7	89311720	89311724	Meat color QTL (36405)
7	89311369	89359743	7	89335554	89335558	Muscle creatine content QTL (151677)
7	89311369	89359743	7	89335554	89335558	Saturated fatty acid content QTL (152442)
7	89311369	89359743	7	89335554	89335558	Body weight QTL (164194)
7	89311369	89359743	7	89335554	89335558	Body weight QTL (164400)
7	89311369	89359743	7	89335554	89335558	Body weight QTL (164516)
7	89311369	89359743	7	89335554	89335558	Carcass weight QTL (164554)
7	89311369	89359743	7	89335554	89335558	Longissimus muscle area QTL (164579)
7	89499715	89548089	7	89523900	89523904	Body depth QTL (43368)
7	89499715	89548089	7	89523900	89523904	Dairy form QTL (43369)
7	89499715	89548089	7	89523900	89523904	Feet and leg conformation QTL (43370)
7	89499715	89548089	7	89523900	89523904	PTA type QTL (43371)
7	89499715	89548089	7	89523900	89523904	Teat placement QTL (43372)
7	89499715	89548089	7	89523900	89523904	Udder attachment QTL (43373)
7	89499715	89548089	7	89523900	89523904	Rear leg placement - rear view QTL (43374)
7	89499715	89548089	7	89523900	89523904	Teat placement QTL (43375)
7	89499715	89548089	7	89523900	89523904	Udder height QTL (43376)
7	89499715	89548089	7	89523900	89523904	Rump width QTL (43377)
7	89499715	89548089	7	89523900	89523904	Stature QTL (43378)
7	89499715	89548089	7	89523900	89523904	Strength QTL (43379)
7	89499715	89548089	7	89523900	89523904	Udder cleft QTL (43380)
7	89499715	89548089	7	89523900	89523904	Udder depth QTL (43381)
7	89499715	89548089	7	89546404	89546408	Body depth QTL (43382)
7	89499715	89548089	7	89546404	89546408	Dairy form QTL (43383)
7	89499715	89548089	7	89546404	89546408	Feet and leg conformation QTL (43384)
7	89499715	89548089	7	89546404	89546408	PTA type QTL (43385)
7	89499715	89548089	7	89546404	89546408	Teat placement QTL (43386)
7	89499715	89548089	7	89546404	89546408	Udder attachment QTL (43387)
7	89499715	89548089	7	89546404	89546408	Rear leg placement - rear view QTL (43388)
7	89499715	89548089	7	89546404	89546408	Teat placement QTL (43389)
7	89499715	89548089	7	89546404	89546408	Udder height QTL (43390)
7	89499715	89548089	7	89546404	89546408	Rump width QTL (43391)
7	89499715	89548089	7	89546404	89546408	Stature QTL (43392)
7	89499715	89548089	7	89546404	89546408	Strength QTL (43393)
7	89499715	89548089	7	89546404	89546408	Udder cleft QTL (43394)
7	89499715	89548089	7	89546404	89546408	Udder depth QTL (43395)
7	89522219	89570593	7	89523900	89523904	Body depth QTL (43368)
7	89522219	89570593	7	89523900	89523904	Dairy form QTL (43369)
7	89522219	89570593	7	89523900	89523904	Feet and leg conformation QTL (43370)
7	89522219	89570593	7	89523900	89523904	PTA type QTL (43371)
7	89522219	89570593	7	89523900	89523904	Teat placement QTL (43372)
7	89522219	89570593	7	89523900	89523904	Udder attachment QTL (43373)
7	89522219	89570593	7	89523900	89523904	Rear leg placement - rear view QTL (43374)
7	89522219	89570593	7	89523900	89523904	Teat placement QTL (43375)
7	89522219	89570593	7	89523900	89523904	Udder height QTL (43376)
7	89522219	89570593	7	89523900	89523904	Rump width QTL (43377)
7	89522219	89570593	7	89523900	89523904	Stature QTL (43378)
7	89522219	89570593	7	89523900	89523904	Strength QTL (43379)
7	89522219	89570593	7	89523900	89523904	Udder cleft QTL (43380)
7	89522219	89570593	7	89523900	89523904	Udder depth QTL (43381)
7	89522219	89570593	7	89546404	89546408	Body depth QTL (43382)
7	89522219	89570593	7	89546404	89546408	Dairy form QTL (43383)
7	89522219	89570593	7	89546404	89546408	Feet and leg conformation QTL (43384)
7	89522219	89570593	7	89546404	89546408	PTA type QTL (43385)
7	89522219	89570593	7	89546404	89546408	Teat placement QTL (43386)
7	89522219	89570593	7	89546404	89546408	Udder attachment QTL (43387)
7	89522219	89570593	7	89546404	89546408	Rear leg placement - rear view QTL (43388)
7	89522219	89570593	7	89546404	89546408	Teat placement QTL (43389)
7	89522219	89570593	7	89546404	89546408	Udder height QTL (43390)
7	89522219	89570593	7	89546404	89546408	Rump width QTL (43391)
7	89522219	89570593	7	89546404	89546408	Stature QTL (43392)
7	89522219	89570593	7	89546404	89546408	Strength QTL (43393)
7	89522219	89570593	7	89546404	89546408	Udder cleft QTL (43394)
7	89522219	89570593	7	89546404	89546408	Udder depth QTL (43395)
7	89564073	89612447	7	89588258	89588262	Body depth QTL (43396)
7	89564073	89612447	7	89588258	89588262	Dairy form QTL (43397)
7	89564073	89612447	7	89588258	89588262	Pregnancy rate QTL (43398)
7	89564073	89612447	7	89588258	89588262	Feet and leg conformation QTL (43399)
7	89564073	89612447	7	89588258	89588262	PTA type QTL (43400)
7	89564073	89612447	7	89588258	89588262	Teat placement QTL (43401)
7	89564073	89612447	7	89588258	89588262	Udder attachment QTL (43402)
7	89564073	89612447	7	89588258	89588262	Rear leg placement - rear view QTL (43403)
7	89564073	89612447	7	89588258	89588262	Teat placement QTL (43404)
7	89564073	89612447	7	89588258	89588262	Udder height QTL (43405)
7	89564073	89612447	7	89588258	89588262	Rump width QTL (43406)
7	89564073	89612447	7	89588258	89588262	Stature QTL (43407)
7	89564073	89612447	7	89588258	89588262	Strength QTL (43408)
7	89564073	89612447	7	89588258	89588262	Udder cleft QTL (43409)
7	89564073	89612447	7	89588258	89588262	Udder depth QTL (43410)
7	89753388	89801762	7	89783032	89783036	Shear force QTL (225948)
7	89822753	89871127	7	89833273	89833277	Connective tissue amount QTL (233744)
7	89822753	89871127	7	89846938	89846942	Muscle carnosine content QTL (151632)
7	89822753	89871127	7	89846938	89846942	Muscle creatine content QTL (151674)
8	100317817	100366191	8	100342002	100342006	Lean meat yield QTL (37217)
8	102435047	102483421	8	102459232	102459236	Saturated fatty acid content QTL (152406)
8	102547240	102595614	8	102589135	102589139	Age at first calving QTL (297263)
9	12174010	12222384	9	12198195	12198199	Body weight QTL (68066)
9	12393103	12441477	9	12417288	12417292	Body depth QTL (43878)
9	12393103	12441477	9	12417288	12417292	Calving ease QTL (43879)
9	12393103	12441477	9	12417288	12417292	Foot angle QTL (43880)
9	12393103	12441477	9	12417288	12417292	Feet and leg conformation QTL (43881)
9	12393103	12441477	9	12417288	12417292	Milk fat percentage QTL (43882)
9	12393103	12441477	9	12417288	12417292	PTA type QTL (43883)
9	12393103	12441477	9	12417288	12417292	Udder attachment QTL (43884)
9	12393103	12441477	9	12417288	12417292	Milk fat yield QTL (43885)
9	12393103	12441477	9	12417288	12417292	Milk yield QTL (43886)
9	12393103	12441477	9	12417288	12417292	Net merit QTL (43887)
9	12393103	12441477	9	12417288	12417292	Length of productive life QTL (43888)
9	12393103	12441477	9	12417288	12417292	Milk protein percentage QTL (43889)
9	12393103	12441477	9	12417288	12417292	Milk protein yield QTL (43890)
9	12393103	12441477	9	12417288	12417292	Rear leg placement - rear view QTL (43891)
9	12393103	12441477	9	12417288	12417292	Rear leg placement - side view QTL (43892)
9	12393103	12441477	9	12417288	12417292	Calving ease QTL (43893)
9	12393103	12441477	9	12417288	12417292	Stillbirth QTL (43894)
9	12393103	12441477	9	12417288	12417292	Stature QTL (43895)
9	12393103	12441477	9	12417288	12417292	Strength QTL (43896)
9	12393103	12441477	9	12417288	12417292	Udder depth QTL (43897)
9	12468136	12516510	9	12484969	12484973	Marbling score QTL (231947)
9	13263495	13311869	9	13276884	13276888	Milk tetracosanoic acid content QTL (156388)
9	13263495	13311869	9	13287680	13287684	Average daily gain QTL (20939)
9	13263495	13311869	9	13287680	13287684	Body weight QTL (68027)
9	13566869	13615243	9	13576137	13576141	Milk zinc content QTL (70120)
9	13959035	14007409	9	14005313	14005317	Conception rate QTL (177069)
9	14514226	14562600	9	14538411	14538415	Somatic cell score QTL (238572)
9	14514226	14562600	9	14548834	14548838	Shear force QTL (226066)
9	14514226	14562600	9	14560669	14560673	Somatic cell score QTL (238573)
9	14514226	14562600	9	14561521	14561525	Milk tridecylic acid content QTL (155624)
9	14536484	14584858	9	14538411	14538415	Somatic cell score QTL (238572)
9	14536484	14584858	9	14548834	14548838	Shear force QTL (226066)
9	14536484	14584858	9	14560669	14560673	Somatic cell score QTL (238573)
9	14536484	14584858	9	14561521	14561525	Milk tridecylic acid content QTL (155624)
9	34566072	34614446	9	34581154	34581158	First service conception QTL (212199)
9	34566072	34614446	9	34581154	34581158	Inseminations per conception QTL (212662)
10	17862276	17910650	10	17907597	17907601	Ketosis QTL (179518)
10	17950772	17999146	10	17974957	17974961	Foot angle QTL (44368)
10	17950772	17999146	10	17974957	17974961	Feet and leg conformation QTL (44369)
10	17950772	17999146	10	17974957	17974961	PTA type QTL (44370)
10	17950772	17999146	10	17974957	17974961	Teat placement QTL (44371)
10	17950772	17999146	10	17974957	17974961	Udder attachment QTL (44372)
10	17950772	17999146	10	17974957	17974961	Rear leg placement - rear view QTL (44373)
10	17950772	17999146	10	17974957	17974961	Teat placement QTL (44374)
10	17950772	17999146	10	17974957	17974961	Udder height QTL (44375)
10	17950772	17999146	10	17974957	17974961	Rump width QTL (44376)
10	17950772	17999146	10	17974957	17974961	Stature QTL (44377)
10	17950772	17999146	10	17974957	17974961	Udder cleft QTL (44378)
10	17950772	17999146	10	17974957	17974961	Udder depth QTL (44379)
10	17950772	17999146	10	17993042	17993046	Bovine tuberculosis susceptibility QTL (96332)
10	18038115	18086489	10	18062300	18062304	Body weight QTL (68156)
10	18038115	18086489	10	18062300	18062304	Body weight gain QTL (68157)
10	18146726	18195100	10	18146953	18146957	Tick resistance QTL (297812)
10	18393709	18442083	10	18411652	18411656	Body depth QTL (287219)
10	18393709	18442083	10	18417894	18417898	Milk kappa-casein percentage QTL (111360)
10	18393709	18442083	10	18417894	18417898	Milk unglycosylated kappa-casein percentage QTL (119456)
10	18393709	18442083	10	18417894	18417898	Tick resistance QTL (135852)
10	18628102	18676476	10	18653763	18653767	Milk yield QTL (240899)
11	37233885	37282259	11	37250835	37250839	Milk protein percentage QTL (250875)
11	59570593	59618967	11	59587477	59587481	Temperament QTL (220045)
11	59840289	59888663	11	59850226	59850230	Milk fat percentage QTL (246761)
11	60348032	60396406	11	60377762	60377766	Milk kappa-casein percentage QTL (113725)
11	60348032	60396406	11	60377762	60377766	Milk unglycosylated kappa-casein percentage QTL (118977)
11	60924932	60973306	11	60929819	60929823	Age at first calving QTL (137395)
11	60924932	60973306	11	60956844	60956848	Tick resistance QTL (297845)
11	61018859	61067233	11	61055913	61055917	Milk fat percentage QTL (246844)
11	61018859	61067233	11	61056260	61056264	Milk protein percentage QTL (251131)
11	61018859	61067233	11	61060124	61060128	Milk fat percentage QTL (246838)
11	62172695	62221069	11	62175859	62175863	Lactation persistency QTL (125432)
11	62172695	62221069	11	62195005	62195009	Milk fat yield QTL (244259)
11	62172695	62221069	11	62195005	62195009	Milk fat percentage QTL (246616)
11	62285171	62333545	11	62324994	62324998	Milk fat yield QTL (244368)
11	62285171	62333545	11	62327922	62327926	Milk protein percentage QTL (215483)
11	62955527	63003901	11	62957833	62957837	Milk kappa-casein percentage QTL (113334)
11	62955527	63003901	11	62979712	62979716	Milk kappa-casein percentage QTL (111734)
11	62955527	63003901	11	62980512	62980516	Milk kappa-casein percentage QTL (112224)
11	62955527	63003901	11	62980512	62980516	Milk unglycosylated kappa-casein percentage QTL (119428)
11	62955527	63003901	11	62988697	62988701	Milk kappa-casein percentage QTL (111706)
11	63081647	63130021	11	63088671	63088675	Milk fat percentage QTL (249394)
11	63081647	63130021	11	63088671	63088675	Milk protein percentage QTL (251329)
11	63081647	63130021	11	63090689	63090693	Milk fat percentage QTL (246870)
11	63081647	63130021	11	63090689	63090693	Milk protein percentage QTL (251212)
11	63081647	63130021	11	63105832	63105836	Body weight gain QTL (68422)
11	63354861	63403235	11	63379046	63379050	Milk protein percentage QTL (174871)
11	63354861	63403235	11	63379046	63379050	Milk fat yield QTL (244230)
11	63354861	63403235	11	63379046	63379050	Milk fat percentage QTL (246574)
11	63354861	63403235	11	63379131	63379135	Milk fat yield QTL (244258)
11	63354861	63403235	11	63379131	63379135	Milk fat percentage QTL (246615)
11	63354861	63403235	11	63379140	63379144	Milk protein percentage QTL (251012)
11	63354861	63403235	11	63381005	63381009	Fertility index QTL (126000)
11	63354861	63403235	11	63381697	63381701	Milk fat yield QTL (244447)
11	63354861	63403235	11	63382243	63382247	Milk fat yield QTL (244224)
11	63354861	63403235	11	63391531	63391535	Milk fat yield QTL (244439)
11	63354861	63403235	11	63391536	63391540	Milk protein percentage QTL (250969)
11	63354861	63403235	11	63394057	63394061	Milk protein percentage QTL (251067)
11	63354861	63403235	11	63396515	63396519	Milk fat yield QTL (244257)
11	64381964	64430338	11	64382615	64382619	Milk fat percentage QTL (34920)
11	64381964	64430338	11	64414589	64414593	Milk fat percentage QTL (34757)
11	64919321	64967695	11	64934383	64934387	Milk fat percentage QTL (246807)
11	64919321	64967695	11	64942640	64942644	Milk protein percentage QTL (251268)
11	64919321	64967695	11	64943506	64943510	Milk protein percentage QTL (174873)
11	64919321	64967695	11	64943506	64943510	Sole hemorrhage QTL (221017)
11	64919321	64967695	11	64943575	64943579	Milk protein percentage QTL (250993)
14	3333943	3382317	14	3334294	3334298	Milk yield QTL (242248)
14	3333943	3382317	14	3334294	3334298	Milk fat percentage QTL (248321)
14	3333943	3382317	14	3334294	3334298	Milk protein percentage QTL (252957)
14	3333943	3382317	14	3334498	3334502	Milk fat percentage QTL (247471)
14	3333943	3382317	14	3334581	3334585	Milk fat percentage QTL (247586)
14	3333943	3382317	14	3334699	3334703	Milk fat percentage QTL (32890)
14	3333943	3382317	14	3334699	3334703	Milk fat yield QTL (102659)
14	3333943	3382317	14	3334699	3334703	Milk fat percentage QTL (103656)
14	3333943	3382317	14	3334699	3334703	Milk protein percentage QTL (105397)
14	3333943	3382317	14	3334699	3334703	Milk myristic acid content QTL (196918)
14	3333943	3382317	14	3334699	3334703	Milk C14 index QTL (196919)
14	3333943	3382317	14	3334699	3334703	Milk pentadecylic acid content QTL (202156)
14	3333943	3382317	14	3334699	3334703	Milk palmitic acid content QTL (202157)
14	3333943	3382317	14	3334699	3334703	Milk C16 index QTL (202158)
14	3333943	3382317	14	3334699	3334703	Milk palmitoleic acid content QTL (208204)
14	3333943	3382317	14	3334699	3334703	Milk C18 index QTL (208205)
14	3333943	3382317	14	3334699	3334703	Milk oleic acid content QTL (208206)
14	3333943	3382317	14	3334699	3334703	Milk linoleic acid content QTL (208207)
14	3333943	3382317	14	3334699	3334703	Milk linolenic acid content QTL (208208)
14	3333943	3382317	14	3334699	3334703	Milk caprylic acid content QTL (208209)
14	3333943	3382317	14	3334699	3334703	Milk conjugated linoleic acid content QTL (208210)
14	3333943	3382317	14	3334731	3334735	Milk yield QTL (241555)
14	3333943	3382317	14	3334953	3334957	Milk fat yield QTL (244949)
14	3333943	3382317	14	3334953	3334957	Milk fat percentage QTL (247486)
14	3333943	3382317	14	3335283	3335287	Milk fat percentage QTL (32848)
14	3333943	3382317	14	3335283	3335287	Milk riboflavin content QTL (64383)
14	3333943	3382317	14	3335283	3335287	Milk yield QTL (102372)
14	3333943	3382317	14	3335283	3335287	Milk fat yield QTL (102577)
14	3333943	3382317	14	3335283	3335287	Milk fat percentage QTL (103608)
14	3333943	3382317	14	3335283	3335287	Milk protein percentage QTL (104972)
14	3333943	3382317	14	3335283	3335287	Milk casein percentage QTL (108944)
14	3333943	3382317	14	3335283	3335287	Milk protein percentage QTL (113878)
14	3333943	3382317	14	3335283	3335287	Milk myristic acid content QTL (197315)
14	3333943	3382317	14	3335283	3335287	Milk C14 index QTL (197316)
14	3333943	3382317	14	3335283	3335287	Milk pentadecylic acid content QTL (202533)
14	3333943	3382317	14	3335283	3335287	Milk palmitic acid content QTL (202534)
14	3333943	3382317	14	3335283	3335287	Milk C16 index QTL (202535)
14	3333943	3382317	14	3335283	3335287	Milk palmitoleic acid content QTL (208719)
14	3333943	3382317	14	3335283	3335287	Milk C18 index QTL (208720)
14	3333943	3382317	14	3335283	3335287	Milk oleic acid content QTL (208721)
14	3333943	3382317	14	3335283	3335287	Milk linoleic acid content QTL (208722)
14	3333943	3382317	14	3335283	3335287	Milk linolenic acid content QTL (208723)
14	3333943	3382317	14	3335283	3335287	Milk caprylic acid content QTL (208724)
14	3333943	3382317	14	3335283	3335287	Milk conjugated linoleic acid content QTL (208725)
14	3333943	3382317	14	3336005	3336009	Milk fat yield QTL (245024)
14	3333943	3382317	14	3336005	3336009	Milk fat percentage QTL (247601)
14	3333943	3382317	14	3336005	3336009	Milk protein yield QTL (249924)
14	3333943	3382317	14	3336005	3336009	Milk protein percentage QTL (252107)
14	3333943	3382317	14	3336126	3336130	Milk yield QTL (14900)
14	3333943	3382317	14	3336126	3336130	Milk protein yield QTL (14927)
14	3333943	3382317	14	3336126	3336130	Milk fat percentage QTL (14973)
14	3333943	3382317	14	3336126	3336130	Milk yield QTL (25557)
14	3333943	3382317	14	3336126	3336130	Milk fat yield QTL (25963)
14	3333943	3382317	14	3336126	3336130	Milk fat percentage QTL (26575)
14	3333943	3382317	14	3336126	3336130	Milk protein percentage QTL (26807)
14	3333943	3382317	14	3336126	3336130	Milk yield QTL (27005)
14	3333943	3382317	14	3336126	3336130	Milk fat percentage QTL (27067)
14	3333943	3382317	14	3336126	3336130	Milk fat yield QTL (31117)
14	3333943	3382317	14	3336126	3336130	Milk oleic acid content QTL (32556)
14	3333943	3382317	14	3336126	3336130	Milk fat percentage QTL (32849)
14	3333943	3382317	14	3336126	3336130	Milk protein yield QTL (35308)
14	3333943	3382317	14	3336126	3336130	Milk fat yield QTL (35359)
14	3333943	3382317	14	3336126	3336130	Milk fat yield QTL (35360)
14	3333943	3382317	14	3336126	3336130	Milk yield QTL (35425)
14	3333943	3382317	14	3336126	3336130	Milk fat percentage QTL (35540)
14	3333943	3382317	14	3336126	3336130	Milk protein percentage QTL (35776)
14	3333943	3382317	14	3336126	3336130	Foot angle QTL (47480)
14	3333943	3382317	14	3336126	3336130	Feet and leg conformation QTL (47481)
14	3333943	3382317	14	3336126	3336130	Milk fat percentage QTL (47482)
14	3333943	3382317	14	3336126	3336130	Milk fat yield QTL (47483)
14	3333943	3382317	14	3336126	3336130	Net merit QTL (47484)
14	3333943	3382317	14	3336126	3336130	Length of productive life QTL (47485)
14	3333943	3382317	14	3336126	3336130	Milk protein percentage QTL (47486)
14	3333943	3382317	14	3336126	3336130	Rear leg placement - rear view QTL (47487)
14	3333943	3382317	14	3336126	3336130	Rear leg placement - side view QTL (47488)
14	3333943	3382317	14	3336126	3336130	Calving ease QTL (47489)
14	3333943	3382317	14	3336126	3336130	Stillbirth QTL (47490)
14	3333943	3382317	14	3336126	3336130	Stature QTL (47491)
14	3333943	3382317	14	3336126	3336130	Strength QTL (47492)
14	3333943	3382317	14	3336126	3336130	Milk fat percentage QTL (61978)
14	3333943	3382317	14	3336126	3336130	Milk riboflavin content QTL (64384)
14	3333943	3382317	14	3336126	3336130	Somatic cell score QTL (64598)
14	3333943	3382317	14	3336126	3336130	Milk yield QTL (102373)
14	3333943	3382317	14	3336126	3336130	Milk fat yield QTL (102578)
14	3333943	3382317	14	3336126	3336130	Milk fat percentage QTL (103609)
14	3333943	3382317	14	3336126	3336130	Milk protein percentage QTL (104973)
14	3333943	3382317	14	3336126	3336130	Milk casein percentage QTL (108945)
14	3333943	3382317	14	3336126	3336130	Milk protein percentage QTL (113879)
14	3333943	3382317	14	3336126	3336130	Milk yield QTL (153768)
14	3333943	3382317	14	3336126	3336130	Milk fat percentage QTL (153851)
14	3333943	3382317	14	3336126	3336130	Milk yield QTL (161654)
14	3333943	3382317	14	3336126	3336130	Milk fat percentage QTL (161778)
14	3333943	3382317	14	3336126	3336130	Milk protein percentage QTL (161890)
14	3333943	3382317	14	3336126	3336130	Milk fat percentage QTL (166953)
14	3333943	3382317	14	3336126	3336130	Milk fat percentage QTL (173669)
14	3333943	3382317	14	3336126	3336130	Milk fat yield QTL (174216)
14	3333943	3382317	14	3336126	3336130	Milk yield QTL (174618)
14	3333943	3382317	14	3336126	3336130	Milk protein percentage QTL (174994)
14	3333943	3382317	14	3336126	3336130	Milk protein yield QTL (175572)
14	3333943	3382317	14	3336126	3336130	Milk capric acid content QTL (195868)
14	3333943	3382317	14	3336126	3336130	Milk myristic acid content QTL (195869)
14	3333943	3382317	14	3336126	3336130	Milk C14 index QTL (195870)
14	3333943	3382317	14	3336126	3336130	Milk pentadecylic acid content QTL (201022)
14	3333943	3382317	14	3336126	3336130	Milk palmitic acid content QTL (201023)
14	3333943	3382317	14	3336126	3336130	Milk C16 index QTL (201024)
14	3333943	3382317	14	3336126	3336130	Milk palmitoleic acid content QTL (206475)
14	3333943	3382317	14	3336126	3336130	Milk C18 index QTL (206476)
14	3333943	3382317	14	3336126	3336130	Milk oleic acid content QTL (206477)
14	3333943	3382317	14	3336126	3336130	Milk linoleic acid content QTL (206478)
14	3333943	3382317	14	3336126	3336130	Milk linolenic acid content QTL (206479)
14	3333943	3382317	14	3336126	3336130	Milk caprylic acid content QTL (206480)
14	3333943	3382317	14	3336126	3336130	Milk conjugated linoleic acid content QTL (206481)
14	3333943	3382317	14	3336126	3336130	Milk fat yield QTL (244739)
14	3333943	3382317	14	3336810	3336814	Milk yield QTL (241462)
14	3333943	3382317	14	3336910	3336914	Milk fat percentage QTL (32850)
14	3333943	3382317	14	3336910	3336914	Milk riboflavin content QTL (64385)
14	3333943	3382317	14	3336910	3336914	Milk yield QTL (102374)
14	3333943	3382317	14	3336910	3336914	Milk fat yield QTL (102579)
14	3333943	3382317	14	3336910	3336914	Milk fat percentage QTL (103610)
14	3333943	3382317	14	3336910	3336914	Milk protein percentage QTL (104974)
14	3333943	3382317	14	3336910	3336914	Milk casein percentage QTL (108946)
14	3333943	3382317	14	3336910	3336914	Milk protein percentage QTL (113880)
14	3333943	3382317	14	3336910	3336914	Milk capric acid content QTL (197778)
14	3333943	3382317	14	3336910	3336914	Milk myristic acid content QTL (197779)
14	3333943	3382317	14	3336910	3336914	Milk C14 index QTL (197780)
14	3333943	3382317	14	3336910	3336914	Milk pentadecylic acid content QTL (202978)
14	3333943	3382317	14	3336910	3336914	Milk palmitic acid content QTL (202979)
14	3333943	3382317	14	3336910	3336914	Milk C16 index QTL (202980)
14	3333943	3382317	14	3336910	3336914	Milk palmitoleic acid content QTL (209292)
14	3333943	3382317	14	3336910	3336914	Milk C18 index QTL (209293)
14	3333943	3382317	14	3336910	3336914	Milk oleic acid content QTL (209294)
14	3333943	3382317	14	3336910	3336914	Milk linoleic acid content QTL (209295)
14	3333943	3382317	14	3336910	3336914	Milk linolenic acid content QTL (209296)
14	3333943	3382317	14	3336910	3336914	Milk caprylic acid content QTL (209297)
14	3333943	3382317	14	3336910	3336914	Milk conjugated linoleic acid content QTL (209298)
14	3333943	3382317	14	3337704	3337708	Milk fat yield QTL (245064)
14	3333943	3382317	14	3337704	3337708	Milk fat percentage QTL (247654)
14	3333943	3382317	14	3337704	3337708	Milk protein percentage QTL (252170)
14	3333943	3382317	14	3338019	3338023	Milk fat percentage QTL (32851)
14	3333943	3382317	14	3338019	3338023	Milk riboflavin content QTL (64386)
14	3333943	3382317	14	3338019	3338023	Milk yield QTL (102375)
14	3333943	3382317	14	3338019	3338023	Milk fat yield QTL (102580)
14	3333943	3382317	14	3338019	3338023	Milk fat percentage QTL (103611)
14	3333943	3382317	14	3338019	3338023	Milk protein percentage QTL (104975)
14	3333943	3382317	14	3338019	3338023	Milk casein percentage QTL (108947)
14	3333943	3382317	14	3338019	3338023	Milk protein percentage QTL (113881)
14	3333943	3382317	14	3338019	3338023	Milk capric acid content QTL (196808)
14	3333943	3382317	14	3338019	3338023	Milk myristic acid content QTL (196809)
14	3333943	3382317	14	3338019	3338023	Milk C14 index QTL (196810)
14	3333943	3382317	14	3338019	3338023	Milk pentadecylic acid content QTL (202045)
14	3333943	3382317	14	3338019	3338023	Milk palmitic acid content QTL (202046)
14	3333943	3382317	14	3338019	3338023	Milk C16 index QTL (202047)
14	3333943	3382317	14	3338019	3338023	Milk palmitoleic acid content QTL (208066)
14	3333943	3382317	14	3338019	3338023	Milk C18 index QTL (208067)
14	3333943	3382317	14	3338019	3338023	Milk oleic acid content QTL (208068)
14	3333943	3382317	14	3338019	3338023	Milk linoleic acid content QTL (208069)
14	3333943	3382317	14	3338019	3338023	Milk linolenic acid content QTL (208070)
14	3333943	3382317	14	3338019	3338023	Milk caprylic acid content QTL (208071)
14	3333943	3382317	14	3338019	3338023	Milk conjugated linoleic acid content QTL (208072)
14	3333943	3382317	14	3338019	3338023	Milk yield QTL (241485)
14	3333943	3382317	14	3338019	3338023	Milk fat yield QTL (244927)
14	3333943	3382317	14	3338019	3338023	Milk fat percentage QTL (247454)
14	3333943	3382317	14	3338019	3338023	Milk protein yield QTL (249896)
14	3333943	3382317	14	3338019	3338023	Milk protein percentage QTL (251898)
14	3333943	3382317	14	3339238	3339242	Milk fat yield QTL (244930)
14	3333943	3382317	14	3339238	3339242	Milk fat percentage QTL (247458)
14	3333943	3382317	14	3339238	3339242	Milk protein yield QTL (249898)
14	3333943	3382317	14	3339238	3339242	Milk protein percentage QTL (251906)
14	3333943	3382317	14	3341003	3341007	Milk fat percentage QTL (32852)
14	3333943	3382317	14	3341003	3341007	Milk riboflavin content QTL (64387)
14	3333943	3382317	14	3341003	3341007	Milk yield QTL (102376)
14	3333943	3382317	14	3341003	3341007	Milk fat yield QTL (102581)
14	3333943	3382317	14	3341003	3341007	Milk fat percentage QTL (103612)
14	3333943	3382317	14	3341003	3341007	Milk protein percentage QTL (104976)
14	3333943	3382317	14	3341003	3341007	Milk casein percentage QTL (108948)
14	3333943	3382317	14	3341003	3341007	Milk protein percentage QTL (113882)
14	3333943	3382317	14	3341003	3341007	Milk capric acid content QTL (198097)
14	3333943	3382317	14	3341003	3341007	Milk myristic acid content QTL (198098)
14	3333943	3382317	14	3341003	3341007	Milk C14 index QTL (198099)
14	3333943	3382317	14	3341003	3341007	Milk pentadecylic acid content QTL (203287)
14	3333943	3382317	14	3341003	3341007	Milk palmitic acid content QTL (203288)
14	3333943	3382317	14	3341003	3341007	Milk C16 index QTL (203289)
14	3333943	3382317	14	3341003	3341007	Milk palmitoleic acid content QTL (209689)
14	3333943	3382317	14	3341003	3341007	Milk C18 index QTL (209690)
14	3333943	3382317	14	3341003	3341007	Milk oleic acid content QTL (209691)
14	3333943	3382317	14	3341003	3341007	Milk linoleic acid content QTL (209692)
14	3333943	3382317	14	3341003	3341007	Milk linolenic acid content QTL (209693)
14	3333943	3382317	14	3341003	3341007	Milk caprylic acid content QTL (209694)
14	3333943	3382317	14	3341003	3341007	Milk conjugated linoleic acid content QTL (209695)
14	3333943	3382317	14	3344395	3344399	Milk yield QTL (242035)
14	3333943	3382317	14	3344395	3344399	Milk fat yield QTL (245273)
14	3333943	3382317	14	3344395	3344399	Milk fat percentage QTL (248060)
14	3333943	3382317	14	3344603	3344607	Milk yield QTL (242010)
14	3333943	3382317	14	3344875	3344879	Milk fat yield QTL (245030)
14	3333943	3382317	14	3344875	3344879	Milk fat percentage QTL (247608)
14	3333943	3382317	14	3345617	3345621	Milk yield QTL (241829)
14	3333943	3382317	14	3346031	3346035	Milk yield QTL (241999)
14	3333943	3382317	14	3346031	3346035	Milk fat yield QTL (245250)
14	3333943	3382317	14	3346031	3346035	Milk fat percentage QTL (248019)
14	3333943	3382317	14	3346031	3346035	Milk protein percentage QTL (252593)
14	3333943	3382317	14	3349936	3349940	Milk fat percentage QTL (249434)
14	3333943	3382317	14	3349936	3349940	Milk protein yield QTL (250220)
14	3333943	3382317	14	3349936	3349940	Milk protein percentage QTL (251358)
14	3333943	3382317	14	3350495	3350499	Milk fat percentage QTL (32891)
14	3333943	3382317	14	3350495	3350499	Milk fat yield QTL (102660)
14	3333943	3382317	14	3350495	3350499	Milk fat percentage QTL (103657)
14	3333943	3382317	14	3350495	3350499	Milk protein percentage QTL (105398)
14	3333943	3382317	14	3350495	3350499	Milk myristic acid content QTL (196644)
14	3333943	3382317	14	3350495	3350499	Milk C14 index QTL (196645)
14	3333943	3382317	14	3350495	3350499	Milk pentadecylic acid content QTL (201904)
14	3333943	3382317	14	3350495	3350499	Milk palmitic acid content QTL (201905)
14	3333943	3382317	14	3350495	3350499	Milk C16 index QTL (201906)
14	3333943	3382317	14	3350495	3350499	Milk palmitoleic acid content QTL (207882)
14	3333943	3382317	14	3350495	3350499	Milk C18 index QTL (207883)
14	3333943	3382317	14	3350495	3350499	Milk oleic acid content QTL (207884)
14	3333943	3382317	14	3350495	3350499	Milk linoleic acid content QTL (207885)
14	3333943	3382317	14	3350495	3350499	Milk linolenic acid content QTL (207886)
14	3333943	3382317	14	3350495	3350499	Milk caprylic acid content QTL (207887)
14	3333943	3382317	14	3350495	3350499	Milk conjugated linoleic acid content QTL (207888)
14	3333943	3382317	14	3351516	3351520	Milk fat yield QTL (99436)
14	3333943	3382317	14	3352613	3352617	Milk yield QTL (241391)
14	3333943	3382317	14	3352613	3352617	Milk fat yield QTL (244851)
14	3333943	3382317	14	3352613	3352617	Milk fat percentage QTL (247349)
14	3333943	3382317	14	3354554	3354558	Milk C14 index QTL (197983)
14	3333943	3382317	14	3354554	3354558	Milk myristoleic acid content QTL (197984)
14	3333943	3382317	14	3354554	3354558	Milk pentadecylic acid content QTL (203173)
14	3333943	3382317	14	3354554	3354558	Milk palmitic acid content QTL (203174)
14	3333943	3382317	14	3354554	3354558	Milk C16 index QTL (203175)
14	3333943	3382317	14	3354554	3354558	Milk palmitoleic acid content QTL (209541)
14	3333943	3382317	14	3354554	3354558	Milk C18 index QTL (209542)
14	3333943	3382317	14	3354554	3354558	Milk oleic acid content QTL (209543)
14	3333943	3382317	14	3354554	3354558	Milk linoleic acid content QTL (209544)
14	3333943	3382317	14	3354554	3354558	Milk linolenic acid content QTL (209545)
14	3333943	3382317	14	3354554	3354558	Milk caprylic acid content QTL (209546)
14	3333943	3382317	14	3354554	3354558	Milk conjugated linoleic acid content QTL (209547)
14	3333943	3382317	14	3354554	3354558	Milk fat percentage QTL (247639)
14	3333943	3382317	14	3358128	3358132	Milk fat percentage QTL (27068)
14	3333943	3382317	14	3358128	3358132	Milking speed QTL (157932)
14	3333943	3382317	14	3361693	3361697	Milk yield QTL (242073)
14	3333943	3382317	14	3362279	3362283	Milk yield QTL (241235)
14	3333943	3382317	14	3362279	3362283	Milk fat yield QTL (244728)
14	3333943	3382317	14	3362279	3362283	Milk fat percentage QTL (247176)
14	3333943	3382317	14	3362279	3362283	Milk protein percentage QTL (251612)
14	3333943	3382317	14	3366490	3366494	Milk fat yield QTL (103156)
14	3333943	3382317	14	3366490	3366494	Milk fat percentage QTL (104246)
14	3333943	3382317	14	3366490	3366494	Milk yield QTL (242105)
14	3333943	3382317	14	3366490	3366494	Milk fat yield QTL (245320)
14	3333943	3382317	14	3366490	3366494	Milk fat percentage QTL (248140)
14	3333943	3382317	14	3366490	3366494	Milk protein percentage QTL (252720)
14	3333943	3382317	14	3367446	3367450	Milk fat percentage QTL (32917)
14	3333943	3382317	14	3367446	3367450	Milk fat yield QTL (102925)
14	3333943	3382317	14	3367446	3367450	Milk fat percentage QTL (103914)
14	3333943	3382317	14	3367446	3367450	Milk myristic acid content QTL (198320)
14	3333943	3382317	14	3367446	3367450	Milk C14 index QTL (198321)
14	3333943	3382317	14	3367446	3367450	Milk pentadecylic acid content QTL (203489)
14	3333943	3382317	14	3367446	3367450	Milk palmitic acid content QTL (203490)
14	3333943	3382317	14	3367446	3367450	Milk C16 index QTL (203491)
14	3333943	3382317	14	3367446	3367450	Milk palmitoleic acid content QTL (209932)
14	3333943	3382317	14	3367446	3367450	Milk C18 index QTL (209933)
14	3333943	3382317	14	3367446	3367450	Milk oleic acid content QTL (209934)
14	3333943	3382317	14	3367446	3367450	Milk linoleic acid content QTL (209935)
14	3333943	3382317	14	3367446	3367450	Milk linolenic acid content QTL (209936)
14	3333943	3382317	14	3367446	3367450	Milk caprylic acid content QTL (209937)
14	3333943	3382317	14	3367446	3367450	Milk conjugated linoleic acid content QTL (209938)
14	3333943	3382317	14	3369872	3369876	Milk fat percentage QTL (32918)
14	3333943	3382317	14	3369872	3369876	Milk fat yield QTL (102926)
14	3333943	3382317	14	3369872	3369876	Milk fat percentage QTL (103915)
14	3333943	3382317	14	3369872	3369876	Milk fat percentage QTL (161777)
14	3333943	3382317	14	3369872	3369876	Milk myristic acid content QTL (195810)
14	3333943	3382317	14	3369872	3369876	Milk C14 index QTL (195811)
14	3333943	3382317	14	3369872	3369876	Milk pentadecylic acid content QTL (200941)
14	3333943	3382317	14	3369872	3369876	Milk palmitic acid content QTL (200942)
14	3333943	3382317	14	3369872	3369876	Milk C16 index QTL (200943)
14	3333943	3382317	14	3369872	3369876	Milk palmitoleic acid content QTL (206362)
14	3333943	3382317	14	3369872	3369876	Milk C18 index QTL (206363)
14	3333943	3382317	14	3369872	3369876	Milk oleic acid content QTL (206364)
14	3333943	3382317	14	3369872	3369876	Milk linoleic acid content QTL (206365)
14	3333943	3382317	14	3369872	3369876	Milk linolenic acid content QTL (206366)
14	3333943	3382317	14	3369872	3369876	Milk caprylic acid content QTL (206367)
14	3333943	3382317	14	3369872	3369876	Milk conjugated linoleic acid content QTL (206368)
14	3333943	3382317	14	3369872	3369876	Milk yield QTL (241228)
14	3333943	3382317	14	3369872	3369876	Milk fat percentage QTL (247167)
14	3333943	3382317	14	3369872	3369876	Milk protein yield QTL (249846)
14	3333943	3382317	14	3371205	3371209	Milk fat yield QTL (245043)
14	3333943	3382317	14	3377315	3377319	Milk fat yield QTL (244686)
14	3333943	3382317	14	3378054	3378058	Milk protein percentage QTL (251876)
14	3333943	3382317	14	3380219	3380223	Milk fat percentage QTL (32909)
14	3333943	3382317	14	3380219	3380223	Milk fat yield QTL (102687)
14	3333943	3382317	14	3380219	3380223	Milk fat percentage QTL (103784)
14	3333943	3382317	14	3380219	3380223	Milk C14 index QTL (196336)
14	3333943	3382317	14	3380219	3380223	Milk myristoleic acid content QTL (196337)
14	3333943	3382317	14	3380219	3380223	Milk pentadecylic acid content QTL (201592)
14	3333943	3382317	14	3380219	3380223	Milk palmitic acid content QTL (201593)
14	3333943	3382317	14	3380219	3380223	Milk C16 index QTL (201594)
14	3333943	3382317	14	3380219	3380223	Milk palmitoleic acid content QTL (207369)
14	3333943	3382317	14	3380219	3380223	Milk oleic acid content QTL (207370)
14	3333943	3382317	14	3380219	3380223	Milk linoleic acid content QTL (207371)
14	3333943	3382317	14	3380219	3380223	Milk linolenic acid content QTL (207372)
14	3333943	3382317	14	3380219	3380223	Milk caprylic acid content QTL (207373)
14	3333943	3382317	14	3380219	3380223	Milk conjugated linoleic acid content QTL (207374)
14	3333943	3382317	14	3380219	3380223	Milk yield QTL (241397)
14	3333943	3382317	14	3380219	3380223	Milk protein yield QTL (249874)
14	3333943	3382317	14	3380710	3380714	Milk fat percentage QTL (247152)
14	3333943	3382317	14	3381614	3381618	Milk fat yield QTL (102640)
14	3333943	3382317	14	3381614	3381618	Milk fat percentage QTL (103693)
14	3333943	3382317	14	3381614	3381618	Milk C14 index QTL (197698)
14	3333943	3382317	14	3381614	3381618	Milk myristoleic acid content QTL (197699)
14	3333943	3382317	14	3381614	3381618	Milk pentadecylic acid content QTL (202900)
14	3333943	3382317	14	3381614	3381618	Milk palmitic acid content QTL (202901)
14	3333943	3382317	14	3381614	3381618	Milk C16 index QTL (202902)
14	3333943	3382317	14	3381614	3381618	Milk palmitoleic acid content QTL (209196)
14	3333943	3382317	14	3381614	3381618	Milk C18 index QTL (209197)
14	3333943	3382317	14	3381614	3381618	Milk oleic acid content QTL (209198)
14	3333943	3382317	14	3381614	3381618	Milk linoleic acid content QTL (209199)
14	3333943	3382317	14	3381614	3381618	Milk linolenic acid content QTL (209200)
14	3333943	3382317	14	3381614	3381618	Milk caprylic acid content QTL (209201)
14	3333943	3382317	14	3381614	3381618	Milk conjugated linoleic acid content QTL (209202)
14	45434973	45483347	14	45435521	45435525	Milking speed QTL (158109)
14	45472311	45520685	14	45515248	45515252	Bovine tuberculosis susceptibility QTL (179009)
14	45507552	45555926	14	45515248	45515252	Bovine tuberculosis susceptibility QTL (179009)
14	45507552	45555926	14	45530811	45530815	Milk protein percentage QTL (252764)
14	45591577	45639951	14	45610430	45610434	Body weight QTL (193811)
14	45644832	45693206	14	45649277	45649281	Milk protein percentage QTL (252627)
14	45644832	45693206	14	45657488	45657492	Scrotal circumference QTL (139111)
14	45644832	45693206	14	45669017	45669021	Milking speed QTL (158111)
14	45644832	45693206	14	45675756	45675760	Scrotal circumference QTL (139112)
14	45644832	45693206	14	45686616	45686620	Milk protein percentage QTL (251370)
14	45682176	45730550	14	45686616	45686620	Milk protein percentage QTL (251370)
14	45682176	45730550	14	45724839	45724843	Scrotal circumference QTL (139113)
14	45818367	45866741	14	45845227	45845231	Scrotal circumference QTL (139118)
14	45843568	45891942	14	45845227	45845231	Scrotal circumference QTL (139118)
14	58703388	58751762	14	58727573	58727577	Milk protein yield QTL (166609)
14	58703388	58751762	14	58727573	58727577	Milk protein yield QTL (166610)
14	58868473	58916847	14	58894575	58894579	Milk protein percentage QTL (252440)
14	58868473	58916847	14	58819937	59239114	Subcutaneous fat thickness QTL (223827)
14	59248533	59296907	14	59272718	59272722	Milk protein percentage QTL (175046)
14	59334048	59382422	14	59369196	59369200	Inseminations per conception QTL (212787)
14	70678019	70726393	14	70683434	70683438	Milk protein yield QTL (250020)
14	70678019	70726393	14	70699285	70699289	Milk protein percentage QTL (251881)
14	70678019	70726393	14	70713623	70713627	Milk protein yield QTL (249889)
14	70699917	70748291	14	70713623	70713627	Milk protein yield QTL (249889)
16	29982946	30031320	16	30007131	30007135	Milk yield QTL (25636)
16	29982946	30031320	16	30007131	30007135	Milk fat yield QTL (26013)
16	29982946	30031320	16	30007131	30007135	Milk protein yield QTL (26373)
16	30137039	30185413	16	30161224	30161228	Body weight QTL (68874)
16	30137039	30185413	16	30161224	30161228	Body weight gain QTL (68875)
16	30137039	30185413	16	30161224	30161228	Marbling score QTL (95479)
16	30137039	30185413	16	30161224	30161228	M. paratuberculosis susceptibility QTL (127110)
16	30161336	30209710	16	30185521	30185525	M. paratuberculosis susceptibility QTL (14695)
16	30161336	30209710	16	30185521	30185525	Body weight QTL (68876)
16	30161336	30209710	16	30185521	30185525	Body weight gain QTL (68877)
16	30161336	30209710	16	30185521	30185525	M. paratuberculosis susceptibility QTL (127111)
16	30161336	30209710	16	30188771	30188775	Conception rate QTL (181337)
16	30161336	30209710	16	30188771	30188775	Inseminations per conception QTL (181518)
18	10753882	10802256	18	10800240	10800244	Calving index QTL (30538)
18	10776055	10824429	18	10800240	10800244	Calving index QTL (30538)
18	10798171	10846545	18	10800240	10800244	Calving index QTL (30538)
18	10798171	10846545	18	10833322	10833326	Milk calcium content QTL (238640)
18	10822796	10871170	18	10833322	10833326	Milk calcium content QTL (238640)
18	11590239	11638613	18	11616281	11616285	Milk tridecylic acid content QTL (155610)
18	14459624	14507998	18	14481435	14481439	Milk mid-infrared spectra QTL (173262)
18	14961806	15010180	18	15003224	15003228	Milk protein yield QTL (168294)
18	14991623	15039997	18	15003224	15003228	Milk protein yield QTL (168294)
18	14991623	15039997	18	15015808	15015812	Calf size QTL (15195)
18	14991623	15039997	18	15015808	15015812	Birth index QTL (15196)
18	14991623	15039997	18	15015808	15015812	Calving ease QTL (15197)
18	14991623	15039997	18	15015808	15015812	Calving ease QTL (30541)
18	14991623	15039997	18	15015808	15015812	Calf size QTL (30546)
18	15191823	15240197	18	15222258	15222262	Milk protein yield QTL (156692)
18	39361374	39409748	18	39385559	39385563	Body weight gain QTL (68958)
18	39416502	39464876	18	39440687	39440691	Body weight gain QTL (68957)
18	39464134	39512508	18	39467459	39467463	Body weight gain QTL (68959)
18	39464134	39512508	18	39488319	39488323	Body weight gain QTL (68954)
18	39568778	39617152	18	39592963	39592967	Body weight QTL (68949)
18	39568778	39617152	18	39592963	39592967	Body weight gain QTL (68950)
18	39612790	39661164	18	39655124	39655128	Somatic cell count QTL (154810)
18	39801238	39849612	18	39842352	39842356	Tenderness score QTL (229203)
19	13550294	13598668	19	13574479	13574483	Somatic cell score QTL (95236)
19	13550294	13598668	19	13574479	13574483	Milk caprylic acid content QTL (122257)
19	13550294	13598668	19	13574479	13574483	Milk capric acid content QTL (122260)
19	13550294	13598668	19	13574479	13574483	Milk lauric acid content QTL (122264)
19	13550294	13598668	19	13574479	13574483	Milk cis-9-C10:1 fatty acid content QTL (122316)
19	13550294	13598668	19	13574479	13574483	Milk short-chain fatty acid content QTL (123969)
19	13606369	13654743	19	13643313	13643317	Tick resistance QTL (297926)
19	35780423	35828797	19	35808545	35808549	Age at first calving QTL (281423)
19	35780423	35828797	19	35809547	35809551	First service conception QTL (212328)
19	35780423	35828797	19	35809547	35809551	Inseminations per conception QTL (212869)
19	35780423	35828797	19	35826448	35826452	Inseminations per conception QTL (212870)
19	35784360	35832734	19	35808545	35808549	Age at first calving QTL (281423)
19	35784360	35832734	19	35809547	35809551	First service conception QTL (212328)
19	35784360	35832734	19	35809547	35809551	Inseminations per conception QTL (212869)
19	35784360	35832734	19	35826448	35826452	Inseminations per conception QTL (212870)
21	22956316	23004690	21	22980501	22980505	Body weight gain QTL (69169)
22	56045159	56093533	22	56069344	56069348	Muscle taurine content QTL (166648)
22	56125345	56173719	22	56169905	56169909	Shear force QTL (226928)
24	50759365	50807739	24	50783550	50783554	Muscle iron content QTL (151775)
24	50759365	50807739	24	50807384	50807388	Milk glycosylated kappa-casein percentage QTL (116743)
24	52013432	52061806	24	52014705	52014709	Body weight QTL (69278)
24	52544029	52592403	24	52574181	52574185	Milk iron content QTL (70654)
24	52544029	52592403	24	52578977	52578981	Milk iron content QTL (70655)
24	52544029	52592403	24	52579470	52579474	Milk iron content QTL (70656)
24	52544029	52592403	24	52589242	52589246	Milk iron content QTL (70246)
26	25812869	25861243	26	25812986	25812990	Milk C14 index QTL (34917)
26	25812869	25861243	26	25812986	25812990	Milk C14 index QTL (198398)
26	25812869	25861243	26	25812986	25812990	Milk myristoleic acid content QTL (203563)
26	25812869	25861243	26	25814248	25814252	Milk C14 index QTL (199423)
26	25812869	25861243	26	25814248	25814252	Milk myristoleic acid content QTL (204522)
26	25812869	25861243	26	25849815	25849819	Milk C14 index QTL (199386)
26	25812869	25861243	26	25849815	25849819	Milk myristoleic acid content QTL (204486)
26	25812869	25861243	26	25849815	25849819	Milk C16 index QTL (210572)
26	25812869	25861243	26	25849815	25849819	Milk palmitoleic acid content QTL (210573)
26	25812869	25861243	26	25850452	25850456	Milk C14 index QTL (33636)
26	25812869	25861243	26	25850452	25850456	Milk C14 index QTL (199385)
26	25812869	25861243	26	25850452	25850456	Milk myristoleic acid content QTL (204485)
26	25812869	25861243	26	25850452	25850456	Milk C16 index QTL (210570)
26	25812869	25861243	26	25850452	25850456	Milk palmitoleic acid content QTL (210571)
26	25812869	25861243	26	25852582	25852586	Milk C14 index QTL (33637)
26	25812869	25861243	26	25852582	25852586	Milk C14 index QTL (198065)
26	25812869	25861243	26	25852582	25852586	Milk myristoleic acid content QTL (203259)
26	25812869	25861243	26	25852582	25852586	Milk C16 index QTL (209657)
26	25812869	25861243	26	25852582	25852586	Milk palmitoleic acid content QTL (209658)
26	25812869	25861243	26	25859165	25859169	Clinical mastitis QTL (164739)
26	25812869	25861243	26	25859165	25859169	Milk C14 index QTL (199344)
26	25812869	25861243	26	25859165	25859169	Milk myristoleic acid content QTL (204436)
26	25812869	25861243	26	25859165	25859169	Milk C16 index QTL (210547)
26	25812869	25861243	26	25859165	25859169	Milk palmitoleic acid content QTL (210548)
26	25881127	25929501	26	25884430	25884434	Milk C14 index QTL (195966)
26	25881127	25929501	26	25884430	25884434	Milk myristoleic acid content QTL (201139)
26	25881127	25929501	26	25885679	25885683	Milk C14 index QTL (196377)
26	25881127	25929501	26	25885679	25885683	Milk myristoleic acid content QTL (201642)
26	25881127	25929501	26	25886658	25886662	Milk C14 index QTL (199342)
26	25881127	25929501	26	25886658	25886662	Milk myristoleic acid content QTL (204434)
26	25881127	25929501	26	25905312	25905316	Lean meat yield QTL (37081)
26	25881127	25929501	26	25905312	25905316	Milk C14 index QTL (195914)
26	25881127	25929501	26	25905312	25905316	Milk myristoleic acid content QTL (201075)
26	25881127	25929501	26	25909952	25909956	Milk C16 index QTL (210518)
26	25881127	25929501	26	25909952	25909956	Milk palmitoleic acid content QTL (210519)
26	25881127	25929501	26	25912791	25912795	Milk capric acid content QTL (199298)
26	25881127	25929501	26	25912791	25912795	Milk C14 index QTL (199299)
26	25881127	25929501	26	25912791	25912795	Milk myristoleic acid content QTL (204387)
26	25881127	25929501	26	25912791	25912795	Milk C16 index QTL (210516)
26	25881127	25929501	26	25912791	25912795	Milk palmitoleic acid content QTL (210517)
26	25881127	25929501	26	25916009	25916013	Milk C14 index QTL (198324)
26	25881127	25929501	26	25916009	25916013	Milk myristoleic acid content QTL (203493)
26	25881127	25929501	26	25918491	25918495	Milk C14 index QTL (33662)
26	25881127	25929501	26	25918491	25918495	Milk C14 index QTL (63671)
26	25881127	25929501	26	25918491	25918495	Milk C14 index QTL (199300)
26	25881127	25929501	26	25918491	25918495	Milk myristoleic acid content QTL (204388)
26	25881127	25929501	26	25918491	25918495	Milk C16 index QTL (210520)
26	25881127	25929501	26	25918491	25918495	Milk palmitoleic acid content QTL (210521)
26	25881127	25929501	26	25919046	25919050	Milk C14 index QTL (195473)
26	25881127	25929501	26	25919046	25919050	Milk myristoleic acid content QTL (200489)
26	25881127	25929501	26	25919046	25919050	Milk C16 index QTL (205649)
26	25881127	25929501	26	25919046	25919050	Milk palmitoleic acid content QTL (205650)
26	25881127	25929501	26	25923456	25923460	Milk C14 index QTL (199301)
26	25881127	25929501	26	25923456	25923460	Milk myristoleic acid content QTL (204389)
26	25881127	25929501	26	25923456	25923460	Milk C16 index QTL (210522)
26	25881127	25929501	26	25923456	25923460	Milk palmitoleic acid content QTL (210523)
26	25881127	25929501	26	25924563	25924567	Milk capric acid content QTL (197617)
26	25881127	25929501	26	25924563	25924567	Milk C14 index QTL (197618)
26	25881127	25929501	26	25924563	25924567	Milk myristoleic acid content QTL (202824)
26	25881127	25929501	26	25924563	25924567	Milk C16 index QTL (209090)
26	25881127	25929501	26	25924563	25924567	Milk palmitoleic acid content QTL (209091)
26	26022999	26071373	26	26027327	26027331	Milk C14 index QTL (199515)
26	26022999	26071373	26	26027327	26027331	Milk myristoleic acid content QTL (204593)
26	26022999	26071373	26	26027327	26027331	Milk C16 index QTL (210700)
26	26022999	26071373	26	26027327	26027331	Milk palmitoleic acid content QTL (210701)
26	26022999	26071373	26	26032627	26032631	Milk C14 index QTL (198079)
26	26022999	26071373	26	26033391	26033395	Milk C14 index QTL (195319)
26	26022999	26071373	26	26037316	26037320	Milk C14 index QTL (199514)
26	26022999	26071373	26	26037316	26037320	Milk myristoleic acid content QTL (204592)
26	26022999	26071373	26	26047184	26047188	Milk fat yield QTL (174343)
26	26022999	26071373	26	26047184	26047188	Milk capric acid content QTL (198358)
26	26022999	26071373	26	26047184	26047188	Milk C14 index QTL (198359)
26	26022999	26071373	26	26047184	26047188	Milk myristoleic acid content QTL (203526)
26	26022999	26071373	26	26047184	26047188	Milk C16 index QTL (209968)
26	26022999	26071373	26	26047184	26047188	Milk palmitoleic acid content QTL (209969)
26	26022999	26071373	26	26049161	26049165	Milk C14 index QTL (32911)
26	26022999	26071373	26	26049161	26049165	Milk myristoleic acid content QTL (33438)
26	26022999	26071373	26	26049161	26049165	Milk C14 index QTL (63340)
26	26022999	26071373	26	26049161	26049165	Milk capric acid content QTL (196961)
26	26022999	26071373	26	26049161	26049165	Milk C14 index QTL (196962)
26	26022999	26071373	26	26049161	26049165	Milk myristoleic acid content QTL (202199)
26	26022999	26071373	26	26049161	26049165	Milk C16 index QTL (208264)
26	26022999	26071373	26	26049161	26049165	Milk palmitoleic acid content QTL (208265)
26	26022999	26071373	26	26052152	26052156	Milk capric acid content QTL (199494)
26	26022999	26071373	26	26052152	26052156	Milk C14 index QTL (199495)
26	26022999	26071373	26	26052152	26052156	Milk myristoleic acid content QTL (204575)
26	26022999	26071373	26	26052152	26052156	Milk C16 index QTL (210680)
26	26022999	26071373	26	26052152	26052156	Milk palmitoleic acid content QTL (210681)
26	26022999	26071373	26	26055037	26055041	Milk C14 index QTL (32954)
26	26022999	26071373	26	26055037	26055041	Milk myristoleic acid content QTL (33535)
26	26022999	26071373	26	26055037	26055041	Milk C14 index QTL (63366)
26	26022999	26071373	26	26055037	26055041	Milk capric acid content QTL (195432)
26	26022999	26071373	26	26055037	26055041	Milk C14 index QTL (195433)
26	26022999	26071373	26	26055037	26055041	Milk myristoleic acid content QTL (200429)
26	26022999	26071373	26	26055037	26055041	Milk C16 index QTL (205539)
26	26022999	26071373	26	26055037	26055041	Milk palmitoleic acid content QTL (205540)
26	26022999	26071373	26	26064769	26064773	Milk C14 index QTL (196701)
26	26022999	26071373	26	26064769	26064773	Milk myristoleic acid content QTL (201956)
26	26022999	26071373	26	26064769	26064773	Milk C16 index QTL (207941)
26	26022999	26071373	26	26064769	26064773	Milk palmitoleic acid content QTL (207942)
26	26022999	26071373	26	26067348	26067352	Milk C14 index QTL (199493)
26	26022999	26071373	26	26067348	26067352	Milk myristoleic acid content QTL (204574)
26	26052159	26100533	26	26055037	26055041	Milk C14 index QTL (32954)
26	26052159	26100533	26	26055037	26055041	Milk myristoleic acid content QTL (33535)
26	26052159	26100533	26	26055037	26055041	Milk C14 index QTL (63366)
26	26052159	26100533	26	26055037	26055041	Milk capric acid content QTL (195432)
26	26052159	26100533	26	26055037	26055041	Milk C14 index QTL (195433)
26	26052159	26100533	26	26055037	26055041	Milk myristoleic acid content QTL (200429)
26	26052159	26100533	26	26055037	26055041	Milk C16 index QTL (205539)
26	26052159	26100533	26	26055037	26055041	Milk palmitoleic acid content QTL (205540)
26	26052159	26100533	26	26064769	26064773	Milk C14 index QTL (196701)
26	26052159	26100533	26	26064769	26064773	Milk myristoleic acid content QTL (201956)
26	26052159	26100533	26	26064769	26064773	Milk C16 index QTL (207941)
26	26052159	26100533	26	26064769	26064773	Milk palmitoleic acid content QTL (207942)
26	26052159	26100533	26	26067348	26067352	Milk C14 index QTL (199493)
26	26052159	26100533	26	26067348	26067352	Milk myristoleic acid content QTL (204574)
26	26052159	26100533	26	26082248	26082252	Milk C14 index QTL (196347)
26	26052159	26100533	26	26082248	26082252	Milk myristoleic acid content QTL (201605)
26	26052159	26100533	26	26082909	26082913	Milk C14 index QTL (196151)
26	26052159	26100533	26	26082909	26082913	Milk myristoleic acid content QTL (201372)
26	26125634	26174008	26	26131513	26131517	Milk C14 index QTL (195421)
26	26125634	26174008	26	26131513	26131517	Milk myristoleic acid content QTL (200417)
26	26125634	26174008	26	26138670	26138674	Milk C14 index QTL (195543)
26	26125634	26174008	26	26141126	26141130	Milk C14 index QTL (197339)
26	26125634	26174008	26	26141126	26141130	Milk myristoleic acid content QTL (202554)
26	26125634	26174008	26	26146221	26146225	Milk C14 index QTL (195815)
26	26125634	26174008	26	26146221	26146225	Milk myristoleic acid content QTL (200945)
26	26125634	26174008	26	26146221	26146225	Milk C16 index QTL (206369)
26	26125634	26174008	26	26146981	26146985	Milk fat percentage QTL (215476)
26	26125634	26174008	26	26147855	26147859	Bovine tuberculosis susceptibility QTL (168110)
26	26125634	26174008	26	26149819	26149823	Milk C14 index QTL (199679)
26	26125634	26174008	26	26149819	26149823	Milk myristoleic acid content QTL (204718)
26	26125634	26174008	26	26150458	26150462	Milk C14 index QTL (35039)
26	26125634	26174008	26	26150458	26150462	Milk C14 index QTL (198219)
26	26125634	26174008	26	26150458	26150462	Milk myristoleic acid content QTL (203403)
26	26125634	26174008	26	26152242	26152246	Bovine tuberculosis susceptibility QTL (168111)
26	26125634	26174008	26	26153454	26153458	Milk C14 index QTL (33801)
26	26125634	26174008	26	26153454	26153458	Milk C14 index QTL (196873)
26	26125634	26174008	26	26153454	26153458	Milk myristoleic acid content QTL (202108)
26	26125634	26174008	26	26156186	26156190	Milk C14 index QTL (33802)
26	26125634	26174008	26	26156186	26156190	Milk C14 index QTL (195506)
26	26125634	26174008	26	26156186	26156190	Milk myristoleic acid content QTL (200537)
26	26125634	26174008	26	26156338	26156342	Bovine tuberculosis susceptibility QTL (168112)
26	26125634	26174008	26	26157006	26157010	Milk C14 index QTL (199678)
26	26125634	26174008	26	26157006	26157010	Milk myristoleic acid content QTL (204717)
26	26125634	26174008	26	26157928	26157932	Milk C14 index QTL (33803)
26	26125634	26174008	26	26157928	26157932	Milk C14 index QTL (198105)
26	26125634	26174008	26	26157928	26157932	Milk myristoleic acid content QTL (203296)
26	26125634	26174008	26	26166092	26166096	Milk C14 index QTL (33985)
26	26125634	26174008	26	26166092	26166096	Milk C14 index QTL (199683)
26	26125634	26174008	26	26166092	26166096	Milk myristoleic acid content QTL (204722)
26	26125634	26174008	26	26166092	26166096	Milk C16 index QTL (210932)
26	26125634	26174008	26	26166092	26166096	Milk palmitoleic acid content QTL (210933)
26	26125634	26174008	26	26170829	26170833	Bovine tuberculosis susceptibility QTL (168113)
26	26217892	26266266	26	26220188	26220192	Milk C14 index QTL (33283)
26	26217892	26266266	26	26220188	26220192	Milk myristoleic acid content QTL (33571)
26	26217892	26266266	26	26220188	26220192	Milk C14 index QTL (63300)
26	26217892	26266266	26	26220188	26220192	Milk myristoleic acid content QTL (63497)
26	26217892	26266266	26	26220188	26220192	Milk C14 index QTL (199687)
26	26217892	26266266	26	26220188	26220192	Milk myristoleic acid content QTL (204726)
26	26217892	26266266	26	26220188	26220192	Milk C16 index QTL (210938)
26	26217892	26266266	26	26220188	26220192	Milk palmitoleic acid content QTL (210939)
26	26217892	26266266	26	26220910	26220914	Milk C14 index QTL (33284)
26	26217892	26266266	26	26220910	26220914	Milk myristoleic acid content QTL (33572)
26	26217892	26266266	26	26220910	26220914	Milk C14 index QTL (63301)
26	26217892	26266266	26	26220910	26220914	Milk myristoleic acid content QTL (63498)
26	26217892	26266266	26	26220910	26220914	Milk C14 index QTL (197230)
26	26217892	26266266	26	26220910	26220914	Milk myristoleic acid content QTL (202451)
26	26217892	26266266	26	26220910	26220914	Milk C16 index QTL (208605)
26	26217892	26266266	26	26220910	26220914	Milk palmitoleic acid content QTL (208606)
26	26217892	26266266	26	26229598	26229602	Milk C14 index QTL (33285)
26	26217892	26266266	26	26229598	26229602	Milk myristoleic acid content QTL (33573)
26	26217892	26266266	26	26229598	26229602	Milk C14 index QTL (63302)
26	26217892	26266266	26	26229598	26229602	Milk myristoleic acid content QTL (63499)
26	26217892	26266266	26	26229598	26229602	Milk capric acid content QTL (199692)
26	26217892	26266266	26	26229598	26229602	Milk C14 index QTL (199693)
26	26217892	26266266	26	26229598	26229602	Milk myristoleic acid content QTL (204730)
26	26217892	26266266	26	26229598	26229602	Milk C16 index QTL (210946)
26	26217892	26266266	26	26229598	26229602	Milk palmitoleic acid content QTL (210947)
26	26217892	26266266	26	26233260	26233264	Milk C14 index QTL (33286)
26	26217892	26266266	26	26233260	26233264	Milk myristoleic acid content QTL (33574)
26	26217892	26266266	26	26233260	26233264	Milk C14 index QTL (63303)
26	26217892	26266266	26	26233260	26233264	Milk myristoleic acid content QTL (63500)
26	26217892	26266266	26	26233260	26233264	Milk C14 index QTL (199691)
26	26217892	26266266	26	26233260	26233264	Milk myristoleic acid content QTL (204729)
26	26217892	26266266	26	26233260	26233264	Milk C16 index QTL (210944)
26	26217892	26266266	26	26233260	26233264	Milk palmitoleic acid content QTL (210945)
26	26217892	26266266	26	26234061	26234065	Milk C14 index QTL (32900)
26	26217892	26266266	26	26234061	26234065	Milk myristoleic acid content QTL (33300)
26	26217892	26266266	26	26234061	26234065	Milk C14 index QTL (199690)
26	26217892	26266266	26	26234061	26234065	Milk myristoleic acid content QTL (204728)
26	26217892	26266266	26	26234061	26234065	Milk C16 index QTL (210942)
26	26217892	26266266	26	26234061	26234065	Milk palmitoleic acid content QTL (210943)
26	26302242	26350616	26	26311541	26311545	Milk capric acid content QTL (199694)
26	26302242	26350616	26	26311541	26311545	Milk C14 index QTL (199695)
26	26302242	26350616	26	26311541	26311545	Milk myristoleic acid content QTL (204731)
26	26302242	26350616	26	26311541	26311545	Milk C16 index QTL (210949)
26	26302242	26350616	26	26311541	26311545	Milk palmitoleic acid content QTL (210950)
26	26302242	26350616	26	26318456	26318460	Milk C14 index QTL (33066)
26	26302242	26350616	26	26318456	26318460	Milk myristoleic acid content QTL (33762)
26	26302242	26350616	26	26318456	26318460	Milk C14 index QTL (63374)
26	26302242	26350616	26	26318456	26318460	Milk capric acid content QTL (198171)
26	26302242	26350616	26	26318456	26318460	Milk C14 index QTL (198172)
26	26302242	26350616	26	26318456	26318460	Milk myristoleic acid content QTL (203359)
26	26302242	26350616	26	26318456	26318460	Milk C16 index QTL (209793)
26	26302242	26350616	26	26318456	26318460	Milk palmitoleic acid content QTL (209794)
26	26302242	26350616	26	26322657	26322661	Milk C14 index QTL (33351)
26	26302242	26350616	26	26322657	26322661	Milk C14 index QTL (199439)
26	26302242	26350616	26	26322657	26322661	Milk myristoleic acid content QTL (204531)
26	26302242	26350616	26	26322657	26322661	Milk C16 index QTL (210598)
26	26302242	26350616	26	26322657	26322661	Milk palmitoleic acid content QTL (210599)
26	26302242	26350616	26	26326427	26326431	Milk C14 index QTL (199440)
26	26302242	26350616	26	26326427	26326431	Milk myristoleic acid content QTL (204532)
26	26302242	26350616	26	26326427	26326431	Milk C16 index QTL (210600)
26	26302242	26350616	26	26326427	26326431	Milk palmitoleic acid content QTL (210601)
26	26302242	26350616	26	26329621	26329625	Milk C14 index QTL (195971)
26	26302242	26350616	26	26329621	26329625	Milk myristoleic acid content QTL (201149)
26	26302242	26350616	26	26329621	26329625	Milk C16 index QTL (206685)
26	26302242	26350616	26	26329621	26329625	Milk palmitoleic acid content QTL (206686)
26	26302242	26350616	26	26337799	26337803	Milk C14 index QTL (33319)
26	26302242	26350616	26	26337799	26337803	Milk C14 index QTL (199441)
26	26302242	26350616	26	26337799	26337803	Milk myristoleic acid content QTL (204533)
26	26302242	26350616	26	26337799	26337803	Milk C16 index QTL (210602)
26	26302242	26350616	26	26337799	26337803	Milk palmitoleic acid content QTL (210603)
26	26302242	26350616	26	26340283	26340287	Milk C14 index QTL (33562)
26	26302242	26350616	26	26340283	26340287	Milk C14 index QTL (199442)
26	26302242	26350616	26	26340283	26340287	Milk myristoleic acid content QTL (204534)
26	26302242	26350616	26	26340283	26340287	Milk C16 index QTL (210604)
26	26302242	26350616	26	26340283	26340287	Milk palmitoleic acid content QTL (210605)
26	26302242	26350616	26	26341668	26341672	Milk C14 index QTL (33538)
26	26302242	26350616	26	26341668	26341672	Milk C14 index QTL (199443)
26	26302242	26350616	26	26341668	26341672	Milk myristoleic acid content QTL (204535)
26	26302242	26350616	26	26341668	26341672	Milk C16 index QTL (210606)
26	26302242	26350616	26	26341668	26341672	Milk palmitoleic acid content QTL (210607)
26	26302242	26350616	26	26343809	26343813	Milk C14 index QTL (33505)
26	26302242	26350616	26	26343809	26343813	Milk C14 index QTL (197729)
26	26302242	26350616	26	26343809	26343813	Milk myristoleic acid content QTL (202925)
26	26302242	26350616	26	26343809	26343813	Milk C16 index QTL (209223)
26	26302242	26350616	26	26343809	26343813	Milk palmitoleic acid content QTL (209224)
26	26473022	26521396	26	26476502	26476506	Milk C14 index QTL (33376)
26	26473022	26521396	26	26476502	26476506	Milk capric acid content QTL (195621)
26	26473022	26521396	26	26476502	26476506	Milk myristic acid content QTL (195622)
26	26473022	26521396	26	26476502	26476506	Milk C14 index QTL (195623)
26	26473022	26521396	26	26476502	26476506	Milk myristoleic acid content QTL (200698)
26	26473022	26521396	26	26476502	26476506	Milk C16 index QTL (205962)
26	26473022	26521396	26	26476502	26476506	Milk palmitoleic acid content QTL (205963)
26	26473022	26521396	26	26479630	26479634	Milk C14 index QTL (198228)
26	26473022	26521396	26	26479630	26479634	Milk myristoleic acid content QTL (203408)
26	26473022	26521396	26	26479630	26479634	Milk C16 index QTL (209853)
26	26473022	26521396	26	26479630	26479634	Milk palmitoleic acid content QTL (209854)
26	26473022	26521396	26	26482585	26482589	Milk C14 index QTL (34684)
26	26473022	26521396	26	26482585	26482589	Milk C14 index QTL (200086)
26	26473022	26521396	26	26482585	26482589	Milk myristoleic acid content QTL (205081)
26	26473022	26521396	26	26482585	26482589	Milk C16 index QTL (211314)
26	26473022	26521396	26	26482585	26482589	Milk palmitoleic acid content QTL (211315)
26	26473022	26521396	26	26483664	26483668	Milk C14 index QTL (34619)
26	26473022	26521396	26	26485534	26485538	Milk capric acid content QTL (200087)
26	26473022	26521396	26	26485534	26485538	Milk C14 index QTL (200088)
26	26473022	26521396	26	26485534	26485538	Milk myristoleic acid content QTL (205082)
26	26473022	26521396	26	26485534	26485538	Milk C16 index QTL (211316)
26	26473022	26521396	26	26485534	26485538	Milk palmitoleic acid content QTL (211317)
26	26473022	26521396	26	26486793	26486797	Milk C14 index QTL (200089)
26	26473022	26521396	26	26486793	26486797	Milk myristoleic acid content QTL (205083)
26	26473022	26521396	26	26486793	26486797	Milk C16 index QTL (211318)
26	26473022	26521396	26	26489776	26489780	Milk C14 index QTL (63458)
26	26473022	26521396	26	26489776	26489780	Milk myristoleic acid content QTL (63685)
26	26473022	26521396	26	26489776	26489780	Milk C14 index QTL (200090)
26	26473022	26521396	26	26489776	26489780	Milk myristoleic acid content QTL (205084)
26	26473022	26521396	26	26489776	26489780	Milk C16 index QTL (211319)
26	26473022	26521396	26	26489776	26489780	Milk palmitoleic acid content QTL (211320)
26	26473022	26521396	26	26492546	26492550	Milk C14 index QTL (197083)
26	26473022	26521396	26	26493391	26493395	Milk C14 index QTL (196394)
26	26473022	26521396	26	26497207	26497211	Milk fat yield QTL (26104)
26	26473022	26521396	26	26497207	26497211	Milk C14 index QTL (198333)
26	26473022	26521396	26	26497207	26497211	Milk myristoleic acid content QTL (203506)
26	26473022	26521396	26	26499623	26499627	Milk C14 index QTL (197047)
26	26473022	26521396	26	26499623	26499627	Milk myristoleic acid content QTL (202271)
26	26473022	26521396	26	26502216	26502220	Milk C14 index QTL (196668)
26	26473022	26521396	26	26502216	26502220	Milk myristoleic acid content QTL (201927)
26	26473022	26521396	26	26505818	26505822	Milk C14 index QTL (200092)
26	26473022	26521396	26	26505818	26505822	Milk myristoleic acid content QTL (205086)
26	26473022	26521396	26	26506870	26506874	Milk C14 index QTL (197113)
26	26473022	26521396	26	26506870	26506874	Milk myristoleic acid content QTL (202340)
26	26473022	26521396	26	26507884	26507888	Milk C14 index QTL (200091)
26	26473022	26521396	26	26507884	26507888	Milk myristoleic acid content QTL (205085)
26	26473022	26521396	26	26507884	26507888	Milk C16 index QTL (211321)
26	26473022	26521396	26	26508965	26508969	Milk C14 index QTL (197907)
26	26473022	26521396	26	26508965	26508969	Milk myristoleic acid content QTL (203095)
26	26473022	26521396	26	26510467	26510471	Milk C14 index QTL (197375)
26	26473022	26521396	26	26510467	26510471	Milk myristoleic acid content QTL (202583)
26	26473022	26521396	26	26512263	26512267	Milk C14 index QTL (198197)
26	26473022	26521396	26	26512263	26512267	Milk myristoleic acid content QTL (203380)
26	26473022	26521396	26	26513657	26513661	Milk C14 index QTL (196892)
26	26473022	26521396	26	26513657	26513661	Milk myristoleic acid content QTL (202129)
26	26473022	26521396	26	26515052	26515056	Milk C14 index QTL (197497)
26	26473022	26521396	26	26515052	26515056	Milk myristoleic acid content QTL (202710)
26	26473022	26521396	26	26519449	26519453	Milk C14 index QTL (63328)
26	26473022	26521396	26	26519449	26519453	Milk myristoleic acid content QTL (63582)
26	26473022	26521396	26	26519449	26519453	Milk C14 index QTL (196597)
26	26473022	26521396	26	26519449	26519453	Milk myristoleic acid content QTL (201874)
26	26473022	26521396	26	26519449	26519453	Milk C16 index QTL (207836)
26	26473022	26521396	26	26519449	26519453	Milk palmitoleic acid content QTL (207837)
26	26473022	26521396	26	26520059	26520063	Milk C14 index QTL (63329)
26	26473022	26521396	26	26520059	26520063	Milk myristoleic acid content QTL (63583)
26	26473022	26521396	26	26520059	26520063	Milk C14 index QTL (200097)
26	26473022	26521396	26	26520059	26520063	Milk myristoleic acid content QTL (205090)
26	26473022	26521396	26	26520059	26520063	Milk C16 index QTL (211329)
26	26473022	26521396	26	26520059	26520063	Milk palmitoleic acid content QTL (211330)
26	26473022	26521396	26	26521122	26521126	Milk myristoleic acid content QTL (32547)
26	26473022	26521396	26	26521122	26521126	Milk C14 index QTL (32623)
26	26473022	26521396	26	26521122	26521126	Milk fat yield QTL (174345)
26	26537565	26585939	26	26561750	26561754	Body weight gain QTL (69367)
26	26537565	26585939	26	26567085	26567089	Milk C16 index QTL (206099)
26	26537565	26585939	26	26567085	26567089	Milk palmitoleic acid content QTL (206100)
26	26537565	26585939	26	26569874	26569878	Milk C16 index QTL (207953)
26	26537565	26585939	26	26569874	26569878	Milk palmitoleic acid content QTL (207954)
26	26651367	26699741	26	26668388	26668392	Milk C14 index QTL (200070)
26	26651367	26699741	26	26668388	26668392	Milk myristoleic acid content QTL (205062)
26	26651367	26699741	26	26668388	26668392	Milk C16 index QTL (211291)
26	26651367	26699741	26	26668388	26668392	Milk palmitoleic acid content QTL (211292)
26	26651367	26699741	26	26679568	26679572	Milk C14 index QTL (200071)
26	26651367	26699741	26	26679568	26679572	Milk myristoleic acid content QTL (205063)
26	26651367	26699741	26	26680589	26680593	Milk C14 index QTL (197728)
26	26651367	26699741	26	26680589	26680593	Milk myristoleic acid content QTL (202924)
26	26781795	26830169	26	26787210	26787214	Milk C14 index QTL (195224)
26	26781795	26830169	26	26787210	26787214	Milk myristoleic acid content QTL (200225)
26	26781795	26830169	26	26801144	26801148	Milk C14 index QTL (196730)
26	26781795	26830169	26	26801144	26801148	Milk myristoleic acid content QTL (201976)
26	26781795	26830169	26	26802813	26802817	Milk myristoleic acid content QTL (62724)
26	26781795	26830169	26	26802813	26802817	Milk C14 index QTL (62807)
26	26781795	26830169	26	26802813	26802817	Milk myristoleic acid content QTL (63281)
26	26781795	26830169	26	26802813	26802817	Milk C14 index QTL (63283)
26	26781795	26830169	26	26802813	26802817	Milk C14 index QTL (197993)
26	26781795	26830169	26	26802813	26802817	Milk myristoleic acid content QTL (203180)
26	26781795	26830169	26	26802813	26802817	Milk C16 index QTL (209553)
26	26781795	26830169	26	26802813	26802817	Milk palmitoleic acid content QTL (209554)
26	26781795	26830169	26	26808636	26808640	Milk myristoleic acid content QTL (62769)
26	26781795	26830169	26	26808636	26808640	Milk C14 index QTL (62865)
26	26781795	26830169	26	26808636	26808640	Milk C14 index QTL (63330)
26	26781795	26830169	26	26808636	26808640	Milk myristoleic acid content QTL (63332)
26	26781795	26830169	26	26808636	26808640	Milk C14 index QTL (197421)
26	26781795	26830169	26	26808636	26808640	Milk myristoleic acid content QTL (202630)
26	26781795	26830169	26	26808636	26808640	Milk C16 index QTL (208845)
26	26781795	26830169	26	26808636	26808640	Milk palmitoleic acid content QTL (208846)
26	26781795	26830169	26	26809472	26809476	Milk myristoleic acid content QTL (62770)
26	26781795	26830169	26	26809472	26809476	Milk C14 index QTL (62866)
26	26781795	26830169	26	26809472	26809476	Milk C14 index QTL (63331)
26	26781795	26830169	26	26809472	26809476	Milk myristoleic acid content QTL (63333)
26	26781795	26830169	26	26809472	26809476	Milk C14 index QTL (197835)
26	26781795	26830169	26	26809472	26809476	Milk myristoleic acid content QTL (203034)
26	26781795	26830169	26	26809472	26809476	Milk C16 index QTL (209369)
26	26781795	26830169	26	26809472	26809476	Milk palmitoleic acid content QTL (209370)
26	26781795	26830169	26	26810800	26810804	Milk myristoleic acid content QTL (62771)
26	26781795	26830169	26	26810800	26810804	Milk C14 index QTL (62867)
26	26781795	26830169	26	26810800	26810804	Milk C14 index QTL (63311)
26	26781795	26830169	26	26810800	26810804	Milk myristoleic acid content QTL (63323)
26	26781795	26830169	26	26810800	26810804	Milk C14 index QTL (197136)
26	26781795	26830169	26	26810800	26810804	Milk myristoleic acid content QTL (202357)
26	26781795	26830169	26	26810800	26810804	Milk C16 index QTL (208464)
26	26781795	26830169	26	26810800	26810804	Milk palmitoleic acid content QTL (208465)
26	26781795	26830169	26	26814608	26814612	Milk myristoleic acid content QTL (62767)
26	26781795	26830169	26	26814608	26814612	Milk C14 index QTL (62869)
26	26781795	26830169	26	26814608	26814612	Milk C14 index QTL (63316)
26	26781795	26830169	26	26814608	26814612	Milk myristoleic acid content QTL (63318)
26	26781795	26830169	26	26814608	26814612	Milk C14 index QTL (195273)
26	26781795	26830169	26	26814608	26814612	Milk myristoleic acid content QTL (200286)
26	26781795	26830169	26	26814608	26814612	Milk C16 index QTL (205320)
26	26781795	26830169	26	26814608	26814612	Milk palmitoleic acid content QTL (205321)
26	26811006	26859380	26	26814608	26814612	Milk myristoleic acid content QTL (62767)
26	26811006	26859380	26	26814608	26814612	Milk C14 index QTL (62869)
26	26811006	26859380	26	26814608	26814612	Milk C14 index QTL (63316)
26	26811006	26859380	26	26814608	26814612	Milk myristoleic acid content QTL (63318)
26	26811006	26859380	26	26814608	26814612	Milk C14 index QTL (195273)
26	26811006	26859380	26	26814608	26814612	Milk myristoleic acid content QTL (200286)
26	26811006	26859380	26	26814608	26814612	Milk C16 index QTL (205320)
26	26811006	26859380	26	26814608	26814612	Milk palmitoleic acid content QTL (205321)
26	26811006	26859380	26	26835191	26835195	Milk protein percentage QTL (26943)
26	26811006	26859380	26	26835191	26835195	Milk C14 index QTL (196429)
26	26897756	26946130	26	26899575	26899579	Milk C14 index QTL (197198)
26	26897756	26946130	26	26907523	26907527	Milk C14 index QTL (197877)
26	26897756	26946130	26	26907523	26907527	Milk myristoleic acid content QTL (203070)
26	26897756	26946130	26	26907523	26907527	Milk C16 index QTL (209424)
26	26897756	26946130	26	26907523	26907527	Milk palmitoleic acid content QTL (209425)
26	26897756	26946130	26	26921941	26921945	Inseminations per conception QTL (14792)
26	26897756	26946130	26	26923418	26923422	Milk C14 index QTL (197275)
26	26897756	26946130	26	26923418	26923422	Milk myristoleic acid content QTL (202497)
26	26897756	26946130	26	26923418	26923422	Milk C16 index QTL (208663)
26	26897756	26946130	26	26923418	26923422	Milk palmitoleic acid content QTL (208664)
26	26897756	26946130	26	26924465	26924469	Milk C14 index QTL (63241)
26	26897756	26946130	26	26924465	26924469	Milk myristoleic acid content QTL (63348)
26	26897756	26946130	26	26924465	26924469	Milk C14 index QTL (200111)
26	26897756	26946130	26	26924465	26924469	Milk myristoleic acid content QTL (205101)
26	26897756	26946130	26	26924465	26924469	Milk C16 index QTL (211340)
26	26897756	26946130	26	26924465	26924469	Milk palmitoleic acid content QTL (211341)
26	26897756	26946130	26	26928420	26928424	Milk C14 index QTL (200095)
26	26897756	26946130	26	26928420	26928424	Milk myristoleic acid content QTL (205087)
26	26897756	26946130	26	26929475	26929479	Tenderness score QTL (229563)
26	26897756	26946130	26	26929613	26929617	Tenderness score QTL (229606)
26	26897756	26946130	26	26929698	26929702	Tenderness score QTL (229583)
26	26897756	26946130	26	26929734	26929738	Tenderness score QTL (229580)
26	26897756	26946130	26	26929805	26929809	Tenderness score QTL (229579)
26	26897756	26946130	26	26929859	26929863	Tenderness score QTL (229567)
26	26897756	26946130	26	26929881	26929885	Tenderness score QTL (229555)
26	26897756	26946130	26	26930404	26930408	Tenderness score QTL (229542)
26	26897756	26946130	26	26930427	26930431	Tenderness score QTL (229576)
26	26897756	26946130	26	26930501	26930505	Tenderness score QTL (229538)
26	26897756	26946130	26	26930533	26930537	Tenderness score QTL (229533)
26	26897756	26946130	26	26930542	26930546	Tenderness score QTL (229546)
26	26897756	26946130	26	26930574	26930578	Tenderness score QTL (229529)
26	26897756	26946130	26	26930593	26930597	Milk C14 index QTL (197377)
26	26897756	26946130	26	26930593	26930597	Milk myristoleic acid content QTL (202586)
26	26897756	26946130	26	26930593	26930597	Milk C16 index QTL (208789)
26	26897756	26946130	26	26930593	26930597	Milk palmitoleic acid content QTL (208790)
26	26897756	26946130	26	26930671	26930675	Tenderness score QTL (229539)
26	26897756	26946130	26	26930671	26930675	Connective tissue amount QTL (234882)
26	26897756	26946130	26	26930741	26930745	Tenderness score QTL (229559)
26	26897756	26946130	26	26930741	26930745	Connective tissue amount QTL (234898)
26	26897756	26946130	26	26930777	26930781	Tenderness score QTL (229545)
26	26897756	26946130	26	26930777	26930781	Connective tissue amount QTL (234887)
26	26897756	26946130	26	26930793	26930797	Tenderness score QTL (229534)
26	26897756	26946130	26	26930793	26930797	Connective tissue amount QTL (234878)
26	26897756	26946130	26	26930851	26930855	Tenderness score QTL (229532)
26	26897756	26946130	26	26930851	26930855	Connective tissue amount QTL (234877)
26	26897756	26946130	26	26930855	26930859	Tenderness score QTL (229541)
26	26897756	26946130	26	26930855	26930859	Connective tissue amount QTL (234883)
26	26897756	26946130	26	26930877	26930881	Tenderness score QTL (229544)
26	26897756	26946130	26	26930877	26930881	Connective tissue amount QTL (234886)
26	26897756	26946130	26	26931028	26931032	Tenderness score QTL (229553)
26	26897756	26946130	26	26931028	26931032	Connective tissue amount QTL (234892)
26	26897756	26946130	26	26931066	26931070	Tenderness score QTL (229573)
26	26897756	26946130	26	26931066	26931070	Connective tissue amount QTL (234903)
26	26897756	26946130	26	26931077	26931081	Tenderness score QTL (229543)
26	26897756	26946130	26	26931077	26931081	Connective tissue amount QTL (234884)
26	26897756	26946130	26	26931174	26931178	Tenderness score QTL (229575)
26	26897756	26946130	26	26931174	26931178	Connective tissue amount QTL (234904)
26	26897756	26946130	26	26931566	26931570	Milk C14 index QTL (196538)
26	26897756	26946130	26	26931566	26931570	Milk myristoleic acid content QTL (201823)
26	26897756	26946130	26	26931566	26931570	Milk C16 index QTL (207754)
26	26897756	26946130	26	26931566	26931570	Milk palmitoleic acid content QTL (207755)
26	26937765	26986139	26	26961950	26961954	Milk C14 index QTL (33084)
26	26937765	26986139	26	26961950	26961954	Milk myristoleic acid content QTL (33840)
26	26937765	26986139	26	26961950	26961954	Milk C14 index QTL (63486)
26	26937765	26986139	26	26961950	26961954	Milk C14 index QTL (167437)
26	26937765	26986139	26	26961950	26961954	Milk fat yield QTL (174347)
26	26937765	26986139	26	26961950	26961954	Milk C14 index QTL (196351)
26	26937765	26986139	26	26961950	26961954	Milk myristoleic acid content QTL (201609)
26	26937765	26986139	26	26961950	26961954	Milk C16 index QTL (207406)
26	26937765	26986139	26	26961950	26961954	Milk palmitoleic acid content QTL (207407)

## Sheet: Table S8
Supplementary Table S8: List of the highly introgressed SNP identified in CIN_A using Brown Swiss as reference population located on the quantitative traits loci (QTL) . The chromosome and start and end position of SNPs, the chromosome, start and end position and the description of QTL are given8
Chr SNP	Start SNP	End SNP	Chr QTL	Start QTL	End QTL	Description QTL
1	135892616	135940990	1	135916801	135916805	Saturated fatty acid content QTL (152426)
1	135976584	136024958	1	136000769	136000773	M. paratuberculosis susceptibility QTL (57461)
1	135976584	136024958	1	136000769	136000773	M. paratuberculosis susceptibility QTL (57462)
1	137065806	137114180	1	137106362	137106366	Milk iron content QTL (69588)
1	137281292	137329666	1	137298196	137298200	Methane production QTL (223407)
1	138757012	138805386	1	138768180	138768184	Somatic cell score QTL (32367)
1	138757012	138805386	1	138781197	138781201	Calving ease QTL (30482)
1	139002941	139051315	1	139027126	139027130	Calving ease QTL (38894)
1	139002941	139051315	1	139027126	139027130	Dairy form QTL (38895)
1	139002941	139051315	1	139027126	139027130	Pregnancy rate QTL (38896)
1	139002941	139051315	1	139027126	139027130	Stillbirth QTL (38897)
1	139002941	139051315	1	139027126	139027130	Foot angle QTL (38898)
1	139002941	139051315	1	139027126	139027130	Net merit QTL (38899)
1	139002941	139051315	1	139027126	139027130	Length of productive life QTL (38900)
1	139002941	139051315	1	139027126	139027130	Rear leg placement - side view QTL (38901)
1	139002941	139051315	1	139027126	139027130	Calving ease QTL (38902)
1	139002941	139051315	1	139027126	139027130	Somatic cell score QTL (38903)
1	139002941	139051315	1	139027126	139027130	Stillbirth QTL (38904)
2	15596391	15644765	2	15620576	15620580	Body weight QTL (66890)
2	67390652	67439026	2	67411068	67411072	Milk fat yield QTL (243621)
2	67390652	67439026	2	67414837	67414841	Heel horn erosion QTL (220920)
2	67679141	67727515	2	67703326	67703330	Milking speed QTL (157347)
2	67709968	67758342	2	67734153	67734157	Milking speed QTL (157348)
2	107689931	107738305	2	107711553	107711557	Dry matter intake QTL (183340)
2	107689931	107738305	2	107728452	107728456	Dry matter intake QTL (183557)
2	107689931	107738305	2	107728515	107728519	Dry matter intake QTL (183481)
2	107689931	107738305	2	107729518	107729522	Dry matter intake QTL (183803)
2	107689931	107738305	2	107730634	107730638	Dry matter intake QTL (183674)
2	107689931	107738305	2	107733253	107733257	Dry matter intake QTL (183724)
2	107689931	107738305	2	107735093	107735097	Dry matter intake QTL (183725)
2	107689931	107738305	2	107735447	107735451	Dry matter intake QTL (183726)
2	107689931	107738305	2	107737531	107737535	Dry matter intake QTL (183552)
2	107717309	107765683	2	107728452	107728456	Dry matter intake QTL (183557)
2	107717309	107765683	2	107728515	107728519	Dry matter intake QTL (183481)
2	107717309	107765683	2	107729518	107729522	Dry matter intake QTL (183803)
2	107717309	107765683	2	107730634	107730638	Dry matter intake QTL (183674)
2	107717309	107765683	2	107733253	107733257	Dry matter intake QTL (183724)
2	107717309	107765683	2	107735093	107735097	Dry matter intake QTL (183725)
2	107717309	107765683	2	107735447	107735451	Dry matter intake QTL (183726)
2	107717309	107765683	2	107737531	107737535	Dry matter intake QTL (183552)
2	107717309	107765683	2	107742837	107742841	Dry matter intake QTL (183472)
2	107717309	107765683	2	107753264	107753268	Tenderness score QTL (227983)
2	107717309	107765683	2	107756444	107756448	Tenderness score QTL (227999)
2	107717309	107765683	2	107756460	107756464	Tenderness score QTL (227998)
2	107738404	107786778	2	107742837	107742841	Dry matter intake QTL (183472)
2	107738404	107786778	2	107753264	107753268	Tenderness score QTL (227983)
2	107738404	107786778	2	107756444	107756448	Tenderness score QTL (227999)
2	107738404	107786778	2	107756460	107756464	Tenderness score QTL (227998)
2	108094521	108142895	2	108136521	108136525	Shear force QTL (225083)
2	108119913	108168287	2	108136521	108136525	Shear force QTL (225083)
2	108385037	108433411	2	108413148	108413152	Abomasum displacement QTL (151395)
2	108506735	108555109	2	108539996	108540000	Longissimus muscle area growth QTL (20432)
2	108625722	108674096	2	108660861	108660865	Shear force QTL (225223)
3	69958259	70006633	3	70002369	70002373	Dry matter intake QTL (130974)
3	69985389	70033763	3	70002369	70002373	Dry matter intake QTL (130974)
3	69985389	70033763	3	70030643	70030647	Dry matter intake QTL (130971)
3	92145468	92193842	3	92169653	92169657	Pregnancy rate QTL (106922)
3	92178324	92226698	3	92213084	92213088	Luteal activity QTL (121609)
3	92202463	92250837	3	92213084	92213088	Luteal activity QTL (121609)
3	92202463	92250837	3	92245446	92245450	Luteal activity QTL (121498)
3	92278281	92326655	3	92305014	92305018	Luteal activity QTL (121023)
3	92278281	92326655	3	92311176	92311180	Luteal activity QTL (121521)
3	92278281	92326655	3	92317108	92317112	Luteal activity QTL (121539)
3	92303699	92352073	3	92305014	92305018	Luteal activity QTL (121023)
3	92303699	92352073	3	92311176	92311180	Luteal activity QTL (121521)
3	92303699	92352073	3	92317108	92317112	Luteal activity QTL (121539)
3	92303699	92352073	3	92327884	92327888	Intramuscular fat QTL (151916)
3	92303699	92352073	3	92336921	92336925	Luteal activity QTL (121022)
3	92303699	92352073	3	92337139	92337143	Luteal activity QTL (121181)
3	92303699	92352073	3	92339816	92339820	Luteal activity QTL (121474)
3	92303699	92352073	3	92341673	92341677	Luteal activity QTL (121006)
3	92303699	92352073	3	92345539	92345543	Luteal activity QTL (121468)
4	26829998	26878372	4	26854183	26854187	Milk protein percentage QTL (26726)
4	26876899	26925273	4	26901084	26901088	Body weight gain QTL (67030)
4	26910104	26958478	4	26934289	26934293	Body weight gain QTL (67032)
4	26997244	27045618	4	27014514	27014518	Body weight QTL (65173)
4	26997244	27045618	4	27044426	27044430	Tick resistance QTL (297711)
4	26431851	26480225	4	26445825	26445829	Milk protein percentage QTL (125817)
4	26431851	26480225	4	26456036	26456040	Muscle sodium content QTL (152218)
4	26487261	26535635	4	26511446	26511450	Duration of exploration during novel object test QTL (66124)
4	26829998	26878372	4	26854183	26854187	Milk protein percentage QTL (26726)
4	26876899	26925273	4	26901084	26901088	Body weight gain QTL (67030)
4	26910104	26958478	4	26934289	26934293	Body weight gain QTL (67032)
4	26997244	27045618	4	27014514	27014518	Body weight QTL (65173)
4	26997244	27045618	4	27044426	27044430	Tick resistance QTL (297711)
4	71423048	71471422	4	71436145	71436149	Milk casein percentage QTL (114160)
4	71423048	71471422	4	71437009	71437013	Marbling score QTL (231560)
4	71595526	71643900	4	71622465	71622469	Pregnancy rate QTL (18822)
4	71595526	71643900	4	71622465	71622469	Milk yield QTL (18823)
6	36532255	36580629	6	36532540	36532544	Milk protein percentage QTL (138094)
6	36532255	36580629	6	36532749	36532753	Metabolic body weight QTL (188020)
6	36532255	36580629	6	36533454	36533458	Metabolic body weight QTL (188657)
6	36532255	36580629	6	36533527	36533531	Metabolic body weight QTL (188417)
6	36532255	36580629	6	36533754	36533758	Metabolic body weight QTL (187958)
6	36532255	36580629	6	36533945	36533949	Metabolic body weight QTL (188274)
6	36532255	36580629	6	36534490	36534494	Metabolic body weight QTL (188079)
6	36532255	36580629	6	36534889	36534893	Metabolic body weight QTL (188111)
6	36532255	36580629	6	36535010	36535014	Metabolic body weight QTL (187947)
6	36532255	36580629	6	36535225	36535229	Metabolic body weight QTL (187904)
6	36532255	36580629	6	36535256	36535260	Metabolic body weight QTL (188131)
6	36532255	36580629	6	36535288	36535292	Metabolic body weight QTL (188458)
6	36532255	36580629	6	36535354	36535358	Metabolic body weight QTL (187969)
6	36532255	36580629	6	36535488	36535492	Metabolic body weight QTL (188248)
6	36532255	36580629	6	36535861	36535865	Metabolic body weight QTL (188207)
6	36532255	36580629	6	36535902	36535906	Metabolic body weight QTL (188724)
6	36532255	36580629	6	36536038	36536042	Metabolic body weight QTL (187980)
6	36532255	36580629	6	36536117	36536121	Metabolic body weight QTL (189418)
6	36532255	36580629	6	36536563	36536567	Metabolic body weight QTL (188298)
6	36532255	36580629	6	36537053	36537057	Metabolic body weight QTL (187855)
6	36532255	36580629	6	36537208	36537212	Metabolic body weight QTL (189078)
6	36532255	36580629	6	36537221	36537225	Metabolic body weight QTL (188773)
6	36532255	36580629	6	36537251	36537255	Metabolic body weight QTL (188174)
6	36532255	36580629	6	36537282	36537286	Metabolic body weight QTL (188430)
6	36532255	36580629	6	36537513	36537517	Metabolic body weight QTL (187776)
6	36532255	36580629	6	36537655	36537659	Metabolic body weight QTL (188118)
6	36532255	36580629	6	36537706	36537710	Metabolic body weight QTL (188688)
6	36532255	36580629	6	36537800	36537804	Metabolic body weight QTL (187909)
6	36532255	36580629	6	36538042	36538046	Metabolic body weight QTL (188302)
6	36532255	36580629	6	36538105	36538109	Metabolic body weight QTL (187923)
6	36532255	36580629	6	36538111	36538115	Metabolic body weight QTL (188179)
6	36532255	36580629	6	36538803	36538807	Metabolic body weight QTL (188725)
6	36532255	36580629	6	36538825	36538829	Metabolic body weight QTL (187991)
6	36532255	36580629	6	36539049	36539053	Metabolic body weight QTL (188645)
6	36532255	36580629	6	36539506	36539510	Metabolic body weight QTL (187806)
6	36532255	36580629	6	36539628	36539632	Metabolic body weight QTL (188580)
6	36532255	36580629	6	36539950	36539954	Metabolic body weight QTL (189708)
6	36532255	36580629	6	36540054	36540058	Metabolic body weight QTL (188391)
6	36532255	36580629	6	36540191	36540195	Metabolic body weight QTL (188513)
6	36532255	36580629	6	36540732	36540736	Metabolic body weight QTL (188026)
6	36532255	36580629	6	36540813	36540817	Metabolic body weight QTL (188538)
6	36532255	36580629	6	36541655	36541659	Metabolic body weight QTL (189724)
6	36532255	36580629	6	36543844	36543848	Metabolic body weight QTL (187926)
6	36532255	36580629	6	36544547	36544551	Metabolic body weight QTL (188716)
6	36532255	36580629	6	36544679	36544683	Metabolic body weight QTL (188276)
6	36532255	36580629	6	36544685	36544689	Metabolic body weight QTL (187830)
6	36532255	36580629	6	36544784	36544788	Metabolic body weight QTL (188080)
6	36532255	36580629	6	36544912	36544916	Metabolic body weight QTL (188598)
6	36532255	36580629	6	36545200	36545204	Metabolic body weight QTL (188260)
6	36532255	36580629	6	36545302	36545306	Metabolic body weight QTL (188676)
6	36532255	36580629	6	36545874	36545878	Metabolic body weight QTL (188665)
6	36532255	36580629	6	36546557	36546561	Metabolic body weight QTL (188139)
6	36532255	36580629	6	36546732	36546736	Metabolic body weight QTL (189616)
6	36532255	36580629	6	36547029	36547033	Metabolic body weight QTL (188362)
6	36532255	36580629	6	36547076	36547080	Metabolic body weight QTL (187961)
6	36532255	36580629	6	36547129	36547133	Metabolic body weight QTL (188633)
6	36532255	36580629	6	36547219	36547223	Metabolic body weight QTL (188561)
6	36532255	36580629	6	36547886	36547890	Average daily gain QTL (185217)
6	36532255	36580629	6	36547886	36547890	Metabolic body weight QTL (188367)
6	36532255	36580629	6	36547886	36547890	Carcass weight QTL (190933)
6	36532255	36580629	6	36547886	36547890	Longissimus muscle area QTL (192397)
6	36532255	36580629	6	36547970	36547974	Metabolic body weight QTL (187807)
6	36532255	36580629	6	36548010	36548014	Metabolic body weight QTL (188125)
6	36532255	36580629	6	36548203	36548207	Metabolic body weight QTL (188667)
6	36532255	36580629	6	36548685	36548689	Metabolic body weight QTL (188585)
6	36532255	36580629	6	36548951	36548955	Average daily gain QTL (184891)
6	36532255	36580629	6	36548951	36548955	Metabolic body weight QTL (187865)
6	36532255	36580629	6	36548951	36548955	Carcass weight QTL (190816)
6	36532255	36580629	6	36548951	36548955	Longissimus muscle area QTL (192209)
6	36532255	36580629	6	36549000	36549004	Metabolic body weight QTL (188114)
6	36532255	36580629	6	36549046	36549050	Metabolic body weight QTL (187897)
6	36532255	36580629	6	36549259	36549263	Metabolic body weight QTL (188704)
6	36532255	36580629	6	36549681	36549685	Metabolic body weight QTL (188624)
6	36532255	36580629	6	36550067	36550071	Metabolic body weight QTL (188007)
6	36532255	36580629	6	36550197	36550201	Metabolic body weight QTL (188562)
6	36532255	36580629	6	36551183	36551187	Metabolic body weight QTL (188058)
6	36532255	36580629	6	36551619	36551623	Metabolic body weight QTL (188587)
6	36532255	36580629	6	36552035	36552039	Metabolic body weight QTL (189024)
6	36532255	36580629	6	36552740	36552744	Metabolic body weight QTL (188551)
6	36532255	36580629	6	36552913	36552917	Metabolic body weight QTL (187831)
6	36532255	36580629	6	36553860	36553864	Metabolic body weight QTL (189473)
6	36532255	36580629	6	36555443	36555447	Infectious bovine keratoconjunctivitis susceptibility QTL (238504)
6	36532255	36580629	6	36556269	36556273	Metabolic body weight QTL (188520)
6	36532255	36580629	6	36556440	36556444	Residual feed intake QTL (23706)
6	36532255	36580629	6	36556440	36556444	Body weight QTL (66511)
6	36532255	36580629	6	36556440	36556444	Body weight QTL (67502)
6	36532255	36580629	6	36556440	36556444	Body weight gain QTL (67503)
6	36532255	36580629	6	36556440	36556444	Body weight gain QTL (67504)
6	36532255	36580629	6	36556440	36556444	Milk saturated fatty acid content QTL (122308)
6	36532255	36580629	6	36556440	36556444	Milk cis-12-Octadecenoic acid content QTL (122327)
6	36532255	36580629	6	36556440	36556444	Milk long-chain fatty acid content QTL (123973)
6	36532255	36580629	6	36557669	36557673	Average daily gain QTL (185065)
6	36532255	36580629	6	36557669	36557673	Metabolic body weight QTL (188144)
6	36532255	36580629	6	36557669	36557673	Carcass weight QTL (190880)
6	36532255	36580629	6	36557669	36557673	Longissimus muscle area QTL (192316)
6	36532255	36580629	6	36559588	36559592	Milk protein percentage QTL (138106)
6	36532255	36580629	6	36560706	36560710	Milk protein percentage QTL (138114)
6	36532255	36580629	6	36561950	36561954	Average daily gain QTL (185321)
6	36532255	36580629	6	36561950	36561954	Metabolic body weight QTL (188512)
6	36532255	36580629	6	36561950	36561954	Carcass weight QTL (190965)
6	36532255	36580629	6	36561950	36561954	Longissimus muscle area QTL (192454)
6	36532255	36580629	6	36565266	36565270	Milk protein percentage QTL (137850)
6	36532255	36580629	6	36565266	36565270	Milk fat percentage QTL (138297)
6	36532255	36580629	6	36567614	36567618	Average daily gain QTL (184524)
6	36532255	36580629	6	36567614	36567618	Metabolic body weight QTL (187312)
6	36532255	36580629	6	36567614	36567618	Carcass weight QTL (190629)
6	36532255	36580629	6	36567614	36567618	Longissimus muscle area QTL (192037)
6	36532255	36580629	6	36569775	36569779	Average daily gain QTL (185029)
6	36532255	36580629	6	36569775	36569779	Metabolic body weight QTL (188078)
6	36532255	36580629	6	36569775	36569779	Carcass weight QTL (190870)
6	36532255	36580629	6	36569775	36569779	Longissimus muscle area QTL (192296)
6	36532255	36580629	6	36571428	36571432	Average daily gain QTL (185950)
6	36532255	36580629	6	36571428	36571432	Metabolic body weight QTL (189622)
6	36532255	36580629	6	36571428	36571432	Carcass weight QTL (191326)
6	36532255	36580629	6	36571428	36571432	Longissimus muscle area QTL (192755)
6	36532255	36580629	6	36575631	36575635	Metabolic body weight QTL (187894)
6	36532255	36580629	6	36577554	36577558	Metabolic body weight QTL (188541)
6	36532255	36580629	6	36577554	36577558	Carcass weight QTL (190972)
6	36532255	36580629	6	36577554	36577558	Longissimus muscle area QTL (192466)
6	36532255	36580629	6	36578296	36578300	Milk myristic acid content QTL (120236)
6	36532255	36580629	6	36578296	36578300	Milk oleic acid content QTL (120237)
6	36532255	36580629	6	36578296	36578300	Milk saturated fatty acid content QTL (120238)
6	36532255	36580629	6	36578296	36578300	Milk unsaturated fatty acid content QTL (120239)
6	38905282	38953656	6	38907047	38907051	Body weight QTL (66596)
6	38905282	38953656	6	38907047	38907051	Body weight QTL (67765)
6	38905282	38953656	6	38907047	38907051	Milk protein percentage QTL (137919)
6	38905282	38953656	6	38907047	38907051	Milk fat percentage QTL (138252)
6	38905282	38953656	6	38908229	38908233	Milk potassium content QTL (70807)
6	38905282	38953656	6	38910396	38910400	Dry matter intake QTL (183336)
6	38905282	38953656	6	38917377	38917381	Dry matter intake QTL (183763)
6	38905282	38953656	6	38918522	38918526	Dry matter intake QTL (183764)
6	38905282	38953656	6	38919027	38919031	Dry matter intake QTL (183348)
6	38905282	38953656	6	38919027	38919031	Metabolic body weight QTL (190193)
6	38905282	38953656	6	38929467	38929471	Body weight QTL (67764)
6	38905282	38953656	6	38933532	38933536	Dry matter intake QTL (183341)
6	38905282	38953656	6	38934819	38934823	Dry matter intake QTL (183371)
6	38905282	38953656	6	38940662	38940666	Dry matter intake QTL (183392)
6	38905282	38953656	6	38940662	38940666	Metabolic body weight QTL (190192)
6	38905282	38953656	6	38940843	38940847	Age at first calving QTL (287107)
6	39006072	39054446	6	39018143	39018147	Tenderness score QTL (228300)
6	39006072	39054446	6	39018143	39018147	Connective tissue amount QTL (233650)
6	39006072	39054446	6	39030257	39030261	Body weight QTL (67729)
6	39006072	39054446	6	39030257	39030261	Body weight QTL (164330)
6	39058144	39106518	6	39082329	39082333	Body weight QTL (66573)
6	39058144	39106518	6	39082329	39082333	Body weight QTL (66574)
6	39058144	39106518	6	39082329	39082333	Body weight QTL (67725)
6	39058144	39106518	6	39082329	39082333	Body weight gain QTL (67726)
6	39058144	39106518	6	39082329	39082333	Body weight gain QTL (67727)
6	39058144	39106518	6	39082329	39082333	Body weight gain QTL (67728)
6	39084950	39133324	6	39109135	39109139	Body weight QTL (67724)
6	39244342	39292716	6	39251894	39251898	Average daily gain QTL (185222)
6	39244342	39292716	6	39253517	39253521	Average daily gain QTL (183978)
6	39244342	39292716	6	39254456	39254460	Average daily gain QTL (184276)
6	39244342	39292716	6	39258183	39258187	Average daily gain QTL (185460)
6	39244342	39292716	6	39265494	39265498	Milk protein percentage QTL (138079)
6	39244342	39292716	6	39269758	39269762	Milk fat percentage QTL (138368)
6	39244342	39292716	6	39272528	39272532	Milk fat percentage QTL (138369)
6	39244342	39292716	6	39273685	39273689	Milk potassium content QTL (70883)
6	39244342	39292716	6	39274832	39274836	Milk fat percentage QTL (138370)
6	39244342	39292716	6	39280698	39280702	Average daily gain QTL (184399)
6	39298612	39346986	6	39308387	39308391	Granulocyte percentage QTL (301113)
6	68352813	68401187	6	68370078	68370082	Milk kappa-casein percentage QTL (111266)
6	68352813	68401187	6	68397120	68397124	Milk kappa-casein percentage QTL (111267)
6	68536019	68584393	6	68537927	68537931	Milk kappa-casein percentage QTL (110703)
6	68536019	68584393	6	68546522	68546526	Shear force QTL (225849)
6	68536019	68584393	6	68561686	68561690	Milk kappa-casein percentage QTL (110704)
6	68536019	68584393	6	68564266	68564270	Milk kappa-casein percentage QTL (110705)
6	68536019	68584393	6	68578435	68578439	Milk kappa-casein percentage QTL (110706)
6	68563464	68611838	6	68564266	68564270	Milk kappa-casein percentage QTL (110705)
6	68563464	68611838	6	68578435	68578439	Milk kappa-casein percentage QTL (110706)
6	68563464	68611838	6	68584716	68584720	Milk kappa-casein percentage QTL (110707)
6	68563464	68611838	6	68586440	68586444	Milk kappa-casein percentage QTL (110708)
6	68563464	68611838	6	68588610	68588614	Milk kappa-casein percentage QTL (110709)
6	68563464	68611838	6	68599964	68599968	Milk kappa-casein percentage QTL (111089)
6	68872573	68920947	6	68896758	68896762	Body weight QTL (67505)
6	68872573	68920947	6	68896758	68896762	Milk kappa-casein percentage QTL (113356)
6	68908062	68956436	6	68931791	68931795	Milk yield QTL (240589)
6	68908062	68956436	6	68950271	68950275	Milk yield QTL (240727)
6	69400647	69449021	6	69401587	69401591	Milk fat percentage QTL (33905)
6	69400647	69449021	6	69432686	69432690	Milk yield QTL (240776)
6	69400647	69449021	6	69433896	69433900	Milk kappa-casein percentage QTL (110441)
6	69400647	69449021	6	69433896	69433900	Milk glycosylated kappa-casein percentage QTL (115225)
6	69400647	69449021	6	69435591	69435595	Milk kappa-casein percentage QTL (110485)
6	69400647	69449021	6	69435591	69435595	Milk glycosylated kappa-casein percentage QTL (115309)
6	69400647	69449021	6	69441017	69441021	Milk kappa-casein percentage QTL (110363)
6	69400647	69449021	6	69441017	69441021	Milk glycosylated kappa-casein percentage QTL (115104)
6	69437959	69486333	6	69441017	69441021	Milk kappa-casein percentage QTL (110363)
6	69437959	69486333	6	69441017	69441021	Milk glycosylated kappa-casein percentage QTL (115104)
6	69437959	69486333	6	69450955	69450959	Milk kappa-casein percentage QTL (110364)
6	69437959	69486333	6	69450955	69450959	Milk glycosylated kappa-casein percentage QTL (115105)
6	69437959	69486333	6	69453062	69453066	Milk kappa-casein percentage QTL (110365)
6	69437959	69486333	6	69453062	69453066	Milk glycosylated kappa-casein percentage QTL (115106)
6	69437959	69486333	6	69456557	69456561	Milk kappa-casein percentage QTL (110366)
6	69437959	69486333	6	69456557	69456561	Milk glycosylated kappa-casein percentage QTL (115107)
6	69437959	69486333	6	69460582	69460586	Milk kappa-casein percentage QTL (110367)
6	69437959	69486333	6	69460582	69460586	Milk glycosylated kappa-casein percentage QTL (115108)
6	69437959	69486333	6	69462144	69462148	Lactation persistency QTL (125392)
6	69481352	69529726	6	69505537	69505541	Carcass conformation score QTL (283236)
6	69604696	69653070	6	69624798	69624802	White spotting QTL (181701)
7	53330599	53378973	7	53354784	53354788	Subcutaneous fat thickness QTL (20449)
7	53438312	53486686	7	53462497	53462501	Milking speed QTL (157584)
7	53527707	53576081	7	53570573	53570577	Milk riboflavin content QTL (64062)
7	53527707	53576081	7	53570573	53570577	Milking speed QTL (157585)
7	53546388	53594762	7	53570573	53570577	Milk riboflavin content QTL (64062)
7	53546388	53594762	7	53570573	53570577	Milking speed QTL (157585)
7	53571960	53620334	7	53596145	53596149	Milk riboflavin content QTL (64063)
7	53571960	53620334	7	53596145	53596149	Milking speed QTL (157586)
7	60544085	60592459	7	60568270	60568274	Milking speed QTL (157625)
7	60544085	60592459	7	60590632	60590636	Inseminations per conception QTL (212616)
10	13476419	13524793	10	13500604	13500608	Age at puberty QTL (29858)
10	44525904	44574278	10	44573706	44573710	Milk protein percentage QTL (215606)
10	44618529	44666903	10	44647517	44647521	Shear force QTL (226206)
10	44618529	44666903	10	44649885	44649889	Shear force QTL (226205)
10	44749792	44798166	10	44752821	44752825	Milk fat yield QTL (25900)
10	90347182	90395556	10	90371367	90371371	Stillbirth QTL (44997)
10	90347182	90395556	10	90371367	90371371	Feet and leg conformation QTL (44998)
10	90347182	90395556	10	90371367	90371371	PTA type QTL (44999)
10	90347182	90395556	10	90371367	90371371	Teat placement QTL (45000)
10	90347182	90395556	10	90371367	90371371	Udder attachment QTL (45001)
10	90347182	90395556	10	90371367	90371371	Teat placement QTL (45002)
10	90347182	90395556	10	90371367	90371371	Udder height QTL (45003)
10	90347182	90395556	10	90371367	90371371	Udder cleft QTL (45004)
10	90347182	90395556	10	90371367	90371371	Udder depth QTL (45005)
10	90347182	90395556	10	90371367	90371371	Body weight QTL (68177)
10	90347182	90395556	10	90371367	90371371	Body weight QTL (68178)
10	90372810	90421184	10	90396995	90396999	Stillbirth QTL (45006)
10	90372810	90421184	10	90396995	90396999	Feet and leg conformation QTL (45007)
10	90372810	90421184	10	90396995	90396999	PTA type QTL (45008)
10	90372810	90421184	10	90396995	90396999	Teat placement QTL (45009)
10	90372810	90421184	10	90396995	90396999	Udder attachment QTL (45010)
10	90372810	90421184	10	90396995	90396999	Teat placement QTL (45011)
10	90372810	90421184	10	90396995	90396999	Udder height QTL (45012)
10	90372810	90421184	10	90396995	90396999	Udder cleft QTL (45013)
10	90372810	90421184	10	90396995	90396999	Udder depth QTL (45014)
10	90372810	90421184	10	90396995	90396999	Body weight QTL (68127)
10	90394513	90442887	10	90396995	90396999	Stillbirth QTL (45006)
10	90394513	90442887	10	90396995	90396999	Feet and leg conformation QTL (45007)
10	90394513	90442887	10	90396995	90396999	PTA type QTL (45008)
10	90394513	90442887	10	90396995	90396999	Teat placement QTL (45009)
10	90394513	90442887	10	90396995	90396999	Udder attachment QTL (45010)
10	90394513	90442887	10	90396995	90396999	Teat placement QTL (45011)
10	90394513	90442887	10	90396995	90396999	Udder height QTL (45012)
10	90394513	90442887	10	90396995	90396999	Udder cleft QTL (45013)
10	90394513	90442887	10	90396995	90396999	Udder depth QTL (45014)
10	90394513	90442887	10	90396995	90396999	Body weight QTL (68127)
11	77986259	78034633	11	77990142	77990146	Milk fat yield QTL (244185)
11	77986259	78034633	11	78010444	78010448	Body weight QTL (68267)
11	77986259	78034633	11	78010444	78010448	Body weight gain QTL (68268)
11	77986259	78034633	11	78010444	78010448	Body weight gain QTL (68269)
11	78026817	78075191	11	78051002	78051006	Body weight QTL (68306)
11	78026817	78075191	11	78051002	78051006	Body weight gain QTL (68307)
11	78026817	78075191	11	78051002	78051006	Calving interval QTL (283267)
11	78059226	78107600	11	78077249	78077253	Milk protein percentage QTL (251155)
11	78059226	78107600	11	78082003	78082007	Milk fat yield QTL (244427)
11	78059226	78107600	11	78082003	78082007	Milk fat percentage QTL (246768)
11	78059226	78107600	11	78083411	78083415	Body depth QTL (45582)
11	78059226	78107600	11	78083411	78083415	Dairy form QTL (45583)
11	78059226	78107600	11	78083411	78083415	Feet and leg conformation QTL (45584)
11	78059226	78107600	11	78083411	78083415	PTA type QTL (45585)
11	78059226	78107600	11	78083411	78083415	Udder attachment QTL (45586)
11	78059226	78107600	11	78083411	78083415	Rear leg placement - rear view QTL (45587)
11	78059226	78107600	11	78083411	78083415	Teat placement QTL (45588)
11	78059226	78107600	11	78083411	78083415	Udder height QTL (45589)
11	78059226	78107600	11	78083411	78083415	Rump width QTL (45590)
11	78059226	78107600	11	78083411	78083415	Stature QTL (45591)
11	78059226	78107600	11	78083411	78083415	Strength QTL (45592)
11	78059226	78107600	11	78083411	78083415	Udder cleft QTL (45593)
11	78059226	78107600	11	78083411	78083415	Milking speed QTL (157896)
11	78059226	78107600	11	78083411	78083415	Milk fat yield QTL (244168)
11	78059226	78107600	11	78083411	78083415	Milk fat percentage QTL (246506)
11	78200130	78248504	11	78224315	78224319	Lean meat yield QTL (37197)
11	78287128	78335502	11	78308798	78308802	Milk fat yield QTL (244222)
11	78287128	78335502	11	78311313	78311317	Body depth QTL (45594)
11	78287128	78335502	11	78311313	78311317	Foot angle QTL (45595)
11	78287128	78335502	11	78311313	78311317	Feet and leg conformation QTL (45596)
11	78287128	78335502	11	78311313	78311317	Milk fat percentage QTL (45597)
11	78287128	78335502	11	78311313	78311317	PTA type QTL (45598)
11	78287128	78335502	11	78311313	78311317	Milk fat yield QTL (45599)
11	78287128	78335502	11	78311313	78311317	Milk yield QTL (45600)
11	78287128	78335502	11	78311313	78311317	Net merit QTL (45601)
11	78287128	78335502	11	78311313	78311317	Milk protein yield QTL (45602)
11	78287128	78335502	11	78311313	78311317	Rear leg placement - rear view QTL (45603)
11	78287128	78335502	11	78311313	78311317	Udder height QTL (45604)
11	78287128	78335502	11	78311313	78311317	Rump width QTL (45605)
11	78287128	78335502	11	78311313	78311317	Stature QTL (45606)
11	78287128	78335502	11	78311313	78311317	Strength QTL (45607)
11	78420216	78468590	11	78444401	78444405	Body depth QTL (45608)
11	78420216	78468590	11	78444401	78444405	Calving ease QTL (45609)
11	78420216	78468590	11	78444401	78444405	Dairy form QTL (45610)
11	78420216	78468590	11	78444401	78444405	Feet and leg conformation QTL (45611)
11	78420216	78468590	11	78444401	78444405	PTA type QTL (45612)
11	78420216	78468590	11	78444401	78444405	Udder attachment QTL (45613)
11	78420216	78468590	11	78444401	78444405	Milk fat yield QTL (45614)
11	78420216	78468590	11	78444401	78444405	Rump angle QTL (45615)
11	78420216	78468590	11	78444401	78444405	Rear leg placement - rear view QTL (45616)
11	78420216	78468590	11	78444401	78444405	Teat placement QTL (45617)
11	78420216	78468590	11	78444401	78444405	Udder height QTL (45618)
11	78420216	78468590	11	78444401	78444405	Rump width QTL (45619)
11	78420216	78468590	11	78444401	78444405	Stature QTL (45620)
11	78420216	78468590	11	78444401	78444405	Strength QTL (45621)
11	78420216	78468590	11	78444401	78444405	Udder cleft QTL (45622)
11	78420216	78468590	11	78444401	78444405	Milking speed QTL (157897)
11	78420216	78468590	11	78444401	78444405	Milk fat yield QTL (244140)
11	78420216	78468590	11	78444882	78444886	Milk fat yield QTL (244411)
11	78420216	78468590	11	78451260	78451264	Milk fat yield QTL (244232)
11	78420216	78468590	11	78456351	78456355	Milk fat percentage QTL (246829)
11	78420216	78468590	11	78456351	78456355	Milk protein percentage QTL (251176)
11	78420216	78468590	11	78462346	78462350	Milk fat yield QTL (244216)
11	78420216	78468590	11	78462630	78462634	Milk fat yield QTL (244442)
11	78420216	78468590	11	78462630	78462634	Milk fat percentage QTL (246777)
11	78420216	78468590	11	78462630	78462634	Milk protein percentage QTL (251124)
11	78420216	78468590	11	78466884	78466888	Milk fat percentage QTL (246721)
12	27532550	27580924	12	27538615	27538619	Milk riboflavin content QTL (64213)
[truncated: 1,370 more rows]

## Sheet: Table S9
Supplementary Table S9. List of introgressed SNPs identified in the 99th percentile in the Cinisara (CIN_B) cattle breed. For each SNP, the following information is given: the bovine chromosome (BTA), the position of the SNP, the flanking region (Start and End position), the proportion of introgression given by each reference population and target population.
[truncated: 512 more rows]

[truncated: 6 more sheets: Table S10, Table S11, Table S12, Table S13, Table S14, Table S15]
