# Supplementary material for: Uncovering the architecture of production-driven introgression in Cinisara cattle breed
Source: BMC Genom Data. 2025 Jul 11;26:47. doi: 10.1186/s12863-025-01337-y (PMC12247468; doi:10.1186/s12863-025-01337-y)
Supplement: Supplementary file 8 — Additional file 8. Genotype data of Cinisara, Limousine and Modicana. [file 12863_2025_1337_MOESM8_ESM.zip]

Archive with 4 entries (3 files):
- AdditionalFile7/
- AdditionalFile7/Dataset.bed
- AdditionalFile7/Dataset.bim
- AdditionalFile7/Dataset.fam
