# Supplementary material for: Uncovering the architecture of production-driven introgression in Cinisara cattle breed
Source: BMC Genom Data. 2025 Jul 11;26:47. doi: 10.1186/s12863-025-01337-y (PMC12247468; doi:10.1186/s12863-025-01337-y)
Supplement: Supplementary file 8 — Additional file 8. Genotype data of Cinisara, Limousine and Modicana. [file 12863_2025_1337_MOESM8_ESM.zip › AdditionalFile7/Dataset.bim]

1	Affx-38000080	0	28290	C	A
1	BovineHD0100000033	0	111645	A	C
1	Hapmap43437-BTA-101873	0	135098	A	G
1	Affx-38000474	0	148627	A	G
1	BovineHD0100000074	0	255707	G	A
1	ARS-BFGL-NGS-16466	0	267940	A	G
1	ARS-BFGL-NGS-19289	0	305793	0	A
1	Affx-38001459	0	373078	C	A
1	Hapmap34944-BES1_Contig627_1906	0	393248	A	C
1	ARS-BFGL-NGS-98142	0	471078	A	G
1	Affx-257078666	0	505662	A	G
1	Hapmap53946-rs29015852	0	516404	A	G
1	ARS-BFGL-NGS-114208	0	533815	A	G
1	ARS-BFGL-NGS-66449	0	571340	G	A
1	Affx-257178743	0	618556	A	G
1	Affx-38003678	0	870786	G	A
1	ARS-BFGL-NGS-65067	0	883895	G	A
1	ARS-BFGL-BAC-31497	0	905632	G	A
1	ARS-BFGL-BAC-32722	0	929617	G	A
1	ARS-BFGL-BAC-34682	0	950841	A	G
1	ARS-BFGL-NGS-3964	0	974586	A	G
1	ARS-BFGL-NGS-98203	0	1009504	A	C
1	ARS-BFGL-NGS-59105	0	1039799	A	C
1	Affx-38004697	0	1071876	0	G
1	ARS-BFGL-BAC-36895	0	1078256	G	A
1	ARS-BFGL-BAC-2376	0	1114422	A	G
1	Affx-38004990	0	1130842	C	A
1	Affx-38005004	0	1134082	A	G
1	BovineHD0100000373	0	1143137	A	C
1	ARS-BFGL-BAC-31722	0	1189382	G	A
1	ARS-BFGL-BAC-6557	0	1234172	A	C
1	Affx-38005440	0	1254284	A	G
1	HH4	0	1277227	0	A
1	Affx-38005530	0	1277653	G	A
1	BovineHD0100000402	0	1289881	A	G
1	ARS-BFGL-BAC-649	0	1312323	A	G
1	ARS-BFGL-BAC-14857	0	1336351	A	G
1	Hapmap53766-ss46526150	0	1359951	G	A
1	BovineHD4100000006	0	1376932	A	G
1	Affx-38005958	0	1381112	A	G
1	ARS-BFGL-NGS-115971	0	1385605	A	C
1	Affx-115878440	0	1390292	A	G
1	Affx-257139539	0	1390505	G	A
1	BovineHD0100000434	0	1397493	G	A
1	ARS-BFGL-NGS-62826	0	1436503	A	G
1	BovineHD0100000445	0	1450025	A	G
1	BovineHD0100000449	0	1470297	G	A
1	BovineHD0100000455	0	1492106	A	G
1	Affx-38006485	0	1500113	G	A
1	BTA-39394-no-rs	0	1513277	G	A
1	BovineHD0100000473	0	1529411	G	A
1	BovineHD0100000475	0	1534553	A	C
1	BovineHD0100000476	0	1535527	G	A
1	BovineHD0100000479	0	1540262	G	A
1	ARS-BFGL-NGS-109301	0	1543411	A	G
1	BovineHD0100000486	0	1554043	A	G
1	Affx-38006736	0	1562560	G	A
1	ARS-BFGL-NGS-105306	0	1582828	G	A
1	ARS-BFGL-NGS-87636	0	1603944	A	G
1	Hapmap24070-BTA-123581	0	1625471	A	C
1	ARS-BFGL-NGS-39992	0	1668494	G	A
1	ARS-BFGL-BAC-754	0	1712261	0	G
1	Affx-277078355	0	1735060	A	C
1	Affx-277072684	0	1749681	G	A
1	ARS-BFGL-BAC-13059	0	1760113	C	A
1	Affx-257129397	0	1768587	0	C
1	ARS-BFGL-BAC-14930	0	1782724	G	A
1	ARS-BFGL-BAC-15552	0	1805584	0	A
1	Affx-206874569	0	1810481	0	G
1	Affx-206874650	0	1811559	0	G
1	Affx-206874822	0	1812572	G	A
1	Affx-206874641	0	1813627	C	A
1	Affx-206874727	0	1814597	0	G
1	Affx-206874607	0	1815652	0	C
1	Affx-206874848	0	1816702	0	G
1	Affx-206874867	0	1817174	A	G
1	Affx-206874814	0	1818138	G	A
1	Affx-206874737	0	1819427	A	G
1	Affx-206874720	0	1820610	0	A
1	Affx-206874706	0	1821750	0	G
1	Affx-206874759	0	1822282	0	A
1	Affx-206874609	0	1824396	0	G
1	Affx-206874773	0	1825450	0	C
1	BovineHD0100000573	0	1825988	A	G
1	Affx-206874550	0	1827098	0	G
1	Affx-206874666	0	1828265	G	A
1	Affx-206874870	0	1830327	0	A
1	Affx-206874974	0	1831433	G	A
1	Affx-206874911	0	1832494	A	G
1	Affx-206874567	0	1833599	0	C
1	Affx-206874939	0	1834860	G	A
1	Affx-206874883	0	1836120	0	G
1	Affx-206874842	0	1837190	G	A
1	Affx-206874694	0	1838243	0	G
1	Affx-206874684	0	1839409	0	A
1	Affx-206874889	0	1840491	0	G
1	Affx-206874657	0	1841672	0	C
1	Affx-206874843	0	1842718	A	C
1	Affx-206874969	0	1843663	0	C
1	Affx-206874585	0	1844802	A	G
1	Affx-206874898	0	1845941	0	A
1	Affx-206875007	0	1847034	A	G
1	Affx-206874598	0	1848031	0	A
1	Affx-206874833	0	1850171	0	A
1	Affx-206874961	0	1851231	0	A
1	ARS-BFGL-NGS-11433	0	1851399	A	G
1	Affx-206874615	0	1853231	0	G
1	Affx-206874676	0	1854392	0	A
1	Affx-206874660	0	1855509	0	A
1	Affx-115867635	0	1855898	0	A
1	Affx-206874975	0	1856754	0	G
1	Affx-206875010	0	1857848	0	C
1	Affx-206874712	0	1858500	0	A
1	Affx-206874579	0	1859349	0	C
1	Affx-206874595	0	1859821	0	A
1	Affx-206874965	0	1860832	A	G
1	Affx-206874622	0	1861875	G	A
1	Affx-206874985	0	1863882	0	G
1	Affx-206874838	0	1864892	0	A
1	Affx-206874566	0	1866140	A	G
1	Affx-206874672	0	1867454	A	G
1	Affx-206874914	0	1868544	A	G
1	Affx-206874575	0	1869781	0	G
1	Affx-206874861	0	1870913	0	A
1	Affx-206874879	0	1871733	0	A
1	Affx-206874621	0	1872858	0	A
1	Affx-207038239	0	1872869	G	A
1	Affx-206874775	0	1873984	0	G
1	Affx-206874656	0	1875176	A	G
1	Affx-206874920	0	1878363	G	A
1	Affx-206874696	0	1880668	0	G
1	Affx-206874984	0	1882764	0	C
1	Affx-206874591	0	1883650	A	G
1	Affx-206874845	0	1884536	0	C
1	Affx-206874866	0	1885702	A	G
1	Affx-206874777	0	1886637	0	A
1	Affx-206874664	0	1887358	A	G
1	Affx-206874719	0	1888354	G	A
1	BovineHD0100000592	0	1889540	C	A
1	Affx-206874790	0	1890591	0	C
1	Affx-206874829	0	1891723	G	A
1	Affx-206874864	0	1892768	0	C
1	Affx-206874895	0	1894671	0	G
1	Affx-206874782	0	1895716	A	C
1	ARS-BFGL-NGS-25183	0	1896112	G	A
1	Affx-206874890	0	1896823	0	G
1	Affx-206874855	0	1897888	0	G
1	Affx-206874627	0	1900024	0	C
1	Affx-206874689	0	1901058	G	A
1	Affx-206874960	0	1903612	A	G
1	Affx-206874900	0	1905132	0	A
1	Affx-206874834	0	1906351	0	A
1	Affx-206874544	0	1907509	0	C
1	Affx-206874594	0	1909482	0	A
1	Affx-206874548	0	1909984	0	G
1	Affx-206874931	0	1910857	0	G
1	Affx-206874729	0	1912072	0	A
1	Affx-206874755	0	1912588	0	A
1	Affx-206874655	0	1913120	0	A
1	Affx-206874972	0	1913556	G	A
1	Affx-206874589	0	1914130	G	A
1	Affx-206874993	0	1914816	G	A
1	Affx-206874554	0	1915387	A	G
1	Affx-206874731	0	1915978	G	A
1	Affx-206874718	0	1916413	C	A
1	Affx-206874565	0	1916999	0	A
1	BovineHD0100000598	0	1917478	A	C
1	Affx-206874686	0	1918180	0	A
1	Affx-206874941	0	1919120	0	A
1	Affx-206874625	0	1921419	G	A
1	ARS-BFGL-NGS-76349	0	1921756	A	G
1	Affx-206874713	0	1921799	0	G
1	Affx-206874915	0	1922831	0	G
1	Affx-206874774	0	1923896	G	A
1	Affx-206874793	0	1924156	0	A
1	Affx-206874736	0	1924698	A	C
1	Affx-206874871	0	1926119	0	A
1	Affx-206874601	0	1926673	A	C
1	Affx-206874722	0	1927224	0	A
1	Affx-206874956	0	1927626	0	A
1	Affx-206874708	0	1928258	0	C
1	Affx-206875013	0	1928683	A	G
1	Affx-206874634	0	1929341	G	A
1	Affx-206874854	0	1929983	0	A
1	Affx-206874765	0	1930574	G	A
1	Affx-206874824	0	1931193	A	G
1	Affx-206874951	0	1931816	C	A
1	Affx-206874547	0	1932300	0	G
1	Affx-206874800	0	1933303	G	A
1	Affx-206875005	0	1933839	0	G
1	Affx-206874916	0	1934343	0	C
1	Affx-206874832	0	1934844	G	A
1	Affx-206874892	0	1935804	A	G
1	Affx-206875012	0	1937729	0	G
1	Affx-206874942	0	1938356	0	A
1	Affx-206874760	0	1939272	0	A
1	Affx-206874897	0	1940209	G	A
1	Affx-206874878	0	1940742	0	G
1	Affx-206874917	0	1941308	A	G
1	Affx-206874714	0	1941819	0	G
1	Affx-206874730	0	1943765	0	A
1	Affx-206874642	0	1944255	0	G
1	Affx-206874578	0	1945162	0	A
1	Affx-206874592	0	1945940	0	G
1	Affx-206874919	0	1946937	0	C
1	Affx-206874990	0	1947601	G	A
1	Affx-206874574	0	1948255	0	G
1	Affx-206874847	0	1948891	0	C
1	Affx-206874857	0	1949293	0	G
1	Affx-206874923	0	1949862	0	G
1	Affx-206874779	0	1950407	0	C
1	Affx-206874608	0	1951515	0	A
1	Affx-206874805	0	1952541	A	G
1	ARS-BFGL-BAC-16253	0	1953465	A	G
1	Affx-206874556	0	1953555	0	G
1	Affx-206874703	0	1954637	0	C
1	Affx-206875004	0	1955671	0	C
1	Affx-206874803	0	1956506	0	A
1	Affx-206874798	0	1957398	0	A
1	Affx-206874887	0	1958582	A	C
1	Affx-206874801	0	1960822	0	G
1	Affx-206874693	0	1961847	G	A
1	Affx-206874747	0	1962501	0	A
1	Affx-206874604	0	1963070	0	C
1	Affx-206874600	0	1964249	G	A
1	AX-18008661	0	1965152	0	G
1	Affx-206874851	0	1966236	A	G
1	Affx-206874957	0	1967384	0	C
1	Affx-206874707	0	1967575	0	G
1	Affx-206874946	0	1968310	0	C
1	Affx-206874748	0	1969400	0	G
1	Affx-206874787	0	1970323	G	A
1	Affx-206874860	0	1971012	0	G
1	AX-18008692	0	1971535	A	G
1	Affx-206874735	0	1972606	0	A
1	Affx-206874682	0	1973233	A	G
1	Affx-206874839	0	1977313	A	G
1	Affx-206874658	0	1978320	0	A
1	Affx-206874564	0	1979385	0	G
1	Affx-206874827	0	1981542	0	G
1	Affx-206874928	0	1982489	G	A
1	Affx-206874692	0	1983123	A	G
1	AX-18008744	0	1983691	A	G
1	ARS-BFGL-BAC-7317	0	1983902	G	A
1	Affx-206874662	0	1984447	0	C
1	Affx-206874732	0	1985624	A	G
1	Affx-206874910	0	1987755	A	G
1	Affx-206874667	0	1988889	0	A
1	Affx-206874778	0	1990119	0	C
1	Affx-206874997	0	1991140	0	A
1	Affx-206874789	0	1992392	0	G
1	Affx-206874543	0	1994631	0	C
1	AX-18008800	0	1996703	0	A
1	Affx-206874784	0	1997762	A	G
1	Affx-206874724	0	1998797	0	A
1	Affx-206874804	0	1999940	G	A
1	Affx-206874817	0	2001090	A	C
1	Affx-206874796	0	2002308	0	C
1	Affx-207038570	0	2002349	G	A
1	AX-18008831	0	2003454	G	A
1	Affx-206874680	0	2004416	0	G
1	Affx-206874894	0	2005473	0	G
1	Affx-206874888	0	2006586	0	C
1	Affx-206874678	0	2007491	0	G
1	Affx-206874880	0	2008073	0	C
1	Affx-206874891	0	2009084	0	G
1	Affx-206874659	0	2009753	0	A
1	Affx-206874988	0	2011603	A	G
1	ARS-BFGL-BAC-11152	0	2013659	0	G
1	Affx-206875003	0	2013694	0	A
1	Affx-206874558	0	2014317	0	A
1	Affx-206874791	0	2015361	0	G
1	Affx-206874704	0	2016309	G	A
1	Affx-206874580	0	2017479	0	A
1	Affx-206875000	0	2018680	A	G
1	Affx-206874998	0	2021887	0	G
1	Affx-206874813	0	2023077	A	C
1	Affx-206874665	0	2025108	0	C
1	Affx-206874688	0	2026289	G	A
1	Affx-206874752	0	2027319	A	G
1	Affx-206874549	0	2027911	G	A
1	Affx-206874616	0	2028809	0	C
1	Affx-206874816	0	2029897	0	A
1	AX-18008956	0	2032121	A	C
1	Affx-206874994	0	2033163	A	C
1	Affx-206874675	0	2035321	G	A
1	Affx-206874636	0	2036396	0	A
1	Affx-206874976	0	2038541	A	G
1	Affx-206874653	0	2039551	0	A
1	BovineHD0100000629	0	2040563	A	G
1	Affx-206874725	0	2042738	0	C
1	Affx-206874626	0	2043731	G	A
1	Affx-206874751	0	2044772	0	A
1	Affx-206874572	0	2045819	A	C
1	Affx-206874884	0	2047004	0	A
1	Affx-206874661	0	2048136	0	C
1	Affx-206874606	0	2049143	0	A
1	ARS-BFGL-NGS-29653	0	2049400	A	G
1	Affx-206874588	0	2050301	0	G
1	Affx-206874711	0	2051377	G	A
1	Affx-206874818	0	2054085	0	G
1	Affx-207038237	0	2054646	A	G
1	Affx-206874690	0	2055160	G	A
1	Affx-206874681	0	2056194	0	A
1	Affx-206874699	0	2057331	0	A
1	Affx-206874856	0	2058481	0	G
1	Affx-206874618	0	2059584	0	A
1	Affx-206875001	0	2061562	0	A
1	Affx-206874631	0	2062271	G	A
1	Affx-206874908	0	2066493	0	G
1	Affx-206874933	0	2068792	0	C
1	Affx-206874830	0	2070072	0	C
1	BovineHD0100000636	0	2071084	A	G
1	Affx-206874581	0	2072021	A	G
1	Affx-206874820	0	2073201	0	A
1	Affx-206874905	0	2075224	0	C
1	Affx-206874907	0	2076297	0	G
1	Affx-206874620	0	2078388	G	A
1	Affx-206874643	0	2079415	0	C
1	Affx-206874987	0	2080486	0	A
1	Affx-206874799	0	2084869	A	G
1	Affx-206874652	0	2085933	0	A
1	Affx-206874700	0	2086975	G	A
1	Affx-206874573	0	2087957	0	G
1	Affx-206874968	0	2089069	0	A
1	Affx-206874560	0	2089478	0	A
1	ARS-BFGL-BAC-14982	0	2089647	A	G
1	Affx-277060796	0	2112317	A	G
1	BTA-120704-no-rs	0	2128924	A	G
1	ARS-BFGL-BAC-6733	0	2173375	A	C
1	Affx-277062960	0	2203861	G	A
1	ARS-BFGL-NGS-85297	0	2211567	A	G
1	BovineHD0100000673	0	2243774	A	G
1	BovineHD0100000687	0	2277218	A	G
1	ARS-BFGL-NGS-16727	0	2291153	A	G
1	ARS-BFGL-NGS-115671	0	2313042	A	G
1	BovineHD0100000734	0	2357864	C	A
1	Affx-277083481	0	2362741	A	G
1	ARS-BFGL-NGS-71085	0	2393763	A	G
1	ARS-BFGL-NGS-21352	0	2415018	A	C
1	Affx-106534085	0	2415018	A	C
1	ARS-BFGL-NGS-103391	0	2462297	A	G
1	Affx-38010693	0	2482670	0	G
1	BovineHD0100000813	0	2488038	A	G
1	Affx-38010903	0	2530494	A	G
1	ARS-BFGL-NGS-92033	0	2582894	A	C
1	Affx-38011210	0	2611624	0	C
1	BovineHD0100000865	0	2638403	G	A
1	ARS-BFGL-NGS-89044	0	2645246	A	G
1	ARS-BFGL-NGS-79093	0	2676888	A	G
1	ARS-BFGL-NGS-58892	0	2714141	G	A
1	Affx-38011734	0	2729973	A	C
1	BTB-00001612	0	2771830	C	A
1	Affx-38012048	0	2792203	G	A
1	Hapmap53592-rs29009975	0	2799458	G	A
1	ARS-BFGL-NGS-15775	0	2847001	A	G
1	Affx-38012302	0	2856281	G	A
1	ARS-BFGL-NGS-59192	0	2886955	A	G
1	Affx-257167923	0	2923047	G	A
1	ARS-BFGL-NGS-37412	0	2977063	G	A
1	Affx-478777195	0	2977063	C	A
1	BTB-02081949	0	3079342	A	G
1	BTB-00001074	0	3116101	G	A
1	Affx-38013425	0	3125141	A	G
1	ARS-BFGL-NGS-30999	0	3197378	G	A
1	Hapmap57114-rs29012843	0	3248926	G	A
1	ARS-USMARC-Parent-DQ381153-rs29012842	0	3249057	C	A
1	ARS-BFGL-NGS-37505	0	3295844	A	G
1	ARS-BFGL-NGS-75879	0	3322254	0	A
1	ARS-BFGL-NGS-107481	0	3343059	A	G
1	Affx-38014354	0	3345794	G	A
1	ARS-BFGL-NGS-108686	0	3377291	C	A
1	ARS-BFGL-NGS-36096	0	3433611	A	G
1	BTA-32603-no-rs	0	3459530	A	G
1	Affx-38014922	0	3460431	A	G
1	ARS-BFGL-NGS-109014	0	3495838	G	A
1	ARS-BFGL-NGS-69957	0	3541738	C	A
1	ARS-BFGL-NGS-43005	0	3568205	G	A
1	ARS-BFGL-NGS-107287	0	3649944	A	G
1	Hapmap42514-BTA-33574	0	3687110	G	A
1	Affx-38016032	0	3694750	0	A
1	BTB-00003162	0	3846214	C	A
1	BTB-00002966	0	3913742	A	G
1	Affx-38017029	0	3951278	A	G
1	ARS-BFGL-BAC-15173	0	3953844	G	C
1	BTB-00002874	0	3999035	A	G
1	BTA-34568-no-rs	0	4029125	A	G
1	Hapmap42913-BTA-33619	0	4052161	G	A
1	Affx-38017883	0	4208699	0	G
1	BTB-01991572	0	4290404	A	G
1	BTB-02105769	0	4311365	G	A
1	Affx-38018218	0	4319513	A	G
1	BovineHD0100001433	0	4381122	A	C
1	BovineHD0100001437	0	4389582	A	G
1	Affx-257181745	0	4474639	A	G
1	BovineHD0100001460	0	4520604	A	G
1	Affx-38019101	0	4599112	A	G
1	Hapmap60540-rs29021339	0	4727118	A	C
1	Affx-38019632	0	4747707	A	G
1	BTB-01160333	0	4755056	A	G
1	Affx-38020104	0	4863252	A	C
1	Hapmap43435-BTA-101251	0	4880750	A	G
1	ARS-BFGL-NGS-111125	0	4910208	A	G
1	BTB-01160026	0	4933748	G	A
1	BTB-01159977	0	4957717	G	A
1	Affx-38020544	0	4967343	G	A
1	Hapmap44178-BTA-101248	0	5010974	A	G
1	ARS-BFGL-NGS-114983	0	5034441	A	G
1	Affx-38021095	0	5104708	A	G
1	BTB-01728863	0	5179453	A	G
1	Affx-38021515	0	5211804	G	A
1	BTB-00003983	0	5215680	G	A
1	ARS-BFGL-NGS-100349	0	5319965	A	G
1	Affx-277059985	0	5324534	A	G
1	BTA-122021-no-rs	0	5374084	A	G
1	BTB-00003770	0	5398072	A	C
1	BTB-00003715	0	5428215	A	G
1	Affx-38022075	0	5428602	G	A
1	Hapmap38892-BTA-36614	0	5496635	A	C
1	BTB-00003652	0	5519845	A	G
1	Affx-38022516	0	5539368	A	G
1	BTA-120711-no-rs	0	5541297	G	A
1	BTA-36594-no-rs	0	5568133	A	G
1	BTA-35637-no-rs	0	5610335	A	G
1	BovineHD0100001823	0	5646552	A	G
1	ARS-BFGL-NGS-115182	0	5649323	G	A
1	BTA-35610-no-rs	0	5671987	A	G
1	BTA-35598-no-rs	0	5712202	A	G
1	Hapmap58931-rs29010773	0	5741816	A	G
1	Affx-38023507	0	5776834	A	C
1	BTA-15152-rs29026517	0	5776974	A	G
1	BTB-01560572	0	5821018	A	G
1	BTB-01560539	0	5849779	A	G
1	BTB-01560502	0	5880498	A	G
1	Hapmap36132-SCAFFOLD45728_8109	0	5906404	G	A
1	ARS-BFGL-NGS-113844	0	5936648	A	G
1	ARS-BFGL-NGS-28832	0	5962522	G	A
1	BTB-01489336	0	5997487	A	G
1	BovineHD0100001962	0	6000499	A	G
1	Affx-38024412	0	6002756	G	A
1	BTB-01489466	0	6082018	A	G
1	BovineHD0100001994	0	6134296	A	C
1	Hapmap51901-BTA-42438	0	6187555	A	G
1	BTA-43315-no-rs	0	6254730	G	A
1	Affx-38025386	0	6265824	A	C
1	ARS-BFGL-NGS-109057	0	6307443	A	G
1	BovineHD0100002049	0	6312458	G	A
1	ARS-BFGL-NGS-41525	0	6383413	G	A
1	Affx-38025978	0	6403475	A	G
1	Hapmap34831-BES10_Contig712_1090	0	6432366	A	G
1	BTA-44248-no-rs	0	6458053	A	C
1	UA-IFASA-8265	0	6492449	G	A
1	BTA-45181-no-rs	0	6623322	A	G
1	ARS-BFGL-NGS-11803	0	6643841	A	G
1	BTA-45221-no-rs	0	6674252	G	A
1	Affx-38027423	0	6759782	A	G
1	Hapmap39203-BTA-46163	0	6821798	A	C
1	ARS-BFGL-NGS-96381	0	6846585	A	G
1	Affx-277073821	0	6863737	A	G
1	BTA-46228-no-rs	0	6882069	G	A
1	BTA-47159-no-rs	0	6967148	G	A
1	Affx-257096387	0	6998783	A	G
1	BTA-16441-no-rs	0	7013625	A	G
1	Affx-38028873	0	7117563	G	A
1	ARS-BFGL-NGS-38621	0	7212793	A	G
1	Affx-38029286	0	7230755	A	G
1	Hapmap44081-BTA-48210	0	7297592	A	G
1	BTA-48234-no-rs	0	7370460	A	G
1	BTA-29644-no-rs	0	7405025	A	C
1	Hapmap48967-BTA-97940	0	7483936	A	G
1	BTB-01493780	0	7530524	G	A
1	ARS-BFGL-NGS-28409	0	7580840	A	G
1	Affx-257180059	0	7617862	A	G
1	Hapmap48369-BTA-50306	0	7627111	G	A
1	BTA-50285-no-rs	0	7669386	G	A
1	Hapmap41255-BTA-40460	0	7706031	G	A
1	Affx-38031100	0	7732870	A	G
1	ARS-BFGL-NGS-116504	0	7755400	A	G
1	BTA-114662-no-rs	0	7782816	A	G
1	Affx-38031508	0	7846294	A	C
1	BTB-02037768	0	7906300	G	A
1	ARS-BFGL-NGS-105113	0	7943430	A	G
1	Affx-38031995	0	7974078	A	G
1	ARS-BFGL-NGS-44292	0	8054589	A	G
1	BovineHD0100002560	0	8082148	C	A
1	ARS-BFGL-BAC-32146	0	8132280	G	A
1	Hapmap42827-BTA-116887	0	8148041	G	A
1	BTA-116886-no-rs	0	8169172	A	G
1	ARS-BFGL-NGS-109383	0	8217339	G	A
1	Affx-38032842	0	8222717	A	G
1	Hapmap54753-rs29013987	0	8240375	G	A
1	Hapmap54851-rs29025437	0	8286930	A	G
1	ARS-BFGL-BAC-27364	0	8437530	A	C
1	BTA-120428-no-rs	0	8519686	A	G
1	Affx-38034087	0	8558877	0	G
1	Hapmap49483-BTA-120432	0	8627862	A	G
1	Affx-38034496	0	8666099	A	G
1	Affx-38034927	0	8789689	0	G
1	Hapmap59566-rs29024165	0	8837296	A	G
1	BTA-120430-no-rs	0	8895681	A	G
1	Affx-38035390	0	8918126	G	A
1	Hapmap58026-ss46526282	0	8963404	G	A
1	Hapmap52559-rs29015773	0	8998063	C	A
1	ARS-BFGL-NGS-118398	0	9019409	G	A
1	Affx-38035829	0	9026663	A	G
1	ARS-BFGL-NGS-40533	0	9072009	A	G
1	ARS-BFGL-NGS-14644	0	9114098	G	A
1	Affx-38036755	0	9287602	G	A
1	Hapmap50953-BTA-39491	0	9375752	A	G
1	BTA-38496-no-rs	0	9404794	A	G
1	ARS-BFGL-NGS-41048	0	9484167	G	A
1	Affx-257145751	0	9506979	G	A
1	ARS-BFGL-NGS-113570	0	9601018	A	G
1	Affx-277051984	0	9723402	G	A
1	Hapmap49138-BTA-37549	0	9768177	G	A
1	Hapmap38504-BTA-51402	0	9798988	C	A
1	UA-IFASA-5979	0	9852144	G	A
1	BovineHD0100003143	0	9854224	G	A
1	ARS-BFGL-NGS-548	0	9900095	A	G
1	ARS-BFGL-NGS-43310	0	9940497	G	A
1	ARS-BFGL-NGS-1296	0	9942902	G	A
1	Hapmap38887-BTA-22281	0	9982398	A	C
1	Affx-38039781	0	10009797	A	G
1	Hapmap57724-rs29022825	0	10056851	A	G
1	Hapmap44892-BTA-50337	0	10102749	G	C
1	ARS-BFGL-NGS-108684	0	10149581	C	A
1	Hapmap51183-BTA-19351	0	10171706	A	G
1	BovineHD0100003284	0	10202348	C	A
1	Hapmap25334-BTA-160518	0	10274301	G	A
1	Affx-38040923	0	10312834	A	G
1	ARS-BFGL-NGS-113551	0	10369662	G	A
1	Hapmap51416-BTA-19350	0	10416295	A	G
1	BovineHD0100003339	0	10420906	A	G
1	ARS-BFGL-NGS-113751	0	10468415	G	A
1	Affx-257125644	0	10563865	A	G
1	BTA-122626-no-rs	0	10643238	G	A
1	Affx-38042245	0	10693061	A	G
1	Hapmap60823-rs29019235	0	10717144	A	C
1	ARS-BFGL-NGS-36767	0	10776728	A	G
1	Affx-38042645	0	10797660	G	A
1	ARS-BFGL-NGS-84168	0	10925802	A	C
1	Affx-277082784	0	10973794	A	G
1	Hapmap38737-BTA-22640	0	11023298	A	C
1	Hapmap54322-rs29009637	0	11158004	A	G
1	Hapmap43814-BTA-22629	0	11221889	A	G
1	Hapmap40340-BTA-19161	0	11290827	A	G
1	Affx-38044600	0	11330541	A	G
1	Hapmap55642-rs29027263	0	11379578	A	G
1	Affx-257120486	0	11482390	A	G
1	Hapmap50731-BTA-55344	0	11603310	A	G
1	BTA-55326-no-rs	0	11635104	C	A
1	Affx-257120791	0	11649684	0	G
1	ARS-BFGL-NGS-115663	0	11743590	G	A
1	Affx-38046081	0	11765457	A	G
1	Hapmap43879-BTA-54328	0	11845279	A	G
1	Hapmap55464-rs29015665	0	11865992	G	A
1	BovineHD0100003715	0	11878041	G	A
1	BTA-54318-no-rs	0	11887794	G	A
1	Hapmap24370-BTA-123717	0	11982766	0	A
1	Affx-38047076	0	12032773	A	G
1	Affx-38047585	0	12171262	G	A
1	BTB-00005637	0	12172404	A	G
1	BTB-00005611	0	12196038	A	G
1	ARS-BFGL-NGS-28701	0	12223821	A	G
1	Affx-257175153	0	12362109	A	G
1	Hapmap38791-BTA-89194	0	12587339	A	C
1	Affx-257125139	0	12618812	A	T
1	Affx-38049284	0	12736177	A	G
1	ARS-BFGL-BAC-11044	0	12805406	G	A
1	ARS-BFGL-BAC-11034	0	12839893	A	G
1	Affx-38049663	0	12846547	C	A
1	BTA-93459-no-rs	0	12864431	A	C
1	BTA-93452-no-rs	0	13019983	G	A
1	Hapmap24222-BTA-88936	0	13089432	C	A
1	Affx-38050565	0	13123849	A	G
1	BovineHD0100004084	0	13238119	G	A
1	Affx-257088193	0	13242865	A	G
1	Affx-257159206	0	13367972	A	G
1	Hapmap38049-BTA-104527	0	13462673	A	C
1	Affx-38051935	0	13490605	G	A
1	Affx-38052304	0	13605325	A	G
1	Affx-38052713	0	13737456	0	A
1	BovineHD0100004290	0	13951505	G	A
1	BTA-103292-no-rs	0	13979316	A	G
1	ARS-BFGL-NGS-26402	0	14025660	A	G
1	ARS-BFGL-BAC-14883	0	14102864	G	A
1	Affx-38054388	0	14229545	G	A
1	ARS-BFGL-NGS-104754	0	14260986	A	G
1	Affx-38054825	0	14344863	A	G
1	DIAS-91	0	14350694	0	C
1	Hapmap52363-rs29013338	0	14417802	C	A
1	Affx-38055253	0	14457780	0	A
1	ARS-BFGL-NGS-107530	0	14468037	G	A
1	BTB-00502293	0	14587033	G	A
1	BTA-97382-no-rs	0	14708162	A	G
1	ARS-BFGL-BAC-12976	0	14762256	0	C
1	BTB-01224604	0	14853644	G	A
1	Hapmap51685-BTA-113867	0	14876816	G	A
1	Hapmap50227-BTA-113868	0	14909272	A	G
1	BTB-01224765	0	14961941	C	A
1	ARS-BFGL-NGS-78179	0	15048776	G	A
1	ARS-BFGL-NGS-102441	0	15071831	C	A
1	ARS-BFGL-BAC-13008	0	15091381	G	A
1	BTA-113886-no-rs	0	15122719	G	A
1	BTB-01225435	0	15188359	G	A
1	Affx-277067801	0	15428171	G	A
1	Hapmap58809-rs29017514	0	15528039	A	G
1	Affx-257153298	0	15558310	A	G
1	BTB-01193748	0	15562295	C	A
1	BTB-01193581	0	15605365	G	A
1	BTB-00569345	0	15646164	G	A
1	ARS-BFGL-NGS-95377	0	15677492	A	G
1	BTB-00569130	0	15713535	A	G
1	Hapmap41782-BTA-16216	0	15853040	A	G
1	Affx-38060162	0	15878002	A	G
1	BTB-01999110	0	15893046	A	G
1	ARS-BFGL-NGS-32422	0	15937076	C	A
1	UA-IFASA-6298	0	15976386	A	G
1	BTA-110801-no-rs	0	16094228	A	G
1	Hapmap50624-BTA-22932	0	16145053	A	G
1	BTB-01919348	0	16196001	C	A
1	BTB-01084253	0	16245203	A	C
1	ARS-BFGL-NGS-41853	0	16308714	A	G
1	BTB-01084226	0	16367685	0	A
1	Affx-38061899	0	16369631	G	A
1	BTB-01083987	0	16452185	G	A
1	Hapmap51162-BTA-118728	0	16477085	G	A
1	ARS-BFGL-NGS-22727	0	16525498	C	A
1	BTA-118719-no-rs	0	16673009	C	A
1	Hapmap60239-rs29019581	0	16715975	G	A
1	Hapmap39625-BTA-118605	0	16744848	C	A
1	BTB-00757868	0	16886289	A	G
1	Affx-38063589	0	16893482	G	C
1	BTB-00757888	0	16923285	G	A
1	Hapmap55434-rs29009793	0	17021138	A	G
1	ARS-BFGL-BAC-11101	0	17050262	G	A
1	Hapmap44195-BTA-112008	0	17124625	G	A
1	Hapmap54349-rs29011587	0	17160556	A	G
1	Hapmap48613-BTA-112066	0	17296638	A	G
1	BTA-20344-no-rs	0	17330771	A	G
1	BTB-01846351	0	17358448	0	G
1	Affx-277071004	0	17391438	A	G
1	ARS-BFGL-NGS-112632	0	17425222	G	A
1	BTB-00005987	0	17448939	G	A
1	Affx-38065766	0	17495686	A	G
1	Affx-38066206	0	17620957	A	G
1	ARS-BFGL-NGS-104769	0	17641624	G	A
1	Affx-38066587	0	17728652	A	G
1	BovineHD0100005337	0	17733829	A	G
1	BovineHD0100005339	0	17749580	G	A
1	ARS-BFGL-NGS-26632	0	17790637	G	A
1	Affx-38067018	0	17852849	A	G
1	ARS-BFGL-NGS-99611	0	18002981	A	G
1	Affx-277059190	0	18017838	G	A
1	BTB-01511592	0	18028700	A	G
1	BTB-01511695	0	18099231	A	G
1	BTB-01511764	0	18131757	A	G
1	BTB-01931918	0	18170722	G	A
1	Hapmap60697-rs29009870	0	18188932	C	A
1	Hapmap50395-BTA-57301	0	18231821	A	G
1	Affx-38068546	0	18252526	G	A
1	BTA-06080-no-rs	0	18254887	A	C
1	Hapmap32384-BTA-160993	0	18437724	G	A
1	BTB-01342789	0	18508517	A	G
1	ARS-BFGL-NGS-1797	0	18532637	G	A
1	Hapmap47551-BTA-25902	0	18578077	A	G
1	BTA-26174-no-rs	0	18724083	A	G
1	ARS-BFGL-NGS-111605	0	18758665	A	G
1	ARS-BFGL-NGS-119653	0	18790047	0	C
1	Affx-38070670	0	18850149	A	G
1	ARS-BFGL-NGS-94650	0	18909161	0	G
1	BovineHD0100005656	0	18954647	A	G
1	BTA-39402-no-rs	0	19036300	A	G
1	Affx-257079657	0	19097024	A	C
1	ARS-BFGL-NGS-1416	0	19142015	A	G
1	ARS-BFGL-NGS-29732	0	19182174	A	G
1	Affx-38072057	0	19200848	A	G
1	Affx-38072426	0	19323948	0	A
1	Hapmap38278-BTA-104803	0	19431193	A	C
1	BTA-119061-no-rs	0	19592552	C	A
1	Affx-38073490	0	19611210	G	A
1	BTA-39399-no-rs	0	19641727	A	G
1	UA-IFASA-3994	0	19667901	C	A
1	Affx-257144849	0	19715725	G	A
1	Hapmap43257-BTA-39396	0	19743015	G	A
1	ARS-BFGL-BAC-11750	0	19778380	A	G
1	Hapmap51222-BTA-39456	0	19805218	A	G
1	BovineHD0100005903	0	19826328	G	A
1	ARS-BFGL-NGS-55093	0	19975742	A	G
1	BovineHD0100005940	0	19994557	A	G
1	BTA-39450-no-rs	0	20056335	A	G
1	ARS-BFGL-NGS-116430	0	20084515	A	G
1	Affx-277074759	0	20106631	C	A
1	Hapmap49594-BTA-39447	0	20165566	A	G
1	ARS-BFGL-BAC-15578	0	20192420	G	A
1	ARS-BFGL-NGS-10334	0	20213558	A	C
1	Hapmap28872-BTA-162555	0	20419112	C	G
1	Affx-38076535	0	20463443	G	A
1	BovineHD0100006066	0	20500508	G	A
1	Hapmap52794-rs29023743	0	20503996	A	G
1	Affx-38076960	0	20590015	C	A
1	Hapmap54489-rs29018413	0	20594409	A	G
1	Hapmap60044-rs29010295	0	20634675	A	G
1	Hapmap26189-BTA-157760	0	20676181	A	G
1	ARS-BFGL-NGS-68915	0	20697089	G	A
1	Affx-38077448	0	20723532	C	A
1	UA-IFASA-1500	0	20775439	A	G
1	UA-IFASA-9700	0	20808469	A	G
1	Hapmap39987-BTA-25749	0	20849417	C	A
1	Affx-38077897	0	20854936	A	C
1	ARS-BFGL-NGS-41203	0	20956918	A	G
1	Hapmap26436-BTA-152791	0	20999269	0	A
1	Hapmap49929-BTA-24619	0	21033225	G	A
1	Hapmap32650-BTA-162311	0	21110758	0	A
1	ARS-BFGL-NGS-100534	0	21145921	G	A
1	Hapmap53902-rs29027390	0	21224496	G	A
1	BovineHD0100006314	0	21261132	G	A
1	BTB-01332122	0	21264221	A	C
1	BTB-01210202	0	21330326	A	G
1	Hapmap34985-BES1_Contig424_935	0	21355656	G	A
1	BTB-01210232	0	21429051	A	G
1	Affx-38079900	0	21432422	A	C
1	BTB-01116114	0	21538209	A	G
1	Affx-38080408	0	21569997	A	G
1	BTB-01116126	0	21574286	A	G
1	BTB-01116136	0	21600761	A	C
1	BTB-01116164	0	21656798	A	G
1	DPI-50	0	21693513	G	A
1	Affx-38080873	0	21704652	G	A
1	BTB-01897472	0	21714209	G	A
1	BTB-01798639	0	21747892	A	G
1	BTA-07140-rs29026807	0	21772072	A	C
1	BTB-01116193	0	21800968	0	G
1	Affx-38081319	0	21831905	G	A
1	ARS-BFGL-BAC-15637	0	21925903	A	G
1	UA-IFASA-9053	0	21965277	A	G
1	Affx-38081857	0	21967434	A	G
1	Hapmap26157-BTA-148092	0	21992025	G	A
1	ARS-BFGL-NGS-117957	0	22031001	G	A
1	BTB-00010729	0	22074275	A	G
1	BTA-59229-no-rs	0	22110938	G	A
1	ARS-BFGL-NGS-118519	0	22187222	C	A
1	Affx-38083009	0	22276354	A	G
1	BovineHD0100006626	0	22400271	G	A
1	BTA-120720-no-rs	0	22407486	G	A
1	BTB-00008450	0	22434512	G	A
1	BovineHD0100006645	0	22533341	G	A
1	BTB-01668820	0	22590942	G	A
1	BTB-02025707	0	22630942	G	A
1	Affx-38084425	0	22646489	C	A
1	BTB-01437861	0	22662759	G	A
1	BTB-01438016	0	22823600	C	A
1	Affx-38085322	0	22872541	A	G
1	BTB-01562871	0	22888847	A	G
1	Hapmap52694-rs29013683	0	22943646	A	C
1	ARS-BFGL-NGS-97225	0	22985729	G	A
1	Affx-257179028	0	22989632	0	G
1	BTB-01153475	0	23071253	G	A
1	Affx-38086254	0	23096310	G	A
1	ARS-BFGL-NGS-29682	0	23170625	A	G
1	BTB-01153206	0	23255987	C	G
1	BTB-01153241	0	23307655	A	G
1	Affx-38087387	0	23379986	G	A
1	BTB-01821892	0	23421942	A	G
1	BTB-01885509	0	23445630	G	A
1	Affx-38088243	0	23601489	0	C
1	Hapmap60828-rs29019992	0	23611389	A	C
1	ARS-BFGL-NGS-110541	0	23649052	A	G
1	BTA-49255-no-rs	0	23713018	C	A
1	Affx-277051602	0	23728160	A	G
1	BTA-49259-no-rs	0	23734326	A	G
1	ARS-BFGL-BAC-6735	0	23756881	0	C
1	BTA-49269-no-rs	0	23794188	G	A
1	Hapmap39273-BTA-49264	0	23847228	A	C
1	BTB-01976950	0	23869907	A	G
1	BTB-00007705	0	23938895	G	A
1	ARS-BFGL-NGS-103546	0	23973432	A	G
1	BovineHD0100007068	0	23975368	G	A
1	Affx-38089741	0	23975651	A	G
1	UA-IFASA-5116	0	24001042	A	G
1	BovineHD0100007075	0	24006000	A	G
1	BTB-00007842	0	24032482	A	C
1	Hapmap52764-rs29022780	0	24143414	C	A
1	BTA-39462-no-rs	0	24166595	G	A
1	BTB-00008090	0	24196197	A	G
1	ARS-BFGL-NGS-57091	0	24223635	A	C
1	BTA-49236-no-rs	0	24255576	A	G
1	BTB-00008277	0	24278057	C	A
1	Hapmap52220-rs29016259	0	24302207	C	A
1	Affx-38091295	0	24335106	G	A
1	BTA-49243-no-rs	0	24338769	G	A
1	BTA-15153-rs29026518	0	24360390	G	A
1	BTA-69170-no-rs	0	24397247	A	G
1	Hapmap54584-rs29014870	0	24430863	G	A
1	BTB-00014123	0	24466535	C	A
1	ARS-BFGL-BAC-11218	0	24549757	G	A
1	Affx-38092284	0	24609139	A	G
1	BovineHD0100007282	0	24630033	C	A
1	ARS-BFGL-NGS-19076	0	24650251	G	A
1	BTB-00010532	0	24692046	C	A
1	Affx-38092726	0	24715433	A	G
1	ARS-BFGL-BAC-14984	0	24735033	A	G
1	BTB-00010474	0	24757983	G	A
1	ARS-BFGL-NGS-85045	0	24779790	G	A
1	Hapmap39274-BTA-49324	0	24802375	C	A
1	Affx-38093230	0	24857676	A	G
1	BTB-00010021	0	24880710	G	A
1	BTA-49319-no-rs	0	24920136	C	A
1	BTA-49313-no-rs	0	24950186	A	G
1	Hapmap53715-rs29017639	0	24982221	A	G
1	BTB-00009762	0	25010799	C	A
1	ARS-BFGL-NGS-82685	0	25049866	A	G
1	Affx-277059008	0	25077410	G	A
1	BTA-49297-no-rs	0	25122738	0	G
1	BTA-49289-no-rs	0	25154731	A	G
1	BTB-00009499	0	25194061	C	A
1	Affx-38094578	0	25217502	C	A
1	ARS-BFGL-NGS-103498	0	25244741	A	G
1	Hapmap50707-BTA-49285	0	25271869	A	G
1	ARS-BFGL-BAC-13086	0	25289457	C	G
1	ARS-BFGL-NGS-34568	0	25321721	G	A
1	Affx-38094982	0	25331841	G	A
1	ARS-BFGL-NGS-16145	0	25502991	A	G
1	Affx-38095759	0	25538597	A	G
1	BTB-00009327	0	25542671	C	A
1	BTB-00009271	0	25576064	A	G
1	BTB-00009232	0	25607948	A	G
1	Affx-38096134	0	25644670	A	G
1	BovineHD0100007567	0	25650156	G	A
1	BTB-00009156	0	25685179	A	G
1	Affx-38096661	0	25760675	A	G
1	Hapmap26753-BTA-158146	0	25789986	A	G
1	Affx-257181723	0	25864907	A	C
1	ARS-BFGL-NGS-36242	0	26038159	G	A
1	ARS-BFGL-NGS-50954	0	26063684	G	C
1	Affx-38097908	0	26117483	C	A
1	ARS-BFGL-NGS-62746	0	26127654	0	C
1	ARS-BFGL-BAC-13724	0	26223335	A	G
1	Hapmap52417-rs29016891	0	26259422	C	A
1	Hapmap50927-BTA-28806	0	26307924	A	G
1	Affx-38098795	0	26343040	A	C
1	Hapmap59621-rs29013246	0	26393362	G	A
1	ARS-BFGL-NGS-11151	0	26425477	G	A
1	Affx-277055479	0	26454295	A	G
1	Affx-38099497	0	26558935	0	A
1	ARS-BFGL-BAC-13744	0	26644526	A	G
1	Affx-38099882	0	26663679	A	G
1	BTB-01265899	0	26674804	A	C
1	ARS-BFGL-BAC-5834	0	26710358	C	A
1	Hapmap51561-BTA-120459	0	26782245	G	A
1	Affx-38100397	0	26795610	A	G
1	BTB-01265720	0	26821811	A	G
1	BTB-01533869	0	26920553	A	C
1	BTA-108804-no-rs	0	27034490	G	A
1	Hapmap52574-rs29013556	0	27101326	A	C
1	Hapmap42876-BTA-23541	0	27145992	A	G
1	Affx-38101879	0	27174897	G	A
1	ARS-BFGL-NGS-115015	0	27181523	G	A
1	Affx-38102329	0	27299632	A	G
1	BTB-00011494	0	27324745	G	A
1	ARS-BFGL-NGS-46004	0	27357510	G	C
1	BTA-59258-no-rs	0	27434665	G	A
1	Affx-257102147	0	27461305	A	C
1	Hapmap50048-BTA-59263	0	27465349	A	G
1	Hapmap51266-BTA-59273	0	27554075	G	A
1	Affx-38103576	0	27644547	A	G
1	BTB-01285304	0	27761036	A	G
1	BTB-01285382	0	27786985	A	G
1	BovineHD0100008275	0	27821926	A	C
1	Affx-38104387	0	27871769	A	G
1	BTB-01285832	0	27980058	G	A
1	ARS-BFGL-NGS-111117	0	28012133	A	G
1	Affx-38104941	0	28013403	A	G
1	BTB-01285855	0	28034525	A	G
1	Hapmap59457-rs29010971	0	28074319	A	G
1	BTB-01285931	0	28111487	A	C
1	Affx-38105376	0	28156087	A	G
1	BTB-01334086	0	28188573	A	G
1	ARS-BFGL-BAC-15050	0	28242625	A	G
1	Affx-257162256	0	28277696	G	A
1	BTB-01333903	0	28362687	G	A
1	BTB-01333940	0	28413168	A	G
1	BTB-01333973	0	28462034	G	A
1	BTB-00012150	0	28572974	G	A
1	BTB-00012128	0	28599381	C	A
1	ARS-BFGL-BAC-14387	0	28622946	G	A
1	BTB-00011988	0	28648176	A	G
1	Affx-38107281	0	28670157	G	A
1	ARS-BFGL-BAC-15059	0	28868362	A	C
1	ARS-BFGL-NGS-119690	0	28906462	G	A
1	BovineHD0100008581	0	28913936	C	A
1	BTB-00012425	0	28978223	A	G
1	BTB-00012448	0	29004968	C	A
1	BTB-01734615	0	29049389	C	A
1	BTB-01734642	0	29073969	C	A
1	ARS-BFGL-NGS-108911	0	29095768	G	A
1	Affx-38108992	0	29124213	A	G
1	ARS-BFGL-NGS-100058	0	29130628	A	G
1	ARS-BFGL-NGS-74692	0	29151717	C	A
1	Hapmap40010-BTA-59286	0	29242993	A	C
1	Affx-38109476	0	29253050	0	G
1	ARS-BFGL-NGS-119297	0	29336218	0	G
1	Affx-38109886	0	29368071	0	G
1	ARS-BFGL-NGS-24142	0	29420091	A	G
1	Affx-38110320	0	29494245	A	G
1	ARS-BFGL-NGS-114084	0	29507209	A	G
1	ARS-USMARC-Parent-DQ451555-rs29010795	0	29524658	G	A
1	BovineHD0100008750	0	29587512	A	G
1	Affx-38110706	0	29612180	A	G
1	BTB-00013095	0	29624956	A	G
1	ARS-BFGL-NGS-40513	0	29655324	G	A
1	BTB-02049040	0	29696010	A	G
1	BTB-00013185	0	29703470	A	C
1	Affx-38111140	0	29745290	0	G
1	ARS-BFGL-BAC-7359	0	29763188	A	G
1	BTA-59299-no-rs	0	29807709	A	G
1	Affx-38111548	0	29851967	A	G
1	BTB-00013460	0	29917811	A	G
1	Affx-38111903	0	29955938	0	C
1	ARS-BFGL-BAC-7369	0	29984406	A	C
1	ARS-BFGL-NGS-14285	0	30024945	A	G
1	Affx-38112342	0	30060109	0	G
1	BTB-01884758	0	30185657	A	C
1	ARS-BFGL-NGS-73149	0	30259943	A	G
1	BTA-97531-no-rs	0	30333360	G	A
1	Affx-257128571	0	30350986	A	G
1	BTB-01490270	0	30414871	G	A
1	BTB-01739066	0	30465288	G	A
1	Affx-38113730	0	30533399	G	A
1	BTA-18114-no-rs	0	30543596	G	A
1	ARS-BFGL-NGS-40158	0	30570926	G	A
1	ARS-BFGL-BAC-11830	0	30606444	A	G
1	BTB-01303393	0	30655372	G	A
1	BTB-01303334	0	30701874	A	C
1	BTA-87372-no-rs	0	30724028	A	G
1	Affx-38114461	0	30760782	A	G
1	Hapmap32039-BTA-131798	0	30813844	G	A
1	BTB-00013894	0	30987508	A	C
1	ARS-BFGL-NGS-97949	0	31013633	A	G
1	Affx-257111439	0	31038856	0	G
1	BTB-01653833	0	31206393	A	G
1	BTB-01653794	0	31239593	G	A
1	BTB-01335754	0	31269020	A	G
1	BTB-01335860	0	31325294	G	A
1	Affx-38116552	0	31483023	G	A
1	BTB-01843131	0	31659179	A	G
1	ARS-BFGL-NGS-80747	0	31700738	G	A
1	BTB-01955576	0	31815750	A	G
1	ARS-BFGL-NGS-64530	0	31840031	A	G
1	BTB-01755357	0	31870106	G	A
1	Affx-38117995	0	31962330	0	G
1	Hapmap43017-BTA-69173	0	32036293	A	G
1	BTB-00014368	0	32078797	G	A
1	Affx-257111256	0	32079804	0	G
1	ARS-BFGL-NGS-1179	0	32115552	A	C
1	BTB-00014413	0	32138151	A	G
1	Affx-38118753	0	32198885	A	G
1	BTB-00014500	0	32207504	C	A
1	BTB-00014527	0	32251123	A	C
1	Hapmap38175-BTA-69177	0	32309198	C	A
1	Affx-38119082	0	32324271	0	G
1	Hapmap52004-BTA-69178	0	32340451	A	G
1	BTB-00014686	0	32411801	G	A
1	Affx-38119433	0	32439360	A	G
1	BTB-00014722	0	32449976	A	G
1	ARS-BFGL-NGS-81358	0	32476659	G	A
1	BTB-00014929	0	32558213	A	G
1	BTB-00015164	0	32700496	C	A
1	Affx-38120434	0	32720448	0	G
1	Hapmap58994-rs29021251	0	32738897	0	A
1	Hapmap40138-BTA-69192	0	32781614	A	C
1	ARS-BFGL-NGS-19127	0	32883377	G	C
1	Affx-38121048	0	32886800	A	G
1	BTB-00016647	0	32905173	C	A
1	Hapmap32679-BTA-69218	0	33004440	G	A
1	BTB-00015961	0	33068789	A	G
1	BTB-00016058	0	33098389	G	A
1	Hapmap48855-BTA-69221	0	33125906	G	A
1	Affx-38121970	0	33135030	A	C
1	BTA-69226-no-rs	0	33176151	G	A
1	Affx-38122430	0	33254332	G	A
1	BTB-00901823	0	33284142	A	G
1	BTB-00901957	0	33343019	A	C
1	Affx-38122894	0	33387737	A	G
1	BTB-00902144	0	33407744	G	A
1	ARS-BFGL-NGS-45064	0	33487311	A	C
1	ARS-BFGL-NGS-21650	0	33509735	A	G
1	Affx-38123396	0	33522992	0	G
1	Hapmap43403-BTA-91448	0	33535419	A	G
1	BTB-01419032	0	33561227	A	G
1	BTA-91456-no-rs	0	33593708	A	G
1	Hapmap34824-BES10_Contig592_452	0	33641578	A	C
1	ARS-BFGL-NGS-115451	0	33701090	A	G
1	Affx-38124197	0	33747871	A	C
1	BTA-60805-no-rs	0	33752708	T	A
1	Affx-38124607	0	33853364	A	G
1	ARS-BFGL-BAC-11852	0	33883601	0	A
1	Hapmap55373-rs29027574	0	33933829	G	A
1	BTB-00930093	0	33970922	A	C
1	BTB-00930215	0	33995685	A	G
1	BTB-00930351	0	34033754	A	G
1	Hapmap49364-BTA-89353	0	34076119	A	G
1	Affx-38125458	0	34116300	G	A
1	BTB-01965833	0	34179096	A	G
1	Affx-38125824	0	34253736	G	A
1	Hapmap47907-BTA-29493	0	34337867	G	A
1	Hapmap43823-BTA-27227	0	34362750	A	G
1	BTB-01890914	0	34386012	A	G
1	UA-IFASA-4161	0	34407892	A	G
1	ARS-BFGL-BAC-12481	0	34492226	C	A
1	Affx-277081283	0	34515135	G	A
1	BTB-00017000	0	34515637	A	G
1	Hapmap43052-BTA-79184	0	34538985	G	A
1	BTA-111131-no-rs	0	34584932	A	G
1	BTB-01210806	0	34635120	G	A
1	Affx-38127249	0	34653474	G	A
1	Affx-38127641	0	34764108	A	G
1	ARS-BFGL-NGS-100434	0	34864497	G	A
1	Affx-38128069	0	34883175	A	G
1	BTB-00016718	0	34903570	G	A
1	BTB-00016701	0	34934516	A	G
1	ARS-BFGL-NGS-28489	0	34970709	A	G
1	DPI-55	0	35014129	G	A
1	Affx-38128926	0	35124049	G	A
1	Hapmap32018-BTA-123851	0	35157504	A	G
1	Affx-38129311	0	35228734	C	A
1	BTB-00016898	0	35314693	A	G
1	BTB-00016906	0	35367693	A	G
1	ARS-BFGL-NGS-60721	0	35406392	G	A
1	Affx-38130115	0	35450025	A	G
1	Hapmap24792-BTA-123860	0	35561495	A	G
1	Affx-277051400	0	35564835	A	G
1	DPI-2	0	35604177	A	C
1	ARS-BFGL-BAC-837	0	35692760	A	G
1	Affx-38131165	0	35759244	C	G
1	BTB-00017157	0	35812530	G	A
1	Affx-38131671	0	35903167	A	G
1	ARS-BFGL-NGS-116830	0	35923613	A	G
1	Hapmap41641-BTA-79222	0	35952652	G	A
1	BTB-00017988	0	35993477	G	A
1	BovineHD0100010324	0	36016240	A	G
1	ARS-BFGL-NGS-110234	0	36036600	A	C
1	ARS-BFGL-BAC-4996	0	36059447	A	G
1	Hapmap57330-rs29009759	0	36086641	G	A
1	BTA-79216-no-rs	0	36119886	A	G
1	Affx-38132512	0	36139832	A	G
1	Hapmap48471-BTA-79215	0	36161750	0	G
1	BTB-00017697	0	36181744	G	A
1	ARS-BFGL-NGS-116207	0	36239709	A	C
1	BovineHD0100010386	0	36246161	A	G
1	Hapmap50474-BTA-79209	0	36267086	A	G
1	BTB-00017422	0	36293997	G	A
1	ARS-BFGL-BAC-11294	0	36319993	A	G
1	BovineHD0100010454	0	36521949	A	G
1	Affx-38134118	0	36588868	G	A
1	Hapmap50634-BTA-26738	0	36595968	A	G
1	ARS-BFGL-NGS-38419	0	36664556	0	A
1	Affx-38134702	0	36753038	C	G
1	Hapmap49369-BTA-89952	0	36824286	A	G
1	Affx-38135098	0	36859529	A	G
1	DPI-27	0	36985868	A	G
1	BovineHD0100010585	0	36997235	A	G
1	BTA-111760-no-rs	0	37017145	A	G
1	DPI-28	0	37046480	A	G
1	Affx-257164754	0	37122695	A	C
1	BTA-111771-no-rs	0	37174447	A	G
1	ARS-BFGL-NGS-84905	0	37209389	A	G
1	Affx-38136504	0	37230303	G	A
1	BTA-89302-no-rs	0	37289127	A	G
1	ARS-BFGL-NGS-12168	0	37321005	A	G
1	ARS-BFGL-BAC-14429	0	37355979	A	G
1	Affx-38137016	0	37381588	G	A
1	Hapmap39875-BTA-97144	0	37385708	A	C
1	Hapmap42111-BTA-122184	0	37500892	A	G
1	Affx-38137493	0	37509736	A	G
1	ARS-BFGL-NGS-23720	0	37542495	A	C
1	Affx-257122464	0	37657150	G	A
1	ARS-BFGL-NGS-53463	0	37677212	A	G
1	Affx-38138416	0	37767402	A	G
1	ARS-BFGL-NGS-64136	0	37833148	0	C
1	Affx-257090367	0	37878035	0	G
1	ARS-BFGL-NGS-114608	0	37909243	G	A
1	Affx-38139262	0	37983507	A	G
1	ARS-BFGL-NGS-103535	0	38054226	C	A
1	Affx-38140177	0	38226230	C	A
1	ARS-BFGL-NGS-42813	0	38230818	A	G
1	ARS-BFGL-NGS-85768	0	38307976	A	G
1	Affx-38140585	0	38331510	G	A
1	BTA-16749-no-rs	0	38352766	C	A
1	Hapmap51081-BTA-89053	0	38378215	G	A
1	BovineHD0100011080	0	38465507	A	G
1	Affx-257181176	0	38569338	G	A
1	ARS-BFGL-NGS-97815	0	38624975	G	A
1	Affx-277050712	0	38675167	A	C
1	ARS-BFGL-NGS-8480	0	38700827	A	G
1	Affx-38142005	0	38799336	G	A
1	ARS-BFGL-NGS-26011	0	38908284	A	G
1	BTA-96881-no-rs	0	38982951	G	A
1	ARS-BFGL-BAC-7483	0	39053558	T	A
1	ARS-BFGL-NGS-84347	0	39083240	A	G
1	ARS-BFGL-BAC-11946	0	39232695	A	G
1	ARS-BFGL-BAC-12579	0	39339779	G	A
1	Affx-38143904	0	39408460	G	A
1	Affx-38144233	0	39514834	C	A
1	BTB-01810584	0	39538704	G	A
1	ARS-BFGL-NGS-107020	0	39572166	G	A
1	Hapmap51428-BTA-26864	0	39595785	G	A
1	BTB-00018760	0	39653311	A	G
1	BovineHD0100011389	0	39685645	A	G
1	Hapmap38790-BTA-87413	0	39692931	A	C
1	ARS-BFGL-BAC-13195	0	39754319	G	A
1	BTB-01806368	0	39779727	G	A
1	ARS-BFGL-NGS-34353	0	39813886	A	G
1	BTB-00018513	0	39840805	A	G
1	ARS-BFGL-NGS-20360	0	39877948	C	A
1	BTB-00018345	0	39973939	A	C
1	Affx-38145775	0	40001122	A	C
1	BTB-01249999	0	40046179	A	G
1	BTA-117821-no-rs	0	40078462	A	G
1	BovineHD0100011474	0	40117267	G	A
1	BTB-01250106	0	40136221	A	C
1	ARS-BFGL-NGS-86662	0	40206017	A	C
1	BovineHD0100011496	0	40238270	A	G
1	ARS-BFGL-BAC-13216	0	40258896	A	G
1	ARS-BFGL-NGS-110537	0	40300907	A	G
1	ARS-BFGL-NGS-23908	0	40323085	A	G
1	Affx-38146872	0	40366900	A	G
1	Hapmap45471-BTA-117823	0	40379850	G	C
1	BTB-01250478	0	40395870	A	G
1	ARS-BFGL-NGS-111921	0	40427450	A	C
1	BTB-01952363	0	40465985	A	G
1	BTA-111731-no-rs	0	40495849	A	C
1	ARS-BFGL-NGS-32825	0	40540792	G	A
1	Affx-38147525	0	40568838	0	A
1	BTB-01462455	0	40589118	A	G
1	Hapmap34927-BES7_Contig453_1164	0	40621580	C	G
1	Hapmap38709-BTA-88324	0	40656841	A	C
1	ARS-BFGL-NGS-100232	0	40722332	A	G
1	BTB-01555269	0	40794773	A	G
1	ARS-BFGL-NGS-45335	0	40879690	A	G
1	BTB-01135685	0	41000663	A	C
1	BTB-01135743	0	41067306	A	G
1	Hapmap47786-BTA-95575	0	41191350	A	G
1	Affx-38149785	0	41241895	A	G
1	Hapmap33740-BTA-95578	0	41288098	0	A
1	BTA-95584-no-rs	0	41315418	A	G
1	Affx-38150239	0	41369029	C	A
1	Hapmap38486-BTA-30602	0	41379300	A	C
1	Hapmap38103-BTA-28646	0	41417336	A	C
1	Hapmap33759-BTA-160998	0	41441063	G	A
1	BTB-01848824	0	41465449	C	A
1	Affx-38150738	0	41516679	A	G
1	BTA-95587-no-rs	0	41547005	0	G
1	ARS-BFGL-NGS-106725	0	41577955	G	A
1	Hapmap54599-rs29019617	0	41608221	A	G
1	Affx-38151136	0	41631268	G	A
1	ARS-BFGL-NGS-23369	0	41639553	G	A
1	ARS-BFGL-NGS-118356	0	41732937	G	A
1	ARS-BFGL-NGS-63816	0	41756440	G	A
1	Hapmap52536-rs29011297	0	41785203	C	A
1	Hapmap48210-BTA-120730	0	41834501	A	G
1	BovineHD0100011957	0	41867739	A	G
1	BTB-00019290	0	41870746	0	A
1	ARS-BFGL-NGS-106432	0	41893320	G	A
1	ARS-BFGL-BAC-15157	0	41913980	G	A
1	ARS-BFGL-NGS-43530	0	41955764	0	G
1	Hapmap50812-BTA-89669	0	41976576	G	A
1	BTB-00019496	0	41999570	A	C
1	Affx-38152660	0	42040352	A	G
1	BTB-01708786	0	42142033	G	A
1	ARS-BFGL-NGS-56548	0	42190693	A	G
1	BTB-02094179	0	42227217	G	A
1	BTB-01955018	0	42265516	A	G
1	BTA-104608-no-rs	0	42295681	A	T
1	ARS-BFGL-NGS-81807	0	42313742	G	A
1	Affx-38153767	0	42353860	A	C
1	BTB-01567958	0	42370661	0	G
1	BTB-00019569	0	42464966	0	G
1	Affx-38154150	0	42472463	G	A
1	BTB-00019582	0	42493010	G	A
1	ARS-BFGL-NGS-10059	0	42542346	A	G
1	BTA-89689-no-rs	0	42570535	A	G
1	BovineHD0100012150	0	42590154	G	A
1	Hapmap53820-rs29010070	0	42620205	G	A
1	BTB-00019683	0	42690743	A	G
1	Affx-38154984	0	42694116	A	G
1	BTB-00019705	0	42721268	A	G
1	ARS-BFGL-NGS-106220	0	42749580	A	G
1	BTB-00019769	0	42771916	A	G
1	BTB-00019788	0	42799445	G	A
1	Affx-38155535	0	42838390	0	C
1	ARS-BFGL-NGS-12781	0	42843006	G	A
1	Hapmap60973-rs29018366	0	42890259	A	C
1	ARS-BFGL-BAC-15804	0	42960837	A	G
1	BTB-00019912	0	43067020	G	A
1	Affx-277070264	0	43146544	A	G
1	BTA-89698-no-rs	0	43181180	A	G
1	Hapmap59911-rs29013984	0	43246545	G	A
1	Affx-38156990	0	43250140	G	A
1	BTA-89708-no-rs	0	43293171	G	A
1	BTB-00020263	0	43317853	A	G
1	BTA-89717-no-rs	0	43383595	C	A
1	BTB-00020638	0	43424668	A	G
1	BTA-89719-no-rs	0	43471154	A	G
1	ARS-BFGL-NGS-101368	0	43504364	G	A
1	ARS-BFGL-NGS-19097	0	43541278	A	G
1	ARS-BFGL-NGS-106743	0	43569660	A	G
1	ARS-BFGL-NGS-64154	0	43631154	0	A
1	Affx-38158472	0	43647230	A	G
1	ARS-BFGL-NGS-118112	0	43670143	A	G
1	ARS-BFGL-NGS-96886	0	43694788	A	G
1	Hapmap49368-BTA-89726	0	43735256	G	A
1	Hapmap28225-BTA-123915	0	43800144	C	G
1	BTB-00020882	0	43831317	A	G
1	ARS-BFGL-NGS-116079	0	43861492	A	G
1	BTB-00021048	0	43954931	A	G
1	Hapmap57419-rs29025772	0	43989116	A	G
1	Hapmap43396-BTA-89742	0	44019050	G	A
1	BTB-00021157	0	44045405	A	G
1	Affx-38160177	0	44077336	A	G
1	ARS-BFGL-NGS-57355	0	44118691	G	A
1	BTB-00021247	0	44143107	G	A
1	BTB-00021385	0	44250030	C	A
1	BTB-00021354	0	44323355	0	A
1	BTB-01788892	0	44446453	G	A
1	BovineHD0100012683	0	44509882	G	A
1	ARS-BFGL-NGS-5747	0	44569518	A	G
1	BovineHD0100012704	0	44572915	A	G
1	BTA-15338-no-rs	0	44593858	G	A
1	Affx-277067231	0	44640415	A	G
1	BTA-86397-no-rs	0	44643255	A	G
1	BovineHD0100012751	0	44720298	A	G
1	ARS-BFGL-NGS-73542	0	44752791	A	G
1	Affx-38162847	0	44762162	A	G
1	BovineHD0100012762	0	44762673	A	C
1	ARS-BFGL-NGS-19721	0	44776759	A	G
1	ARS-BFGL-NGS-99064	0	44813737	G	A
1	BovineHD0100012787	0	44820378	A	G
1	ARS-BFGL-NGS-101788	0	44862308	A	G
1	BTA-105868-no-rs	0	44883531	A	G
1	BovineHD0100012819	0	44905771	G	A
1	BTB-01585499	0	44922334	G	A
1	ARS-BFGL-NGS-90894	0	44985808	A	G
1	ARS-BFGL-NGS-76717	0	45038244	G	A
1	Hapmap26498-BTA-33060	0	45067210	A	G
1	BovineHD0100012872	0	45068624	C	A
1	ARS-BFGL-NGS-83544	0	45113934	A	G
1	BTA-21519-no-rs	0	45214460	G	A
1	Affx-38164676	0	45269075	A	G
1	ARS-BFGL-NGS-113539	0	45292210	A	C
1	ARS-BFGL-NGS-75951	0	45375265	A	G
1	Affx-257086453	0	45392944	A	G
1	ARS-BFGL-NGS-31349	0	45423220	A	G
1	BTA-95285-no-rs	0	45452593	G	A
1	BTB-01462206	0	45515052	G	A
1	ARS-BFGL-NGS-68706	0	45569587	G	A
1	ARS-BFGL-NGS-113748	0	45592209	A	G
1	Hapmap38803-BTA-104250	0	45614604	C	A
1	ARS-BFGL-NGS-119382	0	45657940	A	G
1	BTB-00478386	0	45683339	G	A
1	BTB-00478374	0	45711935	A	G
1	BTB-00478347	0	45772634	A	C
1	ARS-BFGL-NGS-10512	0	45804182	A	C
1	BTB-01781942	0	45830593	A	G
1	BovineHD0100013097	0	45889547	A	G
1	ARS-BFGL-NGS-34687	0	45900804	A	G
1	BTB-01462011	0	45926861	G	A
1	BTB-01461996	0	45957974	G	A
1	Affx-38167367	0	45993599	A	G
1	ARS-BFGL-NGS-69116	0	46011015	0	G
1	ARS-BFGL-NGS-31674	0	46038017	G	C
1	ARS-BFGL-NGS-33309	0	46067182	0	A
1	BovineHD0100013145	0	46104178	G	A
1	BTA-10863-rs29016414	0	46118784	A	G
1	BTA-14361-rs29023125	0	46251987	G	A
1	BTA-89820-no-rs	0	46321775	A	G
1	Hapmap60140-ss46526251	0	46370195	A	G
1	Affx-277055950	0	46387096	A	G
1	UA-IFASA-4106	0	46402519	A	G
1	Affx-257164439	0	46490681	A	G
1	BTB-00468532	0	46518842	A	G
1	BTB-00468519	0	46556034	A	G
1	ARS-BFGL-NGS-67684	0	46620571	A	G
1	Affx-257105835	0	46623219	A	G
1	BTB-00468485	0	46648008	A	G
1	BTB-00468476	0	46675519	C	A
1	Affx-38170041	0	46739314	G	A
1	BTB-01608930	0	46778649	A	G
1	Affx-38170370	0	46861656	A	G
1	Affx-38170737	0	46987148	A	G
1	Hapmap39710-BTA-108633	0	47011181	A	C
1	BovineHD0100013350	0	47093105	A	G
1	Hapmap54262-rs29018839	0	47102513	A	G
1	BTB-01546768	0	47177862	A	G
1	Affx-38171527	0	47216937	A	G
1	BTB-01686544	0	47222075	G	A
1	Hapmap40153-BTA-99041	0	47296021	C	A
1	BTA-99040-no-rs	0	47320175	A	G
1	Affx-38171945	0	47323992	0	A
1	ARS-BFGL-NGS-56683	0	47355075	0	G
1	ARS-BFGL-BAC-24524	0	47389301	A	G
1	Hapmap55429-rs29012753	0	47417243	A	G
1	BTB-02090792	0	47445935	G	A
1	BTB-01572184	0	47524118	G	A
1	Affx-257164710	0	47569359	A	G
1	Hapmap27626-BTA-155536	0	47637704	A	G
1	BTB-01967977	0	47669197	A	G
1	Affx-38173220	0	47700620	A	G
1	BTB-01663516	0	47701359	A	G
1	Hapmap42068-BTA-111564	0	47745480	G	A
1	Hapmap32121-BTA-156159	0	47771799	G	A
1	BTB-01202377	0	47807494	A	C
1	BTA-122400-no-rs	0	47831916	A	G
1	Hapmap60003-rs29024905	0	47856002	G	A
1	BTB-01202460	0	47945210	A	G
1	Hapmap27230-BTA-162491	0	47973478	G	A
1	ARS-BFGL-NGS-105365	0	48026603	G	A
1	Affx-257139773	0	48081991	G	A
1	ARS-BFGL-NGS-73983	0	48105788	G	A
1	ARS-BFGL-BAC-16973	0	48130491	G	A
1	Hapmap49948-BTA-29490	0	48181287	G	A
1	BTB-00021951	0	48222988	G	A
1	Affx-257180607	0	48372405	A	C
1	BTB-00021776	0	48394374	G	A
1	Hapmap59092-rs29024583	0	48425887	G	A
1	ARS-BFGL-NGS-41264	0	48523202	A	G
1	Hapmap38806-BTA-110152	0	48629895	A	C
1	BTB-01645206	0	48658685	A	C
1	Affx-38176696	0	48684857	G	A
1	Hapmap26719-BTA-151471	0	48772543	G	A
1	Affx-257146972	0	48797994	A	G
1	BTB-01146838	0	48802718	A	G
1	Hapmap50572-BTA-113037	0	48866528	G	A
1	BovineHD0100013792	0	48901586	G	A
1	ARS-BFGL-NGS-83459	0	48904842	G	A
1	Affx-38177849	0	49022206	G	A
1	Affx-257133548	0	49146693	A	C
1	BTB-00132817	0	49161822	C	A
1	BTA-113021-no-rs	0	49230292	A	G
1	Affx-257147899	0	49250664	C	A
1	BTB-01077379	0	49279500	G	A
1	Affx-257162202	0	49518155	A	G
1	BTB-01077007	0	49532893	A	C
1	Hapmap50221-BTA-112986	0	49578738	G	A
1	Affx-38179945	0	49625995	A	G
1	Hapmap33052-BTA-154887	0	49765653	0	G
1	Affx-257121450	0	49780156	A	G
1	BTB-01076801	0	49906537	0	C
1	Affx-38181051	0	49938521	A	G
1	BovineHD0100014074	0	50062977	G	A
1	ARS-BFGL-NGS-98459	0	50077376	A	G
1	BTB-00132601	0	50111414	G	A
1	BTB-01699628	0	50230596	A	G
1	BTA-114651-no-rs	0	50252331	G	A
1	Affx-38182112	0	50252424	G	A
1	Hapmap24476-BTA-130730	0	50291207	A	G
1	Hapmap41715-BTA-100026	0	50320575	G	A
1	Hapmap30497-BTA-123949	0	50359829	A	G
1	BTB-00022097	0	50410352	A	G
1	BTB-00022142	0	50434457	G	A
1	Affx-257090306	0	50510695	A	G
1	Hapmap49829-BTA-101896	0	50574353	A	G
1	Affx-38183358	0	50621411	A	G
1	BTB-01164952	0	50652927	C	A
1	Affx-38183766	0	50731043	C	A
1	Hapmap52897-rs29012790	0	50732049	A	G
1	BTB-01164879	0	50775613	A	G
1	BTB-00022352	0	50815882	G	A
1	Hapmap41716-BTA-100042	0	50884893	G	A
1	ARS-BFGL-NGS-103521	0	50993685	A	C
1	ARS-BFGL-NGS-101533	0	51033230	A	G
1	BovineHD0100014362	0	51068112	A	C
1	ARS-BFGL-NGS-6521	0	51169451	A	G
1	Affx-38185584	0	51187452	A	G
1	Hapmap42747-BTA-97910	0	51258380	G	A
1	ARS-BFGL-NGS-27696	0	51329816	C	G
1	Affx-38186231	0	51360644	G	A
1	ARS-BFGL-NGS-15670	0	51376525	A	G
1	BTB-01661970	0	51403723	A	G
1	BTB-01303185	0	51563701	A	G
1	Affx-257163825	0	51574242	G	A
1	ARS-BFGL-NGS-80227	0	51598998	A	G
1	BTB-01303321	0	51654778	G	A
1	Affx-38187484	0	51681044	G	A
1	BTA-100070-no-rs	0	51687463	A	G
1	BTA-07486-rs29027151	0	51768647	G	A
1	Affx-38187900	0	51802823	G	A
1	BTB-00023604	0	51804778	C	A
1	Hapmap54644-rs29022483	0	51845103	G	A
1	BTB-02033694	0	51854830	0	G
1	BTA-100081-no-rs	0	51902748	A	C
1	Affx-38188323	0	51923947	G	A
1	BTB-00023322	0	51994611	C	A
1	BTA-100076-no-rs	0	52030982	A	C
1	Affx-38188747	0	52032435	G	A
1	ARS-BFGL-NGS-29536	0	52075648	A	G
1	ARS-BFGL-NGS-26781	0	52135065	C	A
1	BovineHD0100014648	0	52143251	G	A
1	Affx-38189262	0	52161546	G	A
1	Hapmap23148-BTA-123974	0	52251694	C	A
1	Affx-38189695	0	52273142	G	A
1	UA-IFASA-5103	0	52306846	C	A
1	ARS-BFGL-NGS-105123	0	52409229	A	C
1	BTB-01743557	0	52430945	G	A
1	ARS-BFGL-NGS-17305	0	52493772	G	A
1	Affx-277067143	0	52516436	A	G
1	Hapmap42392-BTA-100065	0	52537365	G	A
1	BTB-00022907	0	52570185	G	A
1	ARS-BFGL-BAC-17968	0	52607381	G	A
1	ARS-BFGL-NGS-112553	0	52644883	A	G
1	BTA-100060-no-rs	0	52676405	C	G
1	ARS-BFGL-BAC-23725	0	52696732	G	A
1	BTA-100058-no-rs	0	52719660	G	A
1	Hapmap47522-BTA-120738	0	52748123	G	A
1	Affx-38191456	0	52756192	A	G
1	ARS-BFGL-NGS-106276	0	52772080	A	C
1	BTA-120739-no-rs	0	52801665	G	A
1	ARS-BFGL-NGS-89588	0	52834285	A	G
1	Affx-38191975	0	52873550	G	A
1	BTB-00026002	0	52874728	G	A
1	Hapmap33710-BTA-110763	0	52915041	A	G
1	Hapmap27147-BTA-124015	0	52953518	G	A
1	ARS-BFGL-NGS-76469	0	52979497	C	A
1	ARS-BFGL-NGS-78259	0	53064069	G	A
1	Hapmap24136-BTA-124014	0	53084847	C	A
1	BTA-92077-no-rs	0	53177304	0	G
1	Affx-257148651	0	53213703	A	G
1	BTB-00025760	0	53238076	G	A
1	Hapmap47502-BTA-110302	0	53270356	A	G
1	ARS-BFGL-NGS-100189	0	53296440	G	A
1	Affx-38193669	0	53343269	A	C
1	BTB-00025322	0	53364989	A	G
1	BTB-00025259	0	53416332	G	A
1	Affx-277062829	0	53458467	A	G
1	ARS-BFGL-BAC-18388	0	53489802	A	G
1	BTB-00025135	0	53528573	A	G
1	Hapmap47174-BTA-110289	0	53551656	A	G
1	Affx-38194506	0	53562904	A	G
1	BTA-110282-no-rs	0	53582877	A	G
1	ARS-BFGL-NGS-18743	0	53630189	C	A
1	ARS-BFGL-NGS-94761	0	53656600	G	A
1	Hapmap41428-BTA-110280	0	53679183	G	A
1	ARS-BFGL-NGS-107096	0	53753590	G	C
1	Affx-38195459	0	53848917	0	G
1	Affx-38195790	0	53963392	A	G
1	Hapmap53221-rs29019635	0	53968516	G	A
1	Hapmap48975-BTA-99363	0	54032055	A	G
1	ARS-BFGL-BAC-20881	0	54052439	A	G
1	Hapmap61117-rs29023044	0	54074552	C	A
1	BTB-00026752	0	54102324	A	G
1	ARS-BFGL-NGS-106380	0	54131851	A	G
1	BTA-110335-no-rs	0	54259681	G	A
1	Affx-257145182	0	54286042	A	G
1	Hapmap38807-BTA-110324	0	54317344	A	C
1	ARS-BFGL-NGS-111929	0	54342104	G	C
1	ARS-BFGL-NGS-40967	0	54371655	A	G
1	UA-IFASA-7275	0	54390349	G	A
1	BTB-00217542	0	54460795	A	G
1	ARS-BFGL-NGS-24057	0	54501549	G	A
1	Hapmap42092-BTA-119864	0	54523895	G	A
1	ARS-BFGL-NGS-114712	0	54556914	G	A
1	Hapmap49009-BTA-107212	0	54690810	A	G
1	Affx-38198548	0	54704817	0	G
1	BTB-01605050	0	54714755	G	A
1	ARS-BFGL-NGS-43783	0	54774488	G	A
1	Affx-38198919	0	54829622	A	G
1	BTB-01712147	0	54844550	A	C
1	BTB-01315615	0	54873112	A	G
1	BTA-21826-no-rs	0	54958273	A	G
1	ARS-BFGL-NGS-86970	0	54988164	A	G
1	Hapmap47540-BTA-21819	0	55107953	G	A
1	Hapmap39813-BTA-21834	0	55150553	A	C
1	BTB-01315457	0	55174553	A	G
1	BTB-01131103	0	55288120	A	G
1	Hapmap49383-BTA-93867	0	55326027	A	G
1	BTB-01131178	0	55359042	A	G
1	BTA-93863-no-rs	0	55386945	A	C
1	ARS-BFGL-BAC-32896	0	55444187	A	G
1	Hapmap38361-BTA-93866	0	55469249	A	C
1	BovineHD0100015606	0	55474023	A	G
1	BTB-01131384	0	55499124	G	A
1	BTB-01914655	0	55544288	A	G
1	Affx-38201555	0	55602910	A	G
1	ARS-BFGL-NGS-115305	0	55784222	G	A
1	Hapmap32092-BTA-149957	0	55810689	G	A
1	ARS-BFGL-NGS-85105	0	55832662	A	G
1	Affx-38202472	0	55868199	G	A
1	Hapmap47445-BTA-93870	0	55930246	A	G
1	ARS-BFGL-NGS-82485	0	55961800	0	G
1	Affx-277051420	0	55974618	A	G
1	Hapmap33225-BTA-151395	0	55995337	G	A
1	Affx-38203537	0	56151842	A	G
1	Hapmap43173-BTA-120253	0	56193336	G	A
1	Affx-38203987	0	56263016	G	A
1	ARS-BFGL-NGS-115307	0	56294040	G	A
1	BTA-25880-no-rs	0	56421072	0	A
1	ARS-BFGL-NGS-87494	0	56505444	C	A
1	BTA-25876-no-rs	0	56551196	A	G
1	Affx-257134120	0	56578803	A	G
1	ARS-BFGL-NGS-97046	0	56612660	G	A
1	ARS-BFGL-NGS-31315	0	56648072	A	G
1	BTA-25809-no-rs	0	56669858	A	G
1	BTA-25883-no-rs	0	56706072	C	A
1	Affx-38205749	0	56726186	A	G
1	BTA-25886-no-rs	0	56726646	A	G
1	ARS-BFGL-NGS-111138	0	56817352	G	A
1	Affx-257157108	0	56845172	A	G
1	ARS-BFGL-NGS-38890	0	56864714	A	G
1	ARS-BFGL-NGS-59270	0	56901848	A	G
1	ARS-BFGL-NGS-15221	0	56983259	G	A
1	Affx-38206937	0	57011936	G	A
1	ARS-BFGL-NGS-52696	0	57050886	G	A
1	ARS-BFGL-NGS-5836	0	57103768	0	A
1	Affx-38207424	0	57120757	G	A
1	Hapmap39218-BTA-25795	0	57141557	C	A
1	ARS-BFGL-NGS-89	0	57170980	G	A
1	UA-IFASA-5597	0	57192123	A	C
1	ARS-BFGL-NGS-18996	0	57238377	G	A
1	BovineHD4100000320	0	57248150	G	A
1	BTA-25386-no-rs	0	57290689	A	C
1	Hapmap59481-rs29019616	0	57341049	A	G
1	Affx-38208404	0	57373414	G	A
1	Hapmap44594-BTA-25389	0	57426987	A	G
1	BTA-25403-no-rs	0	57590207	A	G
1	Hapmap38147-BTA-25404	0	57660748	C	A
1	Affx-38209325	0	57669153	A	G
1	ARS-BFGL-NGS-102073	0	57692535	G	A
1	Hapmap55498-ss46527080	0	57752344	G	A
1	Affx-38209761	0	57796403	G	A
1	BTA-25421-no-rs	0	57812704	A	G
1	ARS-BFGL-NGS-94399	0	57842473	0	C
1	ARS-BFGL-NGS-109258	0	57890954	G	A
1	ARS-BFGL-NGS-112451	0	57913747	A	G
1	BovineHD0100016409	0	57940489	A	C
1	ARS-BFGL-NGS-87988	0	57941195	A	G
1	Hapmap50295-BTA-25892	0	58210936	G	A
1	ARS-BFGL-NGS-19423	0	58262276	0	G
1	Affx-38211514	0	58273730	G	A
1	Affx-38211922	0	58377384	0	A
1	ARS-BFGL-NGS-109846	0	58402388	A	G
1	ARS-BFGL-NGS-40337	0	58444431	G	A
1	Affx-38212512	0	58500241	0	G
1	Affx-282934397	0	58606787	0	A
1	ARS-BFGL-NGS-63947	0	58668639	A	G
1	Hapmap36459-SCAFFOLD9563_462	0	58695977	G	A
1	Hapmap23307-BTA-124083	0	58722694	A	C
1	BovineHD0100016638	0	58727444	C	A
1	Hapmap44172-BTA-96950	0	58985342	G	A
1	Affx-38214623	0	59026474	C	G
1	Hapmap47450-BTA-96948	0	59071436	G	A
1	Affx-38215154	0	59171850	G	A
1	Hapmap44328-BTA-97952	0	59256538	G	A
1	Affx-38215633	0	59282016	A	G
1	BTA-31615-no-rs	0	59337004	A	C
1	ARS-USMARC-Parent-DQ404150-rs29012530	0	59409838	A	C
1	Affx-38216222	0	59415479	A	G
1	UA-IFASA-2169	0	59435634	A	G
1	Hapmap34104-BES10_Contig701_1260	0	59509438	G	A
1	Hapmap28737-BTA-124074	0	59535729	G	C
1	BTB-00028136	0	59561102	G	A
1	Hapmap40924-BTA-21991	0	59614492	A	G
1	Affx-38217161	0	59638679	G	A
1	BTB-00028238	0	59647840	A	G
1	Hapmap48289-BTA-31617	0	59683842	A	G
1	BTB-00028383	0	59796999	A	G
1	BTB-00028406	0	59824412	G	A
1	BTB-00028484	0	59852828	G	A
1	Hapmap25636-BTA-31622	0	59879169	A	G
1	Affx-38218270	0	59944716	G	A
1	Hapmap48717-BTA-31633	0	59971879	A	G
1	BTB-00028647	0	60008528	G	A
1	BTB-00028547	0	60116734	G	A
1	Hapmap31065-BTA-123406	0	60140981	A	G
1	Affx-38219013	0	60160791	A	C
1	BTA-31638-no-rs	0	60187594	A	G
1	ARS-BFGL-NGS-110620	0	60231667	G	A
1	Hapmap46976-BTA-31645	0	60285264	G	A
1	Affx-38219525	0	60316269	G	A
1	Hapmap47563-BTA-31648	0	60378888	A	G
1	Hapmap59475-rs29014975	0	60411957	A	G
1	Affx-38219916	0	60420334	A	G
1	ARS-BFGL-NGS-115239	0	60477492	A	C
1	ARS-BFGL-NGS-4257	0	60525550	0	A
1	BovineHD0100017127	0	60592622	A	G
1	BovineHD0100017147	0	60651172	A	G
1	BTB-01414057	0	60691438	0	G
1	BTB-01839251	0	60717610	0	A
1	BTB-02009342	0	60753573	A	G
1	BTA-23353-no-rs	0	60787763	A	C
1	Affx-38221534	0	60853359	A	G
1	UA-IFASA-7336	0	60862725	G	A
1	UA-IFASA-5504	0	60889674	A	C
1	ARS-BFGL-NGS-63954	0	60930420	C	A
1	Hapmap57078-ss46526391	0	60956897	A	G
1	Affx-38222057	0	60964776	0	A
1	ARS-BFGL-NGS-30543	0	60983992	A	G
1	BTB-00029666	0	61026239	C	A
1	Hapmap48290-BTA-31675	0	61069157	A	G
1	Hapmap42177-BTA-31679	0	61125554	G	A
1	ARS-BFGL-NGS-58051	0	61155727	A	C
1	Hapmap35167-VSWCP1D5775A_scf01	0	61189139	A	C
1	Affx-38223000	0	61198340	G	A
1	ARS-BFGL-NGS-107624	0	61228131	A	G
1	BTB-00030270	0	61259392	A	C
1	ARS-BFGL-NGS-3821	0	61286751	A	G
1	Affx-106506359	0	61329180	A	G
1	Hapmap41191-BTA-16674	0	61329180	A	G
1	BTB-02006134	0	61357379	G	A
1	Hapmap59735-rs29016420	0	61381912	G	A
1	Affx-38223897	0	61435780	G	A
1	ARS-BFGL-BAC-20015	0	61450475	G	A
1	Hapmap48293-BTA-32595	0	61508119	G	A
1	BTB-00031129	0	61530474	G	A
1	BTA-92181-no-rs	0	61540639	C	A
1	Affx-257168272	0	61581723	G	A
1	BTB-01426064	0	61582726	G	A
1	ARS-BFGL-BAC-20592	0	61611726	0	A
1	BTB-00030962	0	61652849	G	A
1	Hapmap38402-BTA-32592	0	61681629	A	C
1	BTB-00030894	0	61749066	A	G
1	BTA-31690-no-rs	0	61777879	A	G
1	BTB-00030699	0	61806466	C	A
1	ARS-BFGL-NGS-27164	0	61832670	A	G
1	BTB-00030560	0	61900596	G	A
1	Hapmap53538-rs29018897	0	61936456	A	G
1	BovineHD0100017581	0	61984385	A	G
1	ARS-BFGL-NGS-2189	0	61996164	G	A
1	BovineHD0100017588	0	62013557	G	A
1	Affx-38226209	0	62034563	A	G
1	BTB-01644632	0	62046242	0	A
1	Hapmap51585-BTA-32601	0	62104120	G	A
1	BovineHD0100017632	0	62157756	A	G
1	ARS-BFGL-NGS-40229	0	62184184	A	G
1	ARS-BFGL-NGS-101934	0	62230401	A	G
1	BTB-02071091	0	62251590	A	G
1	Affx-38227056	0	62268548	A	G
1	Hapmap42400-BTA-102731	0	62344691	A	G
1	ARS-BFGL-NGS-91410	0	62420424	A	G
1	Affx-38228054	0	62507812	0	G
1	Hapmap23096-BTA-159937	0	62585258	A	C
1	BTB-01806856	0	62607089	C	A
1	Affx-38228973	0	62737477	G	A
1	Hapmap38640-BTA-92406	0	62742180	A	C
1	BTB-00031464	0	62811670	A	C
1	BTB-00031535	0	62842581	A	G
1	ARS-BFGL-NGS-42248	0	62873964	A	G
1	ARS-BFGL-NGS-102719	0	62909449	G	A
1	BTB-00031657	0	62943586	G	A
1	ARS-BFGL-NGS-115080	0	62968592	A	G
1	ARS-BFGL-NGS-114995	0	62998921	G	A
1	BovineHD0100017837	0	63017775	A	G
1	ARS-BFGL-NGS-14335	0	63098616	A	G
1	BovineHD0100017867	0	63122699	C	A
1	BTB-01506507	0	63127376	A	G
1	ARS-BFGL-NGS-106011	0	63159279	A	G
1	BTB-01285049	0	63199096	A	G
1	ARS-BFGL-NGS-112682	0	63235795	C	G
1	Affx-38231259	0	63253610	A	G
1	BTB-01285245	0	63277846	A	G
1	Hapmap49510-BTA-17452	0	63372417	G	A
1	Affx-257153806	0	63381306	G	A
1	ARS-BFGL-NGS-4583	0	63421529	G	A
1	Affx-38232229	0	63491184	A	C
1	BTB-00031779	0	63491880	A	G
1	Hapmap24328-BTA-108938	0	63527394	A	C
1	BTA-108948-no-rs	0	63575356	G	A
1	Affx-38232696	0	63597895	A	G
1	BTA-101821-no-rs	0	63653354	A	G
1	ARS-BFGL-NGS-116361	0	63706033	C	A
1	BovineHD0100018035	0	63720370	G	A
1	Hapmap49061-BTA-122268	0	63742577	A	G
1	Hapmap44333-BTA-104611	0	63825188	A	G
1	Affx-38233767	0	63929667	A	C
1	ARS-BFGL-NGS-105436	0	63951419	A	C
1	BTB-00640138	0	64077996	A	G
1	Affx-38234352	0	64078648	A	G
1	ARS-BFGL-NGS-101996	0	64122833	0	C
1	BTB-00639971	0	64145803	A	G
1	Hapmap31089-BTA-130737	0	64207146	G	A
1	Affx-38234902	0	64207971	C	A
1	Hapmap46935-BTA-113728	0	64253061	0	G
1	BTB-01687826	0	64276370	A	C
1	BTB-01687859	0	64301934	A	G
1	BTB-00639914	0	64322900	A	G
1	Affx-38235394	0	64331243	0	A
1	ARS-BFGL-NGS-31791	0	64445959	C	A
1	ARS-BFGL-NGS-27619	0	64474719	A	C
1	Affx-257083353	0	64483157	G	A
1	BTB-00450945	0	64501909	A	G
1	BovineHD0100018250	0	64509478	A	C
1	BTB-00450962	0	64525174	G	A
1	BTB-00450984	0	64554382	G	A
1	UA-IFASA-9174	0	64592861	A	C
1	Affx-38236483	0	64605129	0	G
1	BTB-00451094	0	64629383	G	A
1	BTB-00033025	0	64667900	A	G
1	ARS-BFGL-NGS-10860	0	64692368	A	G
1	BTB-00033060	0	64730690	A	G
1	Affx-38237067	0	64738499	A	C
1	ARS-BFGL-NGS-71757	0	64766940	G	A
1	BTB-00033090	0	64788160	A	G
1	Hapmap31536-BTA-34573	0	64817535	0	G
1	BTB-00033167	0	64864266	A	G
1	Affx-257083837	0	64868945	A	G
1	ARS-BFGL-NGS-15927	0	64908763	A	G
1	ARS-BFGL-NGS-112971	0	64955929	A	C
1	BTB-00026837	0	64990681	A	G
1	Affx-257123991	0	64996493	A	G
1	Hapmap31713-BTA-124020	0	65025357	A	G
1	ARS-BFGL-NGS-33635	0	65082461	C	A
1	BTB-00027056	0	65126749	G	A
1	BTA-15412-no-rs	0	65171617	A	G
1	ARS-BFGL-NGS-112600	0	65226899	A	G
1	ARS-BFGL-NGS-36873	0	65252905	A	G
1	BTB-00027149	0	65276480	C	A
1	BTB-00027170	0	65305965	G	A
1	BTB-00027201	0	65338549	G	A
1	ARS-BFGL-NGS-54090	0	65410263	G	A
1	Affx-38239648	0	65410734	0	A
1	BTB-00027298	0	65433706	A	G
1	BTB-00027332	0	65466612	A	G
1	BTB-00027405	0	65495613	A	C
1	Hapmap42852-BTA-15416	0	65522044	G	A
1	BTB-00027409	0	65556352	A	G
1	Hapmap55251-rs29014781	0	65624310	A	G
1	BTB-00027516	0	65769328	G	C
1	ARS-BFGL-NGS-61496	0	65820557	G	A
1	Affx-38241220	0	65829932	G	A
1	ARS-BFGL-NGS-83021	0	65937547	C	A
1	BTB-00027583	0	65992275	G	A
1	BTB-02069463	0	66017181	G	A
1	Affx-38242306	0	66102469	G	A
1	ARS-BFGL-NGS-3996	0	66121259	A	C
1	ARS-BFGL-NGS-115763	0	66139653	G	A
1	ARS-BFGL-NGS-43799	0	66188527	G	A
1	ARS-BFGL-BAC-19439	0	66252625	A	G
1	BovineHD0100018703	0	66380703	G	A
1	ARS-BFGL-NGS-111569	0	66398856	C	A
1	Hapmap39399-BTA-33610	0	66483743	A	C
1	Affx-38243641	0	66511576	0	G
1	Hapmap40951-BTA-33609	0	66519111	A	G
1	ARS-BFGL-NGS-35041	0	66604133	A	G
1	ARS-BFGL-NGS-38335	0	66630647	G	A
1	BTA-33604-no-rs	0	66668755	A	C
1	ARS-BFGL-NGS-14087	0	66721297	A	G
1	Hapmap54041-ss46526276	0	66759099	A	G
1	Affx-38244532	0	66759193	A	G
1	ARS-BFGL-NGS-36705	0	66797315	A	G
1	Hapmap51211-BTA-33586	0	66864968	A	G
1	ARS-BFGL-BAC-19447	0	66917399	C	G
1	Affx-38245082	0	66923406	G	A
1	Hapmap31714-BTA-124164	0	66976165	A	G
1	ARS-BFGL-NGS-103348	0	67055698	A	G
1	BTB-00032674	0	67083238	G	A
1	BTB-00032648	0	67115284	G	A
1	BTB-00033186	0	67160040	G	A
1	Affx-38245920	0	67174958	A	G
1	Hapmap25638-BTA-33585	0	67191387	0	G
1	ARS-BFGL-NGS-4572	0	67212088	G	A
1	BTB-00032574	0	67257036	A	G
1	Affx-38246381	0	67291417	A	G
1	BTB-00026096	0	67310117	G	A
1	BTB-00026110	0	67331639	A	G
1	Affx-257103420	0	67440768	A	G
1	BTB-00028704	0	67491689	A	G
1	Affx-38247579	0	67594995	G	A
1	BTB-00032205	0	67734488	G	A
1	BTB-00032200	0	67764428	A	G
1	BTB-00032163	0	67792994	G	A
1	BTB-00032153	0	67814251	G	A
1	ARS-BFGL-NGS-56081	0	67841303	0	A
1	Hapmap58284-rs29018937	0	67885415	G	A
1	BTA-33571-no-rs	0	67909755	G	A
1	ARS-BFGL-NGS-77553	0	67932398	0	C
1	ARS-BFGL-NGS-119133	0	67969838	C	A
1	Affx-38249383	0	67989224	A	G
1	ARS-BFGL-NGS-39596	0	68000140	0	C
1	ARS-BFGL-NGS-117312	0	68066718	G	A
1	BovineHD0100019214	0	68100151	G	A
1	ARS-BFGL-NGS-119713	0	68100931	0	A
1	ARS-BFGL-NGS-113914	0	68135318	A	G
1	Hapmap59754-rs29024892	0	68174701	A	G
1	BTA-34599-no-rs	0	68227488	G	A
1	Affx-38250459	0	68232933	G	A
1	ARS-BFGL-NGS-7521	0	68268931	A	G
1	ARS-BFGL-NGS-4503	0	68307813	A	G
1	ARS-BFGL-NGS-27724	0	68353295	C	A
1	ARS-BFGL-BAC-3570	0	68373678	G	A
1	Hapmap46988-BTA-34591	0	68403441	G	A
1	ARS-BFGL-NGS-111491	0	68457522	G	A
1	ARS-BFGL-NGS-9429	0	68507419	A	G
1	Affx-38251878	0	68510061	C	A
1	Hapmap50666-BTA-34589	0	68533156	G	A
1	ARS-BFGL-NGS-72247	0	68579776	G	A
1	Hapmap39647-BTA-34584	0	68604562	A	C
1	Affx-38253002	0	68755835	A	G
1	Affx-38253512	0	68874014	G	A
1	ARS-BFGL-NGS-31379	0	68891058	A	G
1	ARS-BFGL-NGS-19470	0	68937163	G	A
1	ARS-BFGL-NGS-35021	0	68997018	C	A
1	Affx-38254003	0	69010662	A	G
1	ARS-BFGL-NGS-26771	0	69022384	A	G
1	ARS-BFGL-NGS-100745	0	69045500	A	G
1	BTA-120514-no-rs	0	69070681	A	G
1	Affx-38254446	0	69114486	A	G
1	Hapmap54911-rs29023069	0	69138050	G	A
1	ARS-BFGL-NGS-118460	0	69201417	A	G
1	ARS-BFGL-NGS-118306	0	69244252	C	A
1	ARS-BFGL-NGS-109126	0	69250962	G	A
1	BovineHD0100019637	0	69267352	G	A
1	ARS-BFGL-NGS-114985	0	69283880	A	G
1	BTA-104019-no-rs	0	69339563	0	G
1	ARS-BFGL-NGS-115898	0	69386583	A	G
1	Affx-38255796	0	69414241	G	A
1	ARS-BFGL-NGS-59612	0	69435214	A	G
1	Hapmap38055-BTA-120751	0	69475667	A	C
1	BovineHD0100019796	0	69535196	G	A
1	ARS-BFGL-NGS-40924	0	69593576	A	G
1	BTA-33563-no-rs	0	69620870	A	G
1	BovineHD0100019857	0	69639972	G	A
1	ARS-BFGL-NGS-41287	0	69659023	A	G
1	Hapmap59820-rs29019798	0	69690407	A	G
1	SNP_AF368419_1247	0	69756880	0	G
1	Affx-38257209	0	69757273	G	A
1	ARS-BFGL-NGS-62687	0	69867959	A	G
1	ARS-BFGL-NGS-111716	0	69905532	C	A
1	ARS-BFGL-NGS-104241	0	69944271	A	G
1	Affx-38258359	0	69987474	A	G
1	ARS-BFGL-NGS-34399	0	70074771	G	A
1	Hapmap30498-BTA-124121	0	70100583	G	A
1	Affx-38258874	0	70102011	A	G
1	ARS-BFGL-NGS-111283	0	70191957	A	G
1	ARS-BFGL-NGS-93742	0	70221769	0	A
1	Affx-113713752	0	70284933	A	T
1	Hapmap31066-BTA-124117	0	70343369	G	A
1	ARS-BFGL-NGS-103803	0	70408479	G	A
1	Affx-38260169	0	70446299	A	G
1	Hapmap41227-BTA-32644	0	70481556	A	G
1	BTA-32640-no-rs	0	70527072	C	A
1	Hapmap39468-BTA-120746	0	70553668	C	A
1	BTA-32637-no-rs	0	70595397	0	A
1	Affx-38260880	0	70635185	C	A
1	BTB-00031796	0	70660314	A	G
1	Hapmap59145-ss46526952	0	70840701	A	G
1	Hapmap48672-BTA-17044	0	70852215	A	G
1	BTA-86103-no-rs	0	70907936	A	G
1	Hapmap50667-BTA-34616	0	70974318	A	G
1	ARS-BFGL-NGS-80523	0	70996099	A	G
1	Affx-38262338	0	71054257	A	G
1	ARS-BFGL-NGS-119161	0	71070958	A	G
1	Affx-38262854	0	71162662	A	G
1	ARS-BFGL-NGS-5124	0	71263427	A	G
1	ARS-BFGL-NGS-119936	0	71294144	0	A
1	Affx-38263472	0	71331635	A	G
1	ARS-BFGL-BAC-35332	0	71349186	A	G
1	Hapmap53495-rs29015962	0	71370844	A	G
1	ARS-BFGL-NGS-97095	0	71431023	A	G
1	BovineHD0100020507	0	71436792	C	A
1	Hapmap43841-BTA-34601	0	71504767	G	A
1	ARS-BFGL-NGS-49636	0	71544028	C	G
1	Affx-38264445	0	71578778	0	A
1	BTA-34631-no-rs	0	71623173	G	A
1	BovineHD0100020551	0	71658243	A	G
1	ARS-BFGL-NGS-56509	0	71742005	A	C
1	ARS-BFGL-NGS-16910	0	71764838	G	A
1	BTA-34638-no-rs	0	71800147	A	G
1	Affx-277059485	0	71917282	A	G
1	ARS-BFGL-NGS-109101	0	71952197	G	A
1	Hapmap51826-BTA-34625	0	71990165	G	A
1	BTA-34624-no-rs	0	72020602	A	G
1	Hapmap60655-rs29025422	0	72052010	A	C
1	ARS-BFGL-NGS-117761	0	72080335	A	G
1	ARS-BFGL-NGS-90994	0	72162062	G	A
1	BovineHD0100020686	0	72178742	A	G
1	BTA-12082-rs29024046	0	72226869	0	A
1	Affx-38267007	0	72285717	G	A
1	Hapmap51434-BTA-34642	0	72369687	G	A
1	Affx-257140204	0	72391813	A	C
1	ARS-BFGL-NGS-118075	0	72442882	C	A
1	ARS-BFGL-NGS-78165	0	72605572	A	C
1	Affx-38268360	0	72621008	G	A
1	ARS-BFGL-NGS-45476	0	72640881	T	A
1	ARS-BFGL-NGS-117741	0	72689874	G	A
1	Affx-38268885	0	72742282	A	G
1	Hapmap43559-BTA-35576	0	72801931	G	A
1	Affx-38269379	0	72899825	0	C
1	ARS-BFGL-NGS-103884	0	72938740	A	G
1	ARS-BFGL-NGS-118725	0	72962249	A	C
1	ARS-BFGL-NGS-118451	0	73026401	0	A
1	BovineHD0100020921	0	73029745	A	G
1	ARS-BFGL-NGS-94206	0	73048145	A	G
1	ARS-BFGL-NGS-112042	0	73077982	A	C
1	ARS-BFGL-NGS-59448	0	73140918	A	G
1	Hapmap41511-BTA-34652	0	73239166	A	G
1	Affx-38271113	0	73259687	A	G
1	Affx-257179446	0	73385335	0	G
1	Hapmap40716-BTA-34647	0	73404401	G	A
1	Hapmap35151-BES4_Contig435_1199	0	73487973	A	C
1	Affx-277059837	0	73532168	G	A
1	BTA-34645-no-rs	0	73568389	G	A
1	Hapmap50160-BTA-93856	0	73640200	A	G
1	BTA-35604-no-rs	0	73681836	G	A
1	Affx-38273174	0	73720397	A	G
1	ARS-BFGL-NGS-39750	0	73757146	G	A
1	ARS-BFGL-NGS-93288	0	73792634	A	G
1	ARS-BFGL-NGS-25392	0	73821868	A	G
1	Affx-38273710	0	73842163	A	G
1	ARS-BFGL-NGS-31642	0	73855946	A	G
1	ARS-BFGL-BAC-73	0	73924347	G	A
1	ARS-BFGL-BAC-32073	0	73950237	A	G
1	Affx-38274248	0	73953075	A	G
1	ARS-BFGL-BAC-34001	0	73984119	C	A
1	ARS-BFGL-NGS-114968	0	74009574	A	G
1	ARS-BFGL-NGS-53144	0	74046575	A	G
1	ARS-BFGL-NGS-23062	0	74075179	A	G
1	Affx-38274957	0	74106673	A	G
1	ARS-BFGL-NGS-104306	0	74114349	0	C
1	ARS-BFGL-NGS-32169	0	74197805	A	G
1	ARS-BFGL-BAC-36572	0	74219065	C	A
1	BTA-35627-no-rs	0	74253662	A	C
1	BTA-35628-no-rs	0	74282462	G	A
1	UA-IFASA-4774	0	74325400	A	G
1	ARS-BFGL-NGS-114627	0	74355653	A	G
1	BTA-35631-no-rs	0	74400912	A	G
1	ARS-BFGL-NGS-64511	0	74435001	A	G
1	ARS-BFGL-NGS-7099	0	74459840	A	G
1	Affx-38276658	0	74481271	A	C
1	Hapmap38109-BTA-36588	0	74581903	A	C
1	Affx-38277113	0	74604274	A	G
1	Hapmap33656-BTA-124230	0	74643836	0	A
1	Affx-38277540	0	74708103	G	A
1	BTA-36593-no-rs	0	74751227	C	A
1	ARS-BFGL-NGS-90496	0	74889706	A	G
1	ARS-BFGL-NGS-4924	0	74917513	G	A
1	Affx-277054220	0	74928003	A	G
1	ARS-BFGL-NGS-37438	0	75146323	G	A
1	ARS-BFGL-NGS-81861	0	75171303	G	A
1	Hapmap39889-BTA-114934	0	75227225	C	A
1	Hapmap51396-BTA-114937	0	75258338	G	A
1	ARS-BFGL-NGS-37067	0	75301239	G	A
1	Affx-38279877	0	75315837	G	A
1	Hapmap60658-rs29025870	0	75328281	A	C
1	Hapmap35190-BES10_Contig762_2071	0	75433980	G	A
1	Affx-38280396	0	75443969	A	G
1	Hapmap25308-BTA-153014	0	75505402	G	A
1	BovineHD0100021729	0	75554262	G	A
1	ARS-BFGL-NGS-34525	0	75588102	A	G
1	ARS-BFGL-NGS-15456	0	75618069	G	A
1	Affx-38281272	0	75682246	0	C
1	ARS-BFGL-BAC-31478	0	75691167	A	G
1	Hapmap39961-BTA-100527	0	75796077	A	C
1	Affx-38281974	0	75869479	A	G
1	Hapmap59172-rs29012834	0	75880996	A	G
1	Hapmap26435-BTA-152318	0	75904282	A	G
1	ARS-BFGL-NGS-72713	0	75958384	G	A
1	Affx-38282412	0	75979300	A	G
1	Affx-38282813	0	76111826	A	G
1	Affx-277070383	0	76217349	C	A
1	ARS-BFGL-NGS-64672	0	76248393	A	G
1	Hapmap42898-BTA-28764	0	76295386	A	G
1	BTA-28763-no-rs	0	76331663	G	A
1	Affx-257119415	0	76340864	C	A
1	ARS-BFGL-NGS-30137	0	76378436	G	A
1	ARS-BFGL-NGS-41839	0	76416854	A	G
1	ARS-BFGL-BAC-31487	0	76471373	A	G
1	Hapmap51363-BTA-97517	0	76534601	G	A
1	Affx-38284535	0	76597021	A	G
1	Hapmap44063-BTA-36599	0	76622415	G	A
1	ARS-BFGL-NGS-1406	0	76645192	C	A
1	BTA-95638-no-rs	0	76739280	A	C
1	Affx-38285135	0	76758365	A	C
1	ARS-BFGL-BAC-31482	0	76792695	A	G
1	BTA-18708-no-rs	0	76876908	A	G
1	Hapmap50334-BTA-36619	0	76938175	A	G
1	Affx-38286119	0	77016924	A	G
1	BTA-36624-no-rs	0	77248361	A	G
1	BovineHD0100022261	0	77256538	G	A
1	Hapmap34720-BES7_Contig462_688	0	77282369	G	A
1	ARS-BFGL-NGS-4661	0	77322075	A	C
1	Affx-38287408	0	77393301	A	G
1	Hapmap25593-BTA-151723	0	77420174	0	G
1	Hapmap42923-BTA-36604	0	77485396	A	G
1	Affx-38287818	0	77499303	G	A
1	ARS-BFGL-BAC-34664	0	77559630	G	A
1	ARS-BFGL-NGS-80187	0	77606842	A	G
1	Affx-257116443	0	77759797	A	G
1	Hapmap41244-BTA-36610	0	77889364	G	A
1	Hapmap48729-BTA-36615	0	77983959	A	G
1	Affx-257106488	0	77990647	A	G
1	Hapmap58919-rs29009958	0	78034231	A	G
1	ARS-BFGL-NGS-56146	0	78088393	A	G
1	Affx-38290121	0	78113620	A	G
1	BTA-36640-no-rs	0	78300778	0	G
1	Affx-38290800	0	78323031	G	A
1	Affx-38291146	0	78439735	A	C
1	Hapmap39375-BTA-112108	0	78449548	C	A
1	Hapmap47180-BTA-112104	0	78511271	G	A
1	ARS-BFGL-NGS-39176	0	78601007	A	G
1	Affx-38291732	0	78604409	A	G
1	ARS-BFGL-NGS-13617	0	78637787	C	A
[truncated: 58,668 more rows]
