# Supplementary material for: Uncovering the architecture of production-driven introgression in Cinisara cattle breed
Source: BMC Genom Data. 2025 Jul 11;26:47. doi: 10.1186/s12863-025-01337-y (PMC12247468; doi:10.1186/s12863-025-01337-y)
Supplement: Supplementary file 8 — Additional file 8. Genotype data of Cinisara, Limousine and Modicana. [file 12863_2025_1337_MOESM8_ESM.zip › AdditionalFile7/Dataset.fam]

CIN_A SIC73 0 0 0 -9
CIN_A SIC74 0 0 0 -9
CIN_A SIC75 0 0 0 -9
CIN_A SIC76 0 0 0 -9
CIN_A SIC77 0 0 0 -9
CIN_A SIC79 0 0 0 -9
CIN_A SIC80 0 0 0 -9
CIN_A SIC81 0 0 0 -9
CIN_A SIC82 0 0 0 -9
CIN_A SIC83 0 0 0 -9
CIN_A SIC84 0 0 0 -9
CIN_A SIC85 0 0 0 -9
CIN_A SIC86 0 0 0 -9
CIN_A SIC87 0 0 0 -9
CIN_A SIC89 0 0 0 -9
CIN_A SIC90 0 0 0 -9
CIN_A SIC91 0 0 0 -9
CIN_A SIC93 0 0 0 -9
CIN_A SIC94 0 0 0 -9
CIN_A SIC95 0 0 0 -9
CIN_A SIC96 0 0 0 -9
CIN_A SIC97 0 0 0 -9
CIN_A SIC98 0 0 0 -9
CIN_A SIC99 0 0 0 -9
CIN_A SIC100 0 0 0 -9
CIN_A SIC101 0 0 0 -9
CIN_A SIC103 0 0 0 -9
CIN_A SIC104 0 0 0 -9
CIN_A SIC105 0 0 0 -9
CIN_A SIC106 0 0 0 -9
CIN_A SIC107 0 0 0 -9
CIN_A CN20/2 0 0 0 -9
CIN_A CN2166/6 0 0 0 -9
CIN_A CN2904/5 0 0 0 -9
CIN_A CN9037/11 0 0 0 -9
LIM SIC43 0 0 0 -9
LIM SIC44 0 0 0 -9
LIM SIC45 0 0 0 -9
LIM SIC46 0 0 0 -9
LIM SIC47 0 0 0 -9
LIM SIC48 0 0 0 -9
LIM SIC49 0 0 0 -9
LIM SIC50 0 0 0 -9
LIM SIC51 0 0 0 -9
LIM SIC52 0 0 0 -9
LIM SIC53 0 0 0 -9
LIM SIC54 0 0 0 -9
LIM SIC55 0 0 0 -9
LIM SIC56 0 0 0 -9
LIM SIC57 0 0 0 -9
LIM SIC58 0 0 0 -9
LIM SIC59 0 0 0 -9
LIM SIC60 0 0 0 -9
LIM SIC61 0 0 0 -9
LIM SIC62 0 0 0 -9
LIM SIC63 0 0 0 -9
LIM SIC64 0 0 0 -9
LIM SIC65 0 0 0 -9
LIM SIC66 0 0 0 -9
LIM SIC67 0 0 0 -9
LIM SIC68 0 0 0 -9
LIM SIC69 0 0 0 -9
LIM SIC70 0 0 0 -9
LIM SIC71 0 0 0 -9
MOD SIC13 0 0 0 -9
MOD SIC14 0 0 0 -9
MOD SIC15 0 0 0 -9
MOD SIC16 0 0 0 -9
MOD SIC17 0 0 0 -9
MOD SIC18 0 0 0 -9
MOD SIC19 0 0 0 -9
MOD SIC20 0 0 0 -9
MOD SIC21 0 0 0 -9
MOD SIC22 0 0 0 -9
MOD SIC23 0 0 0 -9
MOD SIC24 0 0 0 -9
MOD SIC25 0 0 0 -9
MOD SIC26 0 0 0 -9
MOD SIC27 0 0 0 -9
MOD SIC28 0 0 0 -9
MOD SIC29 0 0 0 -9
MOD SIC30 0 0 0 -9
MOD SIC31 0 0 0 -9
MOD SIC32 0 0 0 -9
MOD SIC33 0 0 0 -9
MOD SIC34 0 0 0 -9
MOD SIC35 0 0 0 -9
MOD SIC36 0 0 0 -9
MOD SIC37 0 0 0 -9
MOD SIC38 0 0 0 -9
MOD SIC39 0 0 0 -9
MOD SIC40 0 0 0 -9
MOD SIC41 0 0 0 -9
MOD SIC42 0 0 0 -9
